# Supplementary material for: m5C-modified circRREB1 promotes lung cancer progression by inducing mitophagy
Source: J Exp Clin Cancer Res. 2025 Jul 14;44:203. doi: 10.1186/s13046-025-03460-1 (PMC12257754; doi:10.1186/s13046-025-03460-1)
Supplement: Supplementary file 2 — Supplementary Material 2. [file 13046_2025_3460_MOESM2_ESM.zip › Table S1.xlsx]

## Sheet: Sheet1
qPCR primer name		Sequence (5’-3’)
ALYREF	Forward	CTATGATCGCTCTGGTCGCA
	Reverse	ATGCCACCTCTGTTTACGCT
PINK1	Forward	GCAGTCCATTGGTAAGGGCT
	Reverse	GAACCTGCCGAGATGTTCCA
circRREB1	Forward	CACATTCGCCAGCACAACAC
	Reverse	ACAGTCGGAGCAACCTGTG
RREB1	Forward	AGGTTCAGACCTATCTTCCATCA
	Reverse	CTGCCAATCCGATTTGGTCCT
HSPA8	Forward	ACCTACTCTTGTGTGGGTGTT
	Reverse	GACATAGCTTGGAGTGGTTCG
GAPDH	Forward	ATCAATGGAAATCCCATCACCA
	Reverse	GACTCCACGACGTACTCAGCG
U6	Forward	GGAACGATACAGAGAAGATTAGC
	Reverse	TGGAACGCTTCACGAATTTGCG
CLIP-1	Forward	GTTGCTCCGACTGTGTGTTCC
CLIP-2	Forward	CCCCCAATAAGGAGGGCAGC
CLIP-3	Forward	TGTCAACGAGTACTACCAAGAGA
CLIP-4	Forward	TGAATGATAGCTACAGCAGGGG
CLIP-5	Forward	TTCTTAGAAGCTTAAACCCCTGTCC
CLIP-6	Forward	CTGGCTTGGAAGGTTCAGACCTA
CLIP-7	Forward	GGTCATGAGTGTAGGGAAGGTC
CLIP-8	Forward	CTCGAAGCCTCCAGGACCAA
CLIP-9	Forward	GAGGAGAAGTCTTCCTATAACTGC
CLIP-10	Forward	AAGATTTGCACTACCCAGCAC
CLIP-11	Forward	CACAACACAGACACTGGAGGAG
CLIP-12	Forward	CCCTCGATCGCCACATGC
CLIP-13	Forward	ACTGTGTGTGGCCAGTCATT
CLIP-13-1-WT	Forward	GCGAGAGGCCTTACAAGTGC
CLIP-13-1-MUT	Forward	GCGAGAGGCCGCCTCCACAC
CLIP-13-2-WT	Forward	CAAGTGCACTGTGTGTGGCCAG
CLIP-13-2-MUT	Forward	CAAGTGCGTCAGTATCAAATAG
CLIP-13-3-WT	Forward	ACCAATGGGAACATGCACAG
CLIP-13-3-MUT	Forward	ACCAATGGGAGAGCATGCAG
FISH Probe name
circRREB1 FISH Probe		ACACACAGTCGGAGCAACCTGTGCATGTTCCCATTG
