# Supplementary material for: m5C-modified circRREB1 promotes lung cancer progression by inducing mitophagy
Source: J Exp Clin Cancer Res. 2025 Jul 14;44:203. doi: 10.1186/s13046-025-03460-1 (PMC12257754; doi:10.1186/s13046-025-03460-1)
Supplement: Supplementary file 2 — Supplementary Material 2. [file 13046_2025_3460_MOESM2_ESM.zip › Table S3.xlsx]

## Sheet: circRNA_Quantity
# Column A: circRNA_ID, circRNA accession number
# Column B: Alias, The alias name of circRNA
# Column C: source, The source of the circRNA, including circBase and scientific publications
# Column D~E: Raw m5C circRNA methylation quantity for the sample
# Column F~G: Normalized m5C circRNA methylation quantity for the sample
# Column H~I:% m5C, The percentage of m5C RNA methylation (%Modified) for the sample
# column J~K: Cy5 flags of each sample. Flags are attributes that denote the quality of the entities
# Column L~V: Annotations to each transcript, including
type,probeID,chrom,strand,txStart
txEnd,circRNA_type,best_transcript,GeneSymbol,Sequence,miRNAs
circRNA_type: The type of the circRNA, including antisense, exonic, intergenic, intronic and sense overlapping
Best_transcript: The best transcript of the circRNA
GeneSymbol: The symbol name of the circRNA-associated gene
type: type of probe
miRNA: The symbol of the mature miRNA sponging by circRNA
circRNA_ID	Alias	source	ANT(IP,raw)	LCA(IP,raw)	ANT(IP,Normalized)	LCA(IP,Normalized)	ANT(% m5C)	LCA(% m5C)	ANT(IP,flag)	LCA(IP,flag)	type	probeID	chrom	strand	txStart	txEnd	circRNA_type	best_transcript	GeneSymbol	Sequence	miRNAs
hsa_circRNA_104208	hsa_circ_0078153	circBase	9.90403	9.96674	-4.7627	-3.90717	0.577628	0.723643	P	P	false	ASCRP3006615	chr6	+	147527106	147599340	exonic	NM_139244	STXBP5	CTGCTAAACCAGTACAGACAATCACTCCACATGACTGTTCGCCATGGATTTCCCTATCAA	hsa-miR-587,hsa-miR-506-3p,hsa-miR-20b-3p,hsa-miR-1468-3p,hsa-miR-376b-5p
hsa_circRNA_104828	hsa_circ_0087564	circBase	10.2059	10.1487	-4.46087	-3.72525	0.667961	0.735774	P	P	false	ASCRP3004684	chr9	+	97041039	97055351	exonic	NM_003448	ZNF169	CATCTTCTGGACCTTTGTCCAGATTTGCCTCTGCAACTTGACTCTCCTCTAGGAAGAGTA	hsa-miR-766-3p,hsa-miR-502-5p,hsa-miR-15a-3p,hsa-miR-612,hsa-miR-338-3p
hsa_circRNA_101756	hsa_circ_0038487	circBase	10.9278	10.8534	-3.73894	-3.02047	0.476924	0.626624	P	P	false	ASCRP3003433	chr16	+	22236974	22237296	exonic	NM_013302	EEF2K	CAAACTCCTTCCACTTCAAGGACCTTCGCCTCTGCATTTGTCCAGTAACTCTGGCTGTGC	hsa-miR-670-3p,hsa-miR-361-5p,hsa-miR-193b-3p,hsa-miR-153-5p,hsa-miR-486-3p
hsa_circRNA_032603	hsa_circ_0032603	circBase	7.55485	7.29805	-7.11189	-6.57586	0.10062	0.129082	P	P	false	ASCRP3005918	chr14	-	74989492	75070408	exonic	NM_000428	LTBP2	CTACTGCACAGGAGGAACGTCTGCGGGGGACAGTGCTGCCCAGGATGGACAACAGCAAAC	hsa-miR-6787-5p,hsa-miR-4763-3p,hsa-miR-6893-5p,hsa-miR-6756-5p,hsa-miR-6808-5p
hsa_circRNA_104413	hsa_circ_0080724	circBase	9.8905	9.79746	-4.77623	-4.07645	0.644971	0.692456	P	P	false	ASCRP3006969	chr7	-	75197502	75203206	exonic	NM_005338	HIP1	CTTCATGGAGCAGTTTACAAATATTCAACTCCCTGGACATGTCCCGCTCTGTGTCCGTGA	hsa-miR-328-5p,hsa-miR-663a,hsa-miR-431-5p,hsa-miR-17-3p,hsa-miR-744-5p
hsa_circRNA_042806	hsa_circ_0042806	circBase	7.38576	6.63046	-7.28097	-7.24346	0.15175	0.127809	P	A	false	ASCRP3011585	chr17	-	27977671	28030080	exonic	NM_033389	SSH2	TCTCCTGGCGTACTGGAATGACACTTACAAATTCATCTCTAAAGCAAACATCAGCGAGAG	hsa-miR-215-3p,hsa-miR-302b-3p,hsa-miR-520c-3p,hsa-miR-3664-5p,hsa-miR-4683
hsa_circRNA_009130	hsa_circ_0009130	circBase	10.264	10.0931	-4.40271	-3.78077	0.479289	0.511602	P	P	false	ASCRP3010235	chr19	-	1147307	1154401	exonic	NM_014963	SBNO2	GTGGCCACCGCCTCCAGCTTGCCACCAAAGACCTGCGACTTTGCTCAGATCATGATGCTG	hsa-miR-4763-3p,hsa-miR-8072,hsa-miR-6787-5p,hsa-miR-4695-5p,hsa-miR-663a
hsa_circRNA_405011		25070500	5.64002	11.3266	-9.02672	-2.54727	0.538489	0.679722	A	P	false	ASCRP3004407	chr12	+	56334222	56334387	intronic	ENST00000331886	DGKA	CAGGTTGAGAGGAGACAGGGTTACCTTCGTGATCTCTCTTTTGGGAGCCATCCCTTCTGG	hsa-miR-6732-3p,hsa-miR-1276,hsa-miR-6779-3p,hsa-miR-7108-5p,hsa-miR-5008-5p
hsa_circRNA_043639	hsa_circ_0043639	circBase	8.32439	9.97965	-6.34234	-3.89427	0.535516	0.688422	P	P	false	ASCRP3008614	chr17	-	39775691	39780882	exonic	NM_000422	KRT17	GATGACAATAAAGCTTGTTGACTCAGCTATGATCGCTACGCCCACTTGGTGGCCTATAAA	hsa-miR-4763-3p,hsa-miR-323a-5p,hsa-miR-3135b,hsa-miR-4459,hsa-miR-6808-5p
hsa_circRNA_008042	hsa_circ_0008042	circBase	7.3889	7.8645	-7.27783	-6.00941	0.463985	0.28827	A	P	false	ASCRP3002642	chr5	+	173371969	173380275	exonic	NM_030627	CPEB4	ATAGATAAACGGGTCAGTCTTCACTGTTTCCAATGGAAGATGGATTCTTGGATGATGGCC	hsa-miR-7974,hsa-miR-5700,hsa-miR-7977,hsa-miR-4753-5p,hsa-miR-499a-3p
hsa_circRNA_405389		25070500	7.65022	8.29199	-7.01651	-5.58192	0.284881	0.284951	P	P	false	ASCRP3007352	chr15	-	75211135	75216111	sense overlapping	NM_004255	COX5A	GAAACTGGAAGCAGGACAAAGCAGGACCTCATAAGGAAATCTACCCCTATGTCATCCAGG	hsa-miR-1285-3p,hsa-miR-1273a,hsa-miR-1273h-5p,hsa-miR-4739,hsa-miR-6860
hsa_circRNA_104797	hsa_circ_0087293	circBase	4.99803	8.43114	-9.6687	-5.44277	0.408833	0.511717	A	P	false	ASCRP3001854	chr9	+	82267504	82268990	exonic	NR_104239	TLE4	AGAGACTCCATCAAGCAGCAACAACTCCAGGCCCAGCATTTATCACATGGACATGGTCTC	hsa-miR-185-3p,hsa-miR-762,hsa-miR-9-5p,hsa-miR-345-3p,hsa-miR-103a-2-5p
hsa_circRNA_405689		25070500	4.99897	9.61999	-9.66777	-4.25392	0.409555	0.682414	A	P	false	ASCRP3010892	chr18	-	46855947	46906128	intronic	ENST00000442713	DYM	TAGTGAACCACTTGCTTGGACCCTCCTATGATTGAAAACAATCCTCGAACAGGAAATCTT	hsa-miR-548n,hsa-miR-4739,hsa-miR-1285-3p,hsa-miR-7851-3p,hsa-miR-3121-3p
hsa_circRNA_101478	hsa_circ_0008946	circBase	4.99532	11.5434	-9.67141	-2.3305	0.409762	0.7383	A	P	false	ASCRP3007836	chr15	+	40477365	40477843	exonic	NM_001211	BUB1B	GACAGCCAGTTATCTCCAAGCCAGAACAGAGGACTCCAAAATCCATTTCCTCAACAGATG	hsa-miR-374a-3p,hsa-miR-342-5p,hsa-miR-422a,hsa-miR-204-3p,hsa-miR-517c-3p
hsa_circRNA_014572	hsa_circ_0014572	circBase	4.98529	11.1265	-9.68145	-2.74741	0.410317	0.544114	A	P	false	ASCRP3007916	chr1	-	155327106	155330200	exonic	NM_018489	ASH1L	GACCCCCCAATTACAGATGAAGCCAATGTCCAATCGTGAAAGGTCTGTTAATGGAGTATA	hsa-miR-4753-3p,hsa-miR-6878-3p,hsa-miR-6809-3p,hsa-miR-3187-3p,hsa-miR-6744-3p
hsa_circRNA_004611	hsa_circ_0004611	circBase	4.96751	10.5065	-9.69923	-3.36744	0.411372	0.525231	A	P	false	ASCRP3007520	chr16	-	8997124	8998422	exonic	NM_003470	USP7	GAAGAACTCCTCGCTTGCTGAGTTTGTTCAGAGCCTCTCTCAGACCATGGTGAAGTTTTA	hsa-miR-4755-5p,hsa-miR-2467-5p,hsa-miR-487b-3p,hsa-miR-6823-3p,hsa-miR-3915
hsa_circRNA_405743		25070500	5.61045	11.1943	-9.05629	-2.67962	0.533907	0.341286	A	P	false	ASCRP3005789	chr19	-	15421611	15421841	intronic	ENST00000360016	BRD4	CTAAAGGACTGCATGAGCCCCTGCTCCTGGCCATCTTGCTTACTTTTTGAACACATGTTA	hsa-miR-6765-3p,hsa-miR-412-3p,hsa-miR-647,hsa-miR-4766-5p,hsa-miR-2113
hsa_circRNA_043552	hsa_circ_0043552	circBase	10.4309	10.2711	-4.23584	-3.60281	0.55129	0.685152	P	P	false	ASCRP3013617	chr17	+	38610179	38613982	exonic	NM_001552	IGFBP4	TTTTTTTTAACAAAACAGAACAAAACCAAAAAATGTCCAGATGACCCCAGGGCTCCTGCC	hsa-miR-6756-5p,hsa-miR-4739,hsa-miR-4685-5p,hsa-miR-1249-5p,hsa-miR-4533
hsa_circRNA_102820	hsa_circ_0056439	circBase	5.4023	9.00183	-9.26443	-4.87208	0.400609	0.601847	A	P	false	ASCRP3000059	chr2	+	128944256	128945188	exonic	NM_020120	UGGT1	AAAAGAACCAAGCCGAGAAGGATCTGCCCAATAACATGATTCATCAGGTGCCAATTAAAT	hsa-miR-526b-5p,hsa-miR-627-3p,hsa-miR-9-5p,hsa-let-7a-2-3p,hsa-miR-122-3p
hsa_circRNA_006349	hsa_circ_0006349	circBase	9.70765	16.5639	-4.95909	2.68994	0.209013	0.213488	P	P	false	ASCRP3007965	chr1	+	32557275	32566163	exonic	NM_018056	TMEM39B	GACGTCTCCCACTTCCGCTTCCATGTTTGGGATGTACATTCCGTTCCTGCAGCTGAATTG	hsa-miR-214-3p,hsa-miR-3619-5p,hsa-miR-761,hsa-miR-4449,hsa-miR-5589-5p
hsa_circRNA_104789	hsa_circ_0087232	circBase	4.9771	8.22835	-9.68964	-5.64556	0.426559	0.626368	A	P	false	ASCRP3003923	chr9	+	78682870	78686814	exonic	NM_006200	PCSK5	CACCCGGCAAGCCTTTGAAAACGGCGTTAGAATGGCATGGGACTCGCTGTGCTGGAGAAG	hsa-miR-185-3p,hsa-miR-138-5p,hsa-miR-143-5p,hsa-miR-489-3p,hsa-miR-637
hsa_circRNA_017819	hsa_circ_0017819	circBase	4.99973	10.06	-9.667	-3.81389	0.430919	0.7039	A	P	false	ASCRP3006328	chr10	-	13705452	13712528	exonic	NM_018027	FRMD4A	CTCTCAGATGCCCTTGTTCTTGAGGATGGAGCTCACGGGCAAGCTGCCAGTAGAATATCC	hsa-miR-653-3p,hsa-miR-3688-5p,hsa-miR-6875-3p,hsa-miR-6839-3p,hsa-miR-329-5p
hsa_circRNA_406800		25070500	6.22208	8.24828	-8.44466	-5.62563	0.656354	0.834532	A	P	false	ASCRP3001432	chr6	-	77921697	77983024	intergenic			ACGAAGATTGAGCCCAGCATCTTGCTATTAAGGAAAAGTATGAGCCTTGCAAGAAGACAT	hsa-miR-3976,hsa-miR-1277-5p,hsa-miR-3916,hsa-miR-3145-3p,hsa-miR-6878-5p
hsa_circRNA_104123	hsa_circ_0076780	circBase	5.07053	7.87098	-9.59621	-6.00293	0.442229	0.522967	A	P	false	ASCRP3002171	chr6	+	52941283	52945896	exonic	NM_012347	FBXO9	AGCTTGAGAGCAGTCAGATTCACATATCAGGCTCGAGAACTCTTCCTAAAAGCAGTAGAA	hsa-miR-122-3p,hsa-miR-136-5p,hsa-miR-376b-3p,hsa-miR-215-3p,hsa-miR-376a-3p
hsa_circRNA_001533	hsa_circ_0001533	circBase	7.70174	6.00935	-6.96499	-7.86456	0.664749	0.564966	P	A	false	ASCRP3007110	chr5	+	136910338	136910464	antisense	ENST00000503916	SPOCK1	CTTGGAGATGACACCAGGTCATGGTGTCCCTGTGGGCTATAGAGGATGGAGTTTCTAGTG	hsa-miR-6882-3p,hsa-miR-7848-3p,hsa-miR-3124-3p,hsa-miR-515-5p,hsa-miR-211-3p
hsa_circRNA_100649	hsa_circ_0019223	circBase	8.7771	9.31187	-5.88964	-4.56205	0.528485	0.826687	P	P	false	ASCRP3004940	chr10	+	95790439	95792009	exonic	NM_016341	PLCE1	CCAACGTCTGTCAGAAGCCCAGTGGTATCCTGAAACAGGAATCATTCAAACTGGATTTTA	hsa-miR-329-5p,hsa-miR-335-3p,hsa-miR-1301-3p,hsa-miR-215-3p,hsa-miR-1264
hsa_circRNA_101319	hsa_circ_0000524	circBase	7.89814	8.40557	-6.76859	-5.46834	0.0377339	0.0419425	P	P	false	ASCRP3008101	chr14	-	23378691	23380612	exonic	NM_018107	RBM23	GAGACAAGCAAATCTGACAGGATGGCATCTGATGACTTTGACATAGTGATTGAGGCCATG	hsa-miR-138-5p,hsa-miR-135a-3p,hsa-miR-338-3p,hsa-miR-135b-5p,hsa-miR-135a-5p
hsa_circRNA_026126	hsa_circ_0026126	circBase	10.2303	9.80223	-4.43645	-4.07168	0.499764	0.726317	P	P	false	ASCRP3010552	chr12	-	49521566	49525178	exonic	uc001rtl.3	TUBA1B	TAAAGTCATTAACATCAAAGTGCGTTACTTACCTCGACTCTTAGCTTGTCGGGGACGGTA	hsa-miR-4706,hsa-miR-4498,hsa-miR-593-5p,hsa-miR-6756-5p,hsa-miR-4739
hsa_circRNA_102764	hsa_circ_0055199	circBase	10.1073	9.72548	-4.5594	-4.14843	0.262579	0.36963	P	P	false	ASCRP3005768	chr2	-	73215386	73285725	exonic	NM_144579	SFXN5	CGTTCCCTGCTGTAGACGTCCTTCTATGGCCGCTTCAGGCACTTCTTGGATATCATCGAC	hsa-miR-758-5p,hsa-miR-766-3p,hsa-miR-574-5p,hsa-miR-202-5p,hsa-miR-125a-3p
hsa_circRNA_102863	hsa_circ_0057214	circBase	10.0429	9.72344	-4.62382	-4.15047	0.545858	0.600736	P	P	false	ASCRP3007448	chr2	+	179404833	179407088	exonic	NR_038272	TTN-AS1	GAACACATACTCATTTCCTTCGCAGGCTCACCAGGTCCACCAGCATTACAAGCTAGGACG	hsa-miR-197-3p,hsa-miR-16-5p,hsa-miR-574-5p,hsa-miR-647,hsa-miR-497-5p
hsa_circRNA_101465	hsa_circ_0034189	circBase	10.9034	10.9388	-3.76338	-2.93516	0.602218	0.698711	P	P	false	ASCRP3008776	chr15	-	28090104	28096621	exonic	NM_000275	OCA2	GATTGCAGAACAGCATGGATATGGGTTCTCCTTCATGGAATTTTTCAGATTCCCGTGCTC	hsa-miR-26b-3p,hsa-miR-675-5p,hsa-miR-544a,hsa-miR-589-5p,hsa-miR-146a-5p
hsa_circRNA_103855	hsa_circ_0072678	circBase	7.98332	8.32415	-6.68341	-5.54976	0.529296	0.829693	P	P	false	ASCRP3007127	chr5	-	64556426	64769779	exonic	NM_197941	ADAMTS6	CTTGGGGAAAGGAAACGGTATCGCTCCTGTAACACAGATGTTAAAAAATGGCCATACTTT	hsa-miR-320a,hsa-miR-320b,hsa-miR-320c,hsa-miR-373-3p,hsa-miR-30b-3p
hsa_circRNA_001650	hsa_circ_0001650	circBase	6.39402	7.20375	-8.27271	-6.67016	0.183366	0.203333	A	P	false	ASCRP3009277	chr6	+	149899957	149903739	exonic	NM_138785	GINM1	GCTGTGGTAATAACCATCTTAAAGGTGTTTTTCCCAGTTTCTGAATACAATGAAGAATGA	hsa-miR-7161-3p,hsa-miR-888-3p,hsa-miR-4647,hsa-miR-4646-5p,hsa-miR-548a-3p
hsa_circRNA_006373	hsa_circ_0006373	circBase	8.86782	8.394	-5.79892	-5.47991	0.479865	0.5499	P	P	false	ASCRP3012194	chr1	+	40654726	40668286	exonic	NM_012421	RLF	TGCTCCCTAATGAAGATGCTATTAAGGAGACCTTATTGCAATATGCAAGCAACAAGAATG	hsa-miR-4760-5p,hsa-miR-1248,hsa-miR-3607-5p,hsa-miR-8061,hsa-miR-3128
hsa_circRNA_087298	hsa_circ_0087298	circBase	9.70142	10.2805	-4.96531	-3.59339	0.569508	0.45177	P	P	false	ASCRP3008029	chr9	+	82267504	82336803	exonic	NR_104239	TLE4	GACTTCACCTCCCAGCAGCAACAACTCCAGGCCCAGCATTTATCACATGGACATGGTCTC	hsa-miR-8075,hsa-miR-3198,hsa-miR-762,hsa-miR-185-3p,hsa-miR-4690-5p
hsa_circRNA_403692		25242744	4.99918	8.18389	-9.66755	-5.69002	0.36701	0.770552	A	P	false	ASCRP3002310	chr6	-	114489514	114549942	exonic	uc003pwh.4	HS3ST5	AGGGACCTGTCTGAATGTAGAGATAATCAGATACTCACTGTCTTCAGCATTGGTGTCTTC	hsa-miR-6845-3p,hsa-miR-6878-3p,hsa-miR-6744-3p,hsa-miR-892b,hsa-miR-3916
hsa_circRNA_400658		25242744	4.98217	8.72285	-9.68456	-5.15106	0.407865	0.683941	A	P	false	ASCRP3002903	chr10	-	118674885	118681027	exonic	NM_018330	KIAA1598	ATCTTAGACCCGTTAATCAGACAGCCAGACCGAAGACAAAGATCCCTCATGTCCATGATC	hsa-miR-4423-5p,hsa-miR-204-5p,hsa-miR-2682-3p,hsa-miR-6504-5p,hsa-miR-211-5p
hsa_circRNA_102367	hsa_circ_0000849	circBase	4.94168	8.06777	-9.72505	-5.80614	0.410757	0.254949	A	P	false	ASCRP3012230	chr18	-	46889530	46906128	exonic	NM_017653	DYM	TGCTGTGCTGTTTGATGCAGTTGATCACTGATATTCCACTCTTTTGAAAACAATCCTCGA	hsa-miR-15a-5p,hsa-miR-561-3p,hsa-miR-659-3p,hsa-miR-203a-5p,hsa-miR-217
hsa_circRNA_102085	hsa_circ_0003899	circBase	4.93015	10.7383	-9.73658	-3.13561	0.413598	0.494014	A	P	false	ASCRP3010260	chr17	+	41598736	41599594	exonic	NM_004941	DHX8	GTGGTCTATATCCATCCTTCCAGTGCCCTCTTCAACAGACAGCCAGAATGGATAAACAAG	hsa-miR-622,hsa-miR-599,hsa-miR-767-5p,hsa-miR-193a-5p,hsa-miR-142-5p
hsa_circRNA_017562	hsa_circ_0017562	circBase	4.92985	7.61021	-9.73688	-6.2637	0.414438	0.576991	A	P	false	ASCRP3009854	chr10	+	5759621	5791990	exonic	NM_017782	FAM208B	GTAAGAACAAAGGTGTATACATTTCCAAATACTCCGACTGTCTTCATTCAAGACCATGGT	hsa-miR-526b-5p,hsa-miR-2682-3p,hsa-miR-519d-5p,hsa-miR-876-5p,hsa-miR-3976
hsa_circRNA_000552	hsa_circ_0000434	circBase	5.0516	7.60516	-9.61513	-6.26875	0.279551	0.550551	A	P	false	ASCRP3004275	chr12	+	105501660	105501770	intronic	ENST00000311317	KIAA1033	CAGCCGTCTGGTGCGGGACACTTCAGAGCCCTTGGGGGCTGCGGGTGGACGCTCCTTCGG	hsa-miR-573,hsa-miR-642a-5p,hsa-miR-512-3p,hsa-miR-593-5p,hsa-miR-518e-3p
hsa_circRNA_100655	hsa_circ_0006371	circBase	10.8332	12.8233	-3.83357	-1.05066	0.573367	0.461406	A	P	false	ASCRP3006195	chr10	+	98708764	98711953	exonic	NM_032440	LCOR	CTCCAGTACTCAAGGGAACGGACAGTCCCTGGGTCTCCGACCCCAATATTCCCCTAGTGG	hsa-miR-152-5p,hsa-miR-329-5p,hsa-miR-198,hsa-miR-372-3p,hsa-miR-30c-1-3p
hsa_circRNA_086760	hsa_circ_0086760	circBase	6.37215	8.89024	-8.29459	-4.98367	0.683123	0.483778	A	P	false	ASCRP3005203	chr9	-	34613547	34614765	exonic	uc003zuw.1	DCTN3	CCCCCAATCAGTGTTCTTATTTCAGTGACAATAAACCATAGAGATGACCGTTCCTGAGCA	hsa-miR-6856-5p,hsa-miR-6780a-3p,hsa-miR-6072,hsa-miR-1296-5p,hsa-miR-6893-3p
hsa_circRNA_402378		25242744	4.95745	7.73786	-9.70929	-6.13605	0.423901	0.191178	A	P	false	ASCRP3009604	chr2	+	153431649	153437563	exonic	NM_052905	FMNL2	GGCGGGCATGAAATCATTTTATCAGCATTTGATAACTTTAAAGAGATATAATACATTGCC	hsa-miR-301a-3p,hsa-miR-301b-3p,hsa-miR-454-3p,hsa-miR-3912-3p,hsa-miR-4643
hsa_circRNA_400095	hsa_circ_0092321	circBase	4.97852	10.0427	-9.68821	-3.83125	0.428041	0.75331	A	P	false	ASCRP3008020	chr9	+	116764513	116764813	intronic	ENST00000288466	ZNF618	GACTGTGAGCTCTTCCCCGAAGGGAGGCCTCCTGATGCGGGACAGCTCAGGTGTGGGAGG	hsa-miR-328-5p,hsa-miR-632,hsa-miR-660-3p,hsa-miR-339-5p,hsa-miR-532-3p
hsa_circRNA_031210	hsa_circ_0031210	circBase	8.36923	10.8214	-6.2975	-3.05256	0.647242	0.64449	P	P	false	ASCRP3000320	chr14	-	23033806	23044133	exonic	NM_001344	DAD1	AAATGTAACCTTTTGCCTTCCAAATTAAAGAACTCCATGCCACTCCTCTTTGCCTGAGAA	hsa-miR-330-5p,hsa-miR-4668-3p,hsa-miR-326,hsa-miR-4742-5p,hsa-miR-3174
hsa_circRNA_103580	hsa_circ_0068851	circBase	6.41641	9.06325	-8.25032	-4.81066	0.68989	0.513127	A	P	false	ASCRP3006330	chr4	-	1696500	1705427	exonic	NM_006527	SLBP	CTCTCAGGATGACTTTCTTTACCACTCCTGAAGGCCCTAAACCCCGTTCCAGATGCTCTG	hsa-miR-876-5p,hsa-miR-22-5p,hsa-miR-494-5p,hsa-miR-10b-3p,hsa-miR-616-3p
hsa_circRNA_405009		25070500	5.06748	7.6352	-9.59925	-6.23871	0.442014	0.751415	A	P	false	ASCRP3010107	chr12	+	53685473	53687313	sense overlapping	NM_012291	ESPL1	GTCTTATTGATGCTAGAAGCCTCATAACTGTTCTACCTCCAAGATCATGCTCAGTGGTGC	hsa-miR-6891-5p,hsa-miR-6890-5p,hsa-miR-6893-5p,hsa-miR-6783-3p,hsa-miR-3173-3p
hsa_circRNA_102978	hsa_circ_0004525	circBase	7.09795	7.24152	-7.56878	-6.63239	0.169715	0.210675	A	P	false	ASCRP3008667	chr20	+	398169	398574	exonic	NM_006462	RBCK1	GATGCTGGAAGGCTGTGGGTGAGCGTGGAGGATGCTCAGATGCACACCGTCACCATCTGG	hsa-miR-1301-3p,hsa-miR-296-3p,hsa-miR-504-3p,hsa-miR-106b-3p,hsa-miR-526b-5p
hsa_circRNA_000856	hsa_circ_0000856	circBase	7.69558	8.35609	-6.97115	-5.51782	0.717945	0.949063	P	P	false	ASCRP3006767	chr18	-	74535279	74535415	antisense	ENST00000320610	ZNF236	CTGTATGCACTACCCACAGCGTCTGCAGAGGCTCAGGGTTCAACTACCCGGATCACAATG	hsa-miR-6759-5p,hsa-miR-134-3p,hsa-miR-6848-5p,hsa-miR-762,hsa-miR-6846-5p
hsa_circRNA_049472	hsa_circ_0049472	circBase	10.9274	11.1088	-3.73935	-2.7651	0.388753	0.53893	P	P	false	ASCRP3007725	chr19	+	11548696	11561782	exonic	NM_002743	PRKCSH	GAATGACTTGACCTGTGACCTCAATACAATAAATGTGATCCCCCACCCAAGCACGGCTGC	hsa-miR-6829-3p,hsa-miR-877-3p,hsa-miR-5193,hsa-miR-4763-3p,hsa-miR-6878-3p
hsa_circRNA_104456	hsa_circ_0008628	circBase	7.85735	8.06794	-6.80938	-5.80597	0.35712	0.49116	P	P	false	ASCRP3001790	chr7	-	105099614	105105861	exonic	NM_019042	PUS7	AGACACCACCAGTTTTTGCTTCTGCCACAGCCACCTATATTGAGGAAGATGATGTTAATA	hsa-miR-410-5p,hsa-miR-494-5p,hsa-miR-450b-3p,hsa-miR-617,hsa-miR-599
hsa_circRNA_037886	hsa_circ_0037886	circBase	11.112	11.1098	-3.55469	-2.76408	0.676535	0.741104	P	P	false	ASCRP3005461	chr16	-	11868091	11873219	exonic	NM_014153	ZC3H7A	CCTGCTTGATTCTGCACCTGAAACTAATGAAACTGTTATGGTATATTTGCGTGCTCTCGT	hsa-miR-873-5p,hsa-miR-4799-3p,hsa-miR-4649-3p,hsa-miR-4691-5p,hsa-miR-5588-5p
hsa_circRNA_101315	hsa_circ_0005957	circBase	8.3145	7.95754	-6.35223	-5.91638	0.285069	0.259073	P	P	false	ASCRP3013415	chr14	-	21968636	21970045	exonic	NM_019852	METTL3	TTTCTCTTCCTCTGGGTCACAGGCAGGTCAGTCAGGAGATCCTAGAGCTATTAAATACTA	hsa-miR-129-5p,hsa-miR-653-3p,hsa-miR-651-3p,hsa-miR-519c-3p,hsa-miR-20b-3p
hsa_circRNA_404804		25070500	7.45804	7.67958	-7.20869	-6.19433	0.67457	0.851261	P	P	false	ASCRP3003370	chr10	+	104284516	104284815	intronic	ENST00000369899	SUFU	ATTTTCATAGGAGTCAGAACCCTTCTGTGGGAGGAGAACATAAGCTCCCTGAAGATAAGG	hsa-miR-519d-5p,hsa-miR-202-5p,hsa-miR-3145-3p,hsa-miR-302b-3p,hsa-miR-6835-3p
hsa_circRNA_406487		25070500	12.269	12.3947	-2.39777	-1.47916	0.393932	0.441479	P	A	false	ASCRP3005102	chr4	+	68664356	68668137	intronic	ENST00000500538	UBA6-AS1	CCATCCTCTCCTGAGTGCTGAGTAAGAAGTTTTCTAGCAATCAGTGTCTGACCAGATGAT	hsa-miR-297,hsa-miR-541-3p,hsa-miR-155-5p,hsa-miR-153-5p,hsa-miR-4775
hsa_circRNA_000596	hsa_circ_0000661	circBase	7.46844	6.55572	-7.19829	-7.31819	0.483786	0.581587	P	A	false	ASCRP3001341	chr15	+	100645330	100645426	antisense	NM_139057	ADAMTS17	ACCCGGGAGATGGTGCTGTTGCCACCCACCAGGATGGTGGCTCTTTTGTAAAGACTGGTG	hsa-miR-647,,,,
hsa_circRNA_406019		25070500	13.6028	13.6762	-1.06394	-0.19773	0.537816	0.599891	P	A	false	ASCRP3012149	chr2	+	202013725	202019130	sense overlapping	NM_003879	CFLAR	TGCCTGGCTTATTCTCTCCATTTTCAAGAAGAACCAGTGAAGAAATCCATTCAGGAATCA	hsa-miR-6805-3p,hsa-miR-5584-5p,hsa-miR-1914-5p,hsa-miR-6856-5p,hsa-miR-3929
hsa_circRNA_100138	hsa_circ_0009057	circBase	8.35749	7.55464	-6.30924	-6.31927	0.371447	0.283022	P	P	false	ASCRP3012455	chr1	+	31810021	31811895	exonic	NM_016505	ZCCHC17	TGGGAAAGACCTTGATCCCAACAATGTTATCATTGAGTCTGGTCCATCGAACTCATATGT	hsa-miR-27a-5p,hsa-miR-769-3p,hsa-miR-215-3p,hsa-miR-450b-3p,hsa-miR-335-3p
hsa_circRNA_406408		25070500	10.6438	10.6438	-4.02296	-3.23016	0.449144	0.527125	P	P	false	ASCRP3002857	chr3	+	185146284	185155418	exonic	NM_004721	MAP3K13	ATCGCATTCAAGTTTTGGAGCCCTCTCTTAAGTCAGAACTCTGTCCCAAAAATCTTCTGA	hsa-miR-148b-5p,hsa-miR-3154,hsa-miR-7107-3p,hsa-miR-7156-5p,hsa-miR-6827-3p
hsa_circRNA_003143	hsa_circ_0003143	circBase	8.26985	8.18967	-6.39688	-5.68425	0.799331	0.610261	P	P	false	ASCRP3003608	chr22	+	46708037	46722551	exonic	NM_016426	GTSE1	CAAGAACTCTGCAATGAGCCCAAGAAAGAGATTCCAGCTAGTCCTTCCAGGACAAAAATC	hsa-miR-6752-5p,hsa-miR-7155-5p,hsa-miR-4446-3p,hsa-miR-5089-5p,hsa-miR-3619-5p
hsa_circRNA_000058	hsa_circ_0000058	circBase	8.61582	8.48781	-6.05092	-5.3861	0.0411407	0.040533	P	P	false	ASCRP3006738	chr1	+	40506435	40525830	sense overlapping	NM_006367	CAP1	CTGGTCCTGTGGCAGAGTACTTGAAGATCAGTAAAGAGATTGGGGGAGACCGGCTGATCG	hsa-miR-7851-3p,hsa-miR-1285-3p,hsa-miR-1273g-3p,hsa-miR-5787,hsa-miR-3192-5p
hsa_circRNA_104939	hsa_circ_0089131	circBase	12.1502	12.2063	-2.51655	-1.66757	0.184493	0.214252	P	A	false	ASCRP3007516	chr9	+	133738149	133738422	exonic	NM_005157	ABL1	GAAGAAATACAGCCTGACGGTGGCCGTGAAGACCTTGAAGCTCTACGTCTCCTCCGAGAG	hsa-miR-193b-3p,hsa-miR-194-3p,hsa-miR-762,hsa-miR-486-5p,hsa-miR-892b
hsa_circRNA_101768	hsa_circ_0038649	circBase	8.48327	8.78663	-6.18346	-5.08728	0.571267	0.537887	P	P	false	ASCRP3007391	chr16	+	24043456	24135302	exonic	NM_002738	PRKCB	GAAAGGCAGCTTTGGCAAGGACCCCCGCAGCAAACACAAGTTTAAGATCCACACGTACTC	hsa-miR-181b-5p,hsa-miR-181c-5p,hsa-miR-181d-5p,hsa-miR-181a-5p,hsa-miR-329-5p
hsa_circRNA_000094	hsa_circ_0000247	circBase	7.57865	7.09419	-7.08808	-6.77972	0.162708	0.177948	P	A	false	ASCRP3011759	chr10	+	74474868	74475660	exonic	NR_073062	MCU	TGAACATTCGCAGGTCTTTCACTACCATTCCTACAGTGATTGGCAAGATACCGTTTCTAC	hsa-miR-98-5p,hsa-let-7f-5p,hsa-miR-370-5p,hsa-let-7e-5p,hsa-let-7a-5p
hsa_circRNA_406104		25070500	12.4722	12.3992	-2.19457	-1.47473	0.392137	0.448738	P	P	false	ASCRP3003406	chr20	+	34435271	34451322	exonic	NM_016436	PHF20	CAAAAGAAAACGAGGCAGACCCCCTTCCATAGCTCCTACTGGAATTTCAAATAAATGAGC	hsa-miR-5003-3p,hsa-miR-627-3p,hsa-miR-6844,hsa-miR-6830-3p,hsa-miR-450a-1-3p
hsa_circRNA_406280		25070500	7.10467	7.23392	-7.56206	-6.63999	0.0734702	0.0971528	A	P	false	ASCRP3002787	chr3	-	49372459	49373029	intronic	ENST00000464168	USP4	ATCATATAACTAGTGTGAGGAGAGGTATCTTATTGACAGCCGGTGGTTCAAGCAGTGGAA	hsa-miR-1-5p,hsa-miR-450b-5p,hsa-miR-527,hsa-miR-518a-5p,hsa-miR-4698
hsa_circRNA_405814		25070500	12.2968	11.5448	-2.36992	-2.32913	0.111951	0.214671	A	P	false	ASCRP3002845	chr19	+	57088080	57089646	intronic	ENST00000594953	ZNF470	ATCCTTGATTTGTCATCAGAGATGTCATACTGACTTGGAGTGTGTGTGGGTGACCAAATC	hsa-miR-4262,hsa-miR-181c-5p,hsa-miR-181b-5p,hsa-miR-181a-5p,hsa-miR-181d-5p
hsa_circRNA_053173	hsa_circ_0053173	circBase	9.09331	8.87646	-5.57343	-4.99745	0.509811	0.593425	P	P	false	ASCRP3004719	chr2	+	27440257	27444215	exonic	NM_004341	CAD	CATGAGTGGCTGCAGCAGCATGGCATCCCTGGCTTGCAAGGCGCGCCCGAGGCTCCTACG	hsa-miR-5703,hsa-miR-4747-5p,hsa-miR-6087,hsa-miR-6089,hsa-miR-3135b
hsa_circRNA_102043	hsa_circ_0043244	circBase	10.1939	10.4995	-4.4728	-3.37439	0.443981	0.557747	P	P	false	ASCRP3002811	chr17	-	35578644	35583373	exonic	NM_198834	ACACA	ATCCAAACAGGATCAGTTGTGTGGCCGGGACCCTACTCTCACTGATGAGCTGCTGAATAT	hsa-miR-520d-3p,hsa-miR-657,hsa-miR-302a-3p,hsa-miR-373-3p,hsa-miR-544a
hsa_circRNA_402819		25242744	8.50561	9.50521	-6.16113	-4.36871	0.424838	0.510773	P	P	false	ASCRP3000608	chr3	-	33114035	33118729	exonic	uc011axk.1	GLB1	AAGATGAAGATGGCTGGGCTGAACGCCATCCAGACTCTCGATTCCTTCCTTGGGCTTTTC	hsa-miR-5090,hsa-miR-6791-3p,hsa-miR-6775-5p,hsa-miR-5685,hsa-miR-1248
hsa_circRNA_101353	hsa_circ_0031897	circBase	6.22013	9.96096	-8.4466	-3.91296	0.397113	0.358254	A	P	false	ASCRP3007575	chr14	+	51710573	51713938	exonic	NM_030755	TMX1	GAAGAGTATTGAGCCCGTTTCATCATGGTTTGGTCCAGGTTCTGTTCTTTATGCCCCGTG	hsa-miR-561-3p,hsa-miR-545-3p,hsa-miR-504-5p,hsa-miR-450b-5p,hsa-miR-335-5p
hsa_circRNA_403442		25242744	7.64482	7.97023	-7.02191	-5.90368	0.555216	0.421282	P	P	false	ASCRP3008526	chr5	-	133536675	133537712	exonic	NM_002715	PPP2CA	GATCATATCAGAGCACTTGATCGCCTACAAGAAGTTCCCCATGAGGTTCGTTACCGTGAA	hsa-miR-3156-5p,hsa-miR-6828-3p,hsa-miR-302c-3p,hsa-miR-6859-5p,hsa-miR-8067
hsa_circRNA_101645	hsa_circ_0036763	circBase	4.94536	7.67054	-9.72138	-6.20337	0.407947	0.199615	A	P	false	ASCRP3004798	chr15	+	90760670	90763123	exonic	NM_020210	SEMA4B	CATGTGTACCTACATCGCTCTGAAGAGCGGCCATTCCTCAGATTCGAAGCTGAACACATC	hsa-miR-552-3p,hsa-miR-134-5p,hsa-miR-377-5p,hsa-miR-106b-3p,hsa-miR-662
hsa_circRNA_052535	hsa_circ_0052535	circBase	7.82532	9.83028	-6.84141	-4.04363	0.54415	0.607178	P	P	false	ASCRP3001613	chr2	+	9517036	9520937	exonic	NM_003887	ASAP2	ACTGTGAGGAGCTGGAGCCGGATGAAACGGCCCTCCACCTTGCAGTCAGATCCGTGGATC	hsa-miR-6876-3p,hsa-miR-1304-5p,hsa-miR-3129-5p,hsa-miR-7974,hsa-miR-6882-3p
hsa_circRNA_406445		25070500	5.75682	10.4803	-8.90991	-3.39363	0.564866	0.707108	A	P	false	ASCRP3004114	chr4	+	5754784	5755476	intronic	ENST00000264956	EVC	CAGACAGGAGAAAGCATGAGGGTCCCCACTGAAATTCTGGCTCACAGACCGTGGGCATGG	hsa-miR-6784-3p,hsa-miR-18a-3p,hsa-miR-6810-5p,hsa-miR-3194-3p,hsa-miR-324-3p
hsa_circRNA_404459		25070500	6.85616	7.81181	-7.81057	-6.0621	0.750645	0.387082	A	P	false	ASCRP3001856	chr1	+	26594973	26596105	exonic	NM_022778	CEP85	AGAGAGAAGCAGAATTCTCCTCCGCTGGACATAGGTCAAAGGTCGTGATAAACATATCAA	hsa-miR-6874-3p,hsa-miR-6728-3p,hsa-miR-4768-5p,hsa-miR-6873-3p,hsa-miR-6833-3p
hsa_circRNA_401016		25242744	4.98639	7.90499	-9.68034	-5.96892	0.331832	0.871364	A	P	false	ASCRP3013155	chr12	-	99166819	99194903	exonic	NM_020140	ANKS1B	TTGAAGTCTAATCACCACTACTGTCATGTGTTTACTGCCTTTGATGTGACAGGAGACTGG	hsa-miR-329-5p,hsa-miR-3617-3p,hsa-miR-6507-5p,hsa-miR-1285-3p,hsa-miR-1248
hsa_circRNA_100149	hsa_circ_0002306	circBase	8.84252	9.64536	-5.82422	-4.22855	0.665351	0.699998	P	P	false	ASCRP3007901	chr1	+	33058531	33060824	exonic	NM_001040441	ZBTB8A	GACCATCTAAGTAGCCATTTTCGAACAAATGGAGATCTCCTCTCATCAGTCTCACCTCCT	hsa-miR-489-3p,hsa-miR-452-3p,hsa-miR-22-5p,hsa-miR-17-3p,hsa-miR-218-5p
hsa_circRNA_405241		25070500	4.91571	9.43692	-9.75102	-4.43699	0.41439	0.736407	A	P	false	ASCRP3006030	chr14	+	60733932	60735153	exonic	ENST00000525399	PPM1A	CTATTTGTGAGGGATAAGAGTTGGTGTCCTTGTTCTTTTTTCTTTCCTGGGAATTGTTCT	hsa-miR-7-5p,hsa-miR-548y,hsa-miR-766-5p,hsa-miR-6876-5p,hsa-miR-3916
hsa_circRNA_406023		25070500	4.95734	7.95816	-9.70939	-5.91575	0.425186	0.700183	A	P	false	ASCRP3002059	chr2	-	202400743	202446940	exonic	NM_152525	ALS2CR11	AGCATTTTAAAAGCAGACTCATCTCTATCAGAGGTTCCCAGACGTTATGATGATAAGCGG	hsa-miR-1244,hsa-miR-3120-5p,hsa-miR-153-5p,hsa-miR-670-3p,hsa-miR-6835-3p
hsa_circRNA_400292		25242744	5.12094	9.20515	-9.54579	-4.66876	0.45347	0.656559	A	P	false	ASCRP3005271	chr1	-	100671785	100676327	exonic	NM_001918	DBT	CCCTTGGATCAATTAAGGCTGCTTCCTTGGGATTACTACAGTTTCCTATCCTTAACGCTT	hsa-miR-3671,hsa-miR-6717-5p,hsa-miR-182-5p,hsa-miR-4733-5p,hsa-miR-767-3p
hsa_circRNA_101589	hsa_circ_0004033	circBase	5.06622	7.1761	-9.60051	-6.69781	0.441952	0.275929	A	P	false	ASCRP3008635	chr15	-	73052747	73067438	exonic	NM_031284	ADPGK	GATGAGTTCCACCTCATTTTAGAGTATCAAGCAGAGTCAATGCATGTGTTGATGTGGTGC	hsa-miR-573,hsa-miR-548b-3p,hsa-miR-646,hsa-miR-23a-5p,hsa-miR-23b-5p
hsa_circRNA_401034		25242744	8.85825	8.63032	-5.80849	-5.24359	0.590155	0.575027	P	P	false	ASCRP3008449	chr12	-	108938914	108942990	exonic	NM_014706	SART3	GAGTTTGAAAGTGCGATTGTGGAAGCTGCTCGGTTGTCTATCAACGTCTATGACTACAAC	hsa-miR-6508-3p,hsa-miR-5684,hsa-miR-513c-5p,hsa-miR-6720-5p,hsa-miR-1200
hsa_circRNA_009723	hsa_circ_0009723	circBase	7.6735	8.28376	-6.99324	-5.59015	0.423311	0.606489	P	P	false	ASCRP3009630	chr1	+	10459084	10480201	exonic	uc001arc.3	PGD	GGCTGAATTCCCTTTTTCCTTTACTCAATAAAAGCTACATCAGACTGAGGCCGCAGTTTC	hsa-miR-4632-5p,hsa-miR-6508-3p,hsa-miR-7843-5p,hsa-miR-6735-5p,hsa-miR-6775-5p
hsa_circRNA_001459	hsa_circ_0000301	circBase	7.43341	6.71055	-7.23333	-7.16336	0.121328	0.188069	P	A	false	ASCRP3010290	chr11	-	47379617	47379952	intronic	ENST00000227163	SPI1	GTGTGAGCATGTATGTGTATATGTGAGCAGCTGTGCACGTATGATGTCAGTGGGTGTCAG	hsa-miR-377-3p,hsa-miR-342-3p,hsa-miR-362-3p,hsa-miR-329-3p,hsa-miR-767-3p
hsa_circRNA_008264	hsa_circ_0008264	circBase	10.9278	10.971	-3.73898	-2.90288	0.533649	0.647916	P	P	false	ASCRP3004429	chr1	+	201786215	201786413	exonic	NM_020443	NAV1	CAGTCAAAGACAGCACCCCAAGTTCTCTGGACTCAGATCCTCTGGTCCATGGACAGAAAG	hsa-miR-6799-5p,hsa-miR-4710,hsa-miR-6851-5p,hsa-miR-3689d,hsa-miR-512-3p
hsa_circRNA_406319		25070500	7.66855	7.81996	-6.99818	-6.05395	0.356418	0.516778	P	P	false	ASCRP3002511	chr3	-	107099431	107101023	sense overlapping	NR_126332	LOC101929579	AGTTCTGGCTGTTCCTTACGGACATCTCTGGTGACACACAAGTGGAGAAGATAAATAGTA	hsa-miR-5006-3p,hsa-miR-6758-5p,hsa-miR-1224-3p,hsa-miR-6856-5p,hsa-miR-6809-3p
hsa_circRNA_103336	hsa_circ_0065049	circBase	7.84293	6.7244	-6.82381	-7.14951	0.531169	0.407874	P	A	false	ASCRP3003232	chr3	-	44974609	45000952	exonic	NM_016598	ZDHHC3	ATTCCACTTCCTGCATTGCTTTGAAGAAGATTGGACAAATGCCAGTATGGACAGAATAGC	hsa-miR-17-3p,hsa-miR-92a-2-5p,hsa-miR-188-3p,hsa-miR-493-5p,hsa-miR-582-5p
hsa_circRNA_072837	hsa_circ_0072837	circBase	7.58815	7.83233	-7.07858	-6.04158	0.0633753	0.100556	P	P	false	ASCRP3007240	chr5	-	69792863	69792948	exonic	NR_034021	SMA5	CTTTGGGACCAACTCCACCTACGCAGCAGACAAGGCGGATGGTGATTGCTCACACCAAAG	hsa-miR-6779-5p,hsa-miR-1273h-5p,hsa-miR-6814-5p,hsa-miR-149-3p,hsa-miR-7151-3p
hsa_circRNA_401518		25242744	6.60061	7.05852	-8.06613	-6.81539	0.152911	0.0856907	A	P	false	ASCRP3013009	chr16	-	3725324	3740986	exonic	NM_016292	TRAP1	TTCCCCTTGTACTTGAATGGAAGGCGGATGAACACCTTGCAGGAAAACCAATTCTGTGTC	hsa-miR-3692-5p,hsa-miR-6503-5p,hsa-miR-4726-3p,hsa-miR-2276-3p,hsa-miR-4449
hsa_circRNA_104983	hsa_circ_0089974	circBase	12.4435	12.3398	-2.22319	-1.53413	0.44493	0.461052	P	A	false	ASCRP3009991	chrX	+	17705861	17710588	exonic	NM_198270	NHS	GTCACTTTTTAACGCCGTCTCCAACCTGGACATAGAGAGTAAGCTGAGTGTGTACTACCG	hsa-miR-30b-3p,hsa-miR-603,hsa-miR-34c-5p,hsa-miR-766-5p,hsa-miR-612
hsa_circRNA_100519	hsa_circ_0017412	circBase	9.38736	9.11998	-5.27937	-4.75393	0.459326	0.561473	P	P	false	ASCRP3007696	chr10	-	909682	910210	exonic	NM_015155	LARP4B	GAATATGACTCTCTGCCTGAAAATAGCGAGACAGGTACCAGCAACTAAGGTTTCAGAGCT	hsa-miR-383-3p,hsa-miR-423-5p,hsa-miR-424-5p,hsa-miR-15b-5p,hsa-miR-411-3p
hsa_circRNA_401312		25242744	10.0808	10.0837	-4.58591	-3.79021	0.531116	0.412674	P	P	false	ASCRP3005472	chr14	+	100728640	100728803	exonic	NM_003403	YY1	CCTGGCATTGACCTCTCAGATCCCAAACAACTGGCAGAATTTGCTAGATGAAAAAAAAGA	hsa-miR-4459,hsa-miR-769-3p,hsa-miR-6740-5p,hsa-miR-3689d,hsa-miR-215-3p
hsa_circRNA_103605	hsa_circ_0009006	circBase	13.3705	13.1676	-1.29622	-0.70635	0.288629	0.316318	P	P	false	ASCRP3003438	chr4	-	16587544	16597498	exonic	NM_001290	LDB2	CAAACTTCACCCTCAACTACCTCAGGCTATCGGCAGGACCCTCATCCCCCGTTACTTTAG	hsa-miR-640,hsa-miR-655-3p,hsa-miR-380-3p,hsa-miR-346,hsa-miR-302a-3p
hsa_circRNA_102333	hsa_circ_0047303	circBase	11.6636	11.4611	-3.00309	-2.4128	0.482356	0.581196	P	P	false	ASCRP3005029	chr18	-	22804308	22807661	exonic	NM_015461	ZNF521	CCAGAATCAGTCCCTCCCAGTCGGATGAGATGGAGTGGATGTTGAAGATGATCCGACTTG	hsa-miR-149-3p,hsa-miR-17-3p,hsa-miR-1301-3p,hsa-miR-509-5p,hsa-miR-516b-5p
hsa_circRNA_405283		25070500	8.7348	8.27511	-5.93193	-5.59881	0.670541	0.723818	P	P	false	ASCRP3003670	chr14	+	97409853	97411719	sense overlapping	NR_104113	LINC00618	CAAGGGAGACCTCAACGACCTTCCTCTGAAAAGAAAAATGTCCTTGCAAGAGACCAGAAC	hsa-miR-5787,hsa-miR-7156-3p,hsa-miR-5001-5p,hsa-miR-6756-5p,hsa-miR-4505
hsa_circRNA_000711	hsa_circ_0001443	circBase	9.11802	8.72193	-5.54871	-5.15198	0.100362	0.146833	P	P	false	ASCRP3006322	chr4	-	140920348	140920479	intronic	ENST00000502696	MAML3	CTCTATTTTCCTGAGGTTGCTGCTGCTGTCAAAGGCCCATTCAATTTGGATGGTGGACAG	hsa-miR-193a-3p,hsa-miR-181a-2-3p,hsa-miR-193b-3p,hsa-miR-588,hsa-miR-1296-5p
hsa_circRNA_006314	hsa_circ_0006314	circBase	6.70167	7.24332	-7.96506	-6.63059	0.0958727	0.118431	A	P	false	ASCRP3001141	chr15	+	72810407	72837305	exonic	NM_005744	ARIH1	ACAGGATATGCCTTGTCAGATCTGCTACTTGAACTACCCTAACTCGAATCCAGCAACTAT	hsa-miR-4795-5p,hsa-miR-4465,hsa-miR-3973,hsa-miR-520g-3p,hsa-miR-520h
hsa_circRNA_008150	hsa_circ_0008150	circBase	9.24884	10.3635	-5.41789	-3.51038	0.941412	0.750873	P	P	false	ASCRP3004401	chr4	-	1656704	1670632	exonic	NM_001013622	FAM53A	CAGGTGGACACGCCCATCCTTGGACTTCCTGAAAATGACCCAGGCACAAATCCTGAAGAG	hsa-miR-6727-5p,hsa-miR-647,hsa-miR-6784-5p,hsa-miR-1289,hsa-miR-1268b
hsa_circRNA_407325		25070500	6.68071	7.5069	-7.98602	-6.36702	0.594471	0.689506	A	P	false	ASCRP3012780	chrX	-	128166326	128256170	sense overlapping	ENST00000458202	RP11-41L14.1	TTAAGAGTGATTCCATAACCTCAAGAGAATGCTGAAGATGTGTTCCCATGAGTTCCTGCC	hsa-miR-4739,hsa-miR-5584-5p,hsa-miR-6735-5p,hsa-miR-1277-5p,hsa-miR-6760-5p
hsa_circRNA_104393	hsa_circ_0080502	circBase	7.69356	8.12852	-6.97317	-5.74539	0.844998	0.34646	M	P	false	ASCRP3006029	chr7	+	73100965	73101230	exonic	NM_017528	WBSCR22	CTATTGGGTGGGCCTGGATATCAGCCCTGCCATGCTGGCTCACGGATGATTGATATCCAG	hsa-miR-512-5p,hsa-miR-452-3p,hsa-miR-192-3p,hsa-miR-214-3p,hsa-miR-205-5p
hsa_circRNA_070294	hsa_circ_0070294	circBase	9.66035	10.6829	-5.00638	-3.19098	0.528975	0.575233	P	P	false	ASCRP3007758	chr4	-	85617884	85724620	exonic	NM_014991	WDFY3	GAATTCATCAGAGTCCATCGTGAGGCATGCATATCATTCTGTTTCAACTCCCCCTGTTTA	hsa-miR-4252,hsa-miR-6766-5p,hsa-miR-412-3p,hsa-miR-6734-5p,hsa-miR-584-3p
hsa_circRNA_404499		25070500	8.8199	9.66378	-5.84683	-4.21014	0.683571	0.797314	P	P	false	ASCRP3003758	chr1	-	45516745	45553909	exonic	NM_020883	ZSWIM5	CAATGCACTTCCCCAGAGTGCCATTCACAGCCCAGGCTTTCATCTGAGTGGCACAGTAAC	hsa-miR-4677-5p,hsa-miR-449b-3p,hsa-miR-4691-5p,hsa-miR-525-5p,hsa-miR-4691-3p
hsa_circRNA_104477	hsa_circ_0082250	circBase	7.8847	8.03689	-6.78203	-5.83702	0.355793	0.351164	P	P	false	ASCRP3010886	chr7	-	128619036	128620085	exonic	NM_012470	TNPO3	TAGTCACACAGGCATACCAATCCCATTGTGGAAAATGGACAGACTCATCCGTGTCAGAAA	hsa-miR-548a-3p,hsa-miR-501-5p,hsa-miR-518a-3p,hsa-miR-199a-3p,hsa-miR-199b-3p
hsa_circRNA_047559	hsa_circ_0047559	circBase	9.19458	9.42847	-5.47215	-4.44544	0.511182	0.630021	P	P	false	ASCRP3000269	chr18	-	43664109	43667198	exonic	NM_004046	ATP5A1	AAATAAAGGTTCCATAATGCATAGTTGCTGTTGCTTACCGTCAGATGTCTCTGTTGCTCC	hsa-miR-3977,hsa-miR-4539,hsa-miR-499a-3p,hsa-miR-103b,hsa-miR-6739-3p
hsa_circRNA_406412		25070500	8.15029	7.98357	-6.51644	-5.89034	0.345847	0.26658	P	P	false	ASCRP3002448	chr3	-	186517507	186517774	intronic	ENST00000296273	RFC4	AGTGAGATTAAGATCCAGTTCTTTTGTTTTTTTGTTTTTTTTTTGAGACTCTGGTCTCAA	hsa-miR-8084,hsa-miR-3923,hsa-miR-3163,hsa-miR-3613-3p,hsa-miR-367-5p
hsa_circRNA_006580	hsa_circ_0006580	circBase	8.54022	7.82825	-6.12651	-6.04567	0.590035	0.524514	P	P	false	ASCRP3008190	chr10	+	24813251	24817048	exonic	NM_019590	KIAA1217	GAGATGCCCCAGTGGACAAGGTGGAACTTTCAGACATGTCACTGATGGGCTCCTGAAAGG	hsa-miR-4498,hsa-miR-3620-5p,hsa-miR-1587,hsa-miR-939-5p,hsa-miR-6785-5p
hsa_circRNA_092493	hsa_circ_0001082	circBase	12.6008	13.0093	-2.06593	-0.864617	0.237439	0.23385	A	P	false	ASCRP3005250	chr2	-	175426288	175426438	sense overlapping	NM_003387	WIPF1	CCCTCTTCCCTTAATATCTGTATACAAGTGTTGCTTCAAAGTACCAAGGCAAGATGGGCT	hsa-miR-4739,hsa-miR-6892-5p,hsa-miR-765,hsa-miR-9500,hsa-miR-7106-5p
hsa_circRNA_028561	hsa_circ_0028561	circBase	8.58415	8.6189	-6.08258	-5.25501	0.508575	0.479481	P	P	false	ASCRP3011064	chr12	-	116413319	116460406	exonic	NM_015335	MED13L	TATTGCTTTACCAAACAGTGAGCATTTGTCCTGTGCTTTCACATTCTTTCTGCATGGAGA	hsa-miR-766-5p,hsa-miR-6855-5p,hsa-miR-6766-5p,hsa-miR-6796-5p,hsa-miR-4446-3p
hsa_circRNA_067406	hsa_circ_0067406	circBase	8.73392	8.94643	-5.93282	-4.92748	0.487136	0.6634	P	P	false	ASCRP3007982	chr3	-	133372188	133380737	exonic	NM_007027	TOPBP1	GACTATGCCCAATTCTTCAACTCCTACCAGCCAGATCAACACAATTGATAGGGGTAGGGG	hsa-miR-493-5p,hsa-miR-4778-3p,hsa-miR-548bb-3p,hsa-miR-548d-3p,hsa-miR-5000-3p
hsa_circRNA_004150	hsa_circ_0004150	circBase	7.47808	5.09204	-7.18865	-8.78187	0.0843655	0.0311428	M	A	false	ASCRP3008114	chr7	+	64852814	64853814	exonic	NM_152626	ZNF92	GAGACATGAGATGGTAGACAAAACCCCAGGGACCACTGACATTTAGGGATGTGAAAATAG	hsa-miR-7-5p,hsa-miR-1256,hsa-miR-526a,hsa-miR-518d-5p,hsa-miR-520c-5p
hsa_circRNA_405815		25070500	7.49524	6.68807	-7.17149	-7.18584	0.0770451	0.0887082	P	A	false	ASCRP3001047	chr19	-	57967026	57967550	sense overlapping	NM_020633	VN1R1	ACACACCATCATGGGATACCTCAGACAATGGCAGCTTTTGGATTGAAATATTTGCTGAAT	hsa-miR-4773,hsa-miR-129-5p,hsa-miR-591,hsa-miR-6510-5p,hsa-miR-6783-5p
hsa_circRNA_100685	hsa_circ_0020080	circBase	12.0107	12.5405	-2.65607	-1.33337	0.347247	0.372712	P	P	false	ASCRP3001454	chr10	+	116590610	116608496	exonic	NM_020940	FAM160B1	ACGCTCATAGGCAGCTTGCACCTTCTCTTCCTTTACAAGAAGATTTTGTTTATCACTGGA	hsa-miR-26b-3p,hsa-miR-222-5p,hsa-let-7e-5p,hsa-let-7a-5p,hsa-let-7c-5p
hsa_circRNA_000983	hsa_circ_0000983	circBase	7.77682	7.53842	-6.88991	-6.33549	0.46614	0.572506	P	P	false	ASCRP3009731	chr2	+	24786772	24807429	sense overlapping	NM_003743	NCOA1	GGGGCTTAGAAATTAACAGGAGTTCTTCTGCTAGGAACCCTGTTTCCTTTTACTGTTCCA	hsa-miR-3145-3p,hsa-miR-3916,hsa-miR-4644,hsa-miR-329-5p,hsa-miR-153-5p
hsa_circRNA_402421		25242744	9.04656	8.9255	-5.62018	-4.94842	0.523961	0.478146	P	M	false	ASCRP3011459	chr2	-	183831943	183848110	exonic	NM_013436	NCKAP1	TCCTTGGTGGAAATGTTGGTGGAAACATCAGATCTCTCCATATTTTGTGGTTCAATGCAC	hsa-miR-5004-5p,hsa-miR-6758-5p,hsa-miR-6847-5p,hsa-miR-6856-5p,hsa-miR-670-3p
hsa_circRNA_001399	hsa_circ_0001399	circBase	9.32028	9.09932	-5.34646	-4.77459	0.659191	0.766674	P	P	false	ASCRP3012846	chr4	+	26997000	27010624	exonic	NM_020860	STIM2	TTAGATGAAGACACACCCCCAATAGTGTCACAATTTCCCGTTCATAATTGGACCCTTGAA	hsa-miR-146a-3p,hsa-miR-520f-5p,hsa-miR-7109-3p,hsa-miR-1266-3p,hsa-miR-7152-5p
hsa_circRNA_007963	hsa_circ_0007963	circBase	9.6607	9.61874	-5.00604	-4.25517	0.464167	0.565529	P	P	false	ASCRP3005454	chr16	-	72991325	72994093	exonic	NM_006885	ZFHX3	CCTGCTCTAGGTCCGAGCCTCCGTACTGGGTGCAATGAAAGCTCCACGCAGGCCTTACCA	hsa-miR-5193,hsa-miR-6891-3p,hsa-miR-6809-3p,hsa-miR-6780a-3p,hsa-miR-6887-3p
hsa_circRNA_104885	hsa_circ_0088128	circBase	9.11629	9.02151	-5.55044	-4.8524	0.377398	0.407397	P	P	false	ASCRP3010696	chr9	+	116018393	116019465	exonic	NM_001859	SLC31A1	TACAGCTGGAGAATCTTCTGCTGACTCTCAACTTTTCCTGGAAAAAATGGATCATTCCCA	hsa-miR-199b-3p,hsa-miR-199a-3p,hsa-miR-122-5p,hsa-miR-570-3p,hsa-miR-574-5p
hsa_circRNA_001951	hsa_circ_0001951	circBase	12.4351	12.227	-2.2316	-1.64693	0.291399	0.212466	P	P	false	ASCRP3009859	chrX	+	153593274	153593598	antisense	NM_001456	FLNA	GTAATACTCGAAGCCATACACGCCATCCCCCAGGCCCGTACCTTCTGATTGCCACACTCG	hsa-miR-6738-3p,hsa-miR-1236-3p,hsa-miR-6882-3p,hsa-miR-5001-3p,hsa-miR-6875-3p
hsa_circRNA_103984	hsa_circ_0074543	circBase	7.7955	7.18158	-6.87124	-6.69233	0.155924	0.286231	P	M	false	ASCRP3012963	chr5	+	149912506	149915447	exonic	NM_001543	NDST1	TTCATCCACAATGGCATCATGGCCCTGTTTGACACACAGAACGAACTACGCGCACACATC	hsa-miR-92a-2-5p,hsa-miR-196b-3p,hsa-miR-185-3p,hsa-miR-15b-5p,hsa-miR-125b-5p
hsa_circRNA_103487	hsa_circ_0006697	circBase	7.50557	7.85118	-7.16116	-6.02273	0.0630343	0.0440627	P	P	false	ASCRP3013255	chr3	+	149563797	149570383	exonic	NM_007282	RNF13	TTGGTTATAGACTTCCAGCTGAAGGTTTAAAGGTGATTTTACAACGAGATGCTGCTCTCC	hsa-miR-654-3p,hsa-miR-632,hsa-miR-324-5p,hsa-miR-431-5p,hsa-miR-708-5p
hsa_circRNA_000323	hsa_circ_0000323	circBase	9.51821	8.51307	-5.14852	-5.36084	0.224489	0.30575	P	P	false	ASCRP3011245	chr11	+	64846522	64847170	antisense	NM_080668	CDCA5	TCAGGGTTCGGCACAGGAGTGCTGGTGGGGGTGGCTATGTACAGGACAGGAGGGAGAGTC	hsa-miR-4758-5p,hsa-miR-6791-5p,hsa-miR-762,hsa-miR-6804-3p,hsa-miR-637
hsa_circRNA_076177	hsa_circ_0076177	circBase	8.42082	7.48871	-6.24591	-6.3852	0.395885	0.281999	M	P	false	ASCRP3004975	chr6	-	35842009	35854588	exonic	NM_003137	SRPK1	CCAATTATCAGGGGCTTCCACTGCCTTGTGTCAAAAAAATTATTCAGCAAGTTCGCAATT	hsa-miR-3653-5p,hsa-miR-548o-3p,hsa-miR-3145-3p,hsa-miR-34b-5p,hsa-miR-34c-5p
hsa_circRNA_005616	hsa_circ_0005616	circBase	8.68256	8.77205	-5.98417	-5.10187	0.50768	0.818677	P	P	false	ASCRP3013073	chr12	+	938227	939110	intronic	ENST00000315939	WNK1	TTCTCACCCCGGAAACATTTCTTTGATTGTCTTTGGCATCCTGAAATCTCTGGCCCAATA	hsa-miR-6830-5p,hsa-miR-1252-5p,hsa-miR-6124,hsa-miR-651-3p,hsa-miR-4668-5p
hsa_circRNA_089986	hsa_circ_0089986	circBase	7.84976	7.71188	-6.81697	-6.16204	0.36867	0.501028	P	P	false	ASCRP3003687	chrX	-	18917290	18923977	exonic	NM_000292	PHKA2	CAAGTCTGCGGAGAAGAGGCTTCTGAAAGTTTGATGAACCTCAGCCCTTTCGATATGAAA	hsa-miR-7107-3p,hsa-miR-483-3p,hsa-miR-4446-3p,hsa-miR-335-3p,hsa-miR-3691-5p
hsa_circRNA_404554		25070500	7.62911	7.97755	-7.03762	-5.89637	0.556463	0.935658	P	P	false	ASCRP3004491	chr1	+	98858610	98860946	intergenic			CAGTTCACAGAAGTCCCTTTGCAGAGACTCCTCAGAGGCCAAAAATGATTCCCCGACTGG	hsa-miR-1288-5p,hsa-miR-15b-3p,hsa-miR-548a-5p,hsa-miR-3143,hsa-miR-943
hsa_circRNA_011164	hsa_circ_0011164	circBase	6.20407	7.0757	-8.46266	-6.79821	0.05944	0.12189	A	P	false	ASCRP3004052	chr1	+	29063135	29096287	exonic	NM_016258	YTHDF2	CACTTCTCAATAAACGTGAGATCCTGTTGAGCATCACTTTCCAGGTGTTAGTCGAAACCT	hsa-miR-1469,hsa-miR-661,hsa-miR-28-5p,hsa-miR-7156-5p,hsa-miR-3912-5p
hsa_circRNA_031998	hsa_circ_0031998	circBase	8.61569	8.48241	-6.05104	-5.39151	0.595738	0.789341	P	P	false	ASCRP3011458	chr14	-	55326398	55332154	exonic	NM_000161	GCH1	TCCTTGGCCTCAGCAAACTTGCGAGATGTCCTAAACGATGCTATATTTGATGAAGATCAT	hsa-miR-8076,hsa-miR-7160-5p,hsa-miR-3065-5p,hsa-miR-659-5p,hsa-miR-377-3p
hsa_circRNA_003681	hsa_circ_0003681	circBase	9.00138	8.63839	-5.66535	-5.23552	0.568297	0.741559	P	P	false	ASCRP3007934	chr16	-	71736500	71748704	exonic	NM_015020	PHLPP2	GACCTCGGCTGTATGATTCGATTTTATGGTGAGAAATATGAAACGCAATGGGAGCAGAAA	hsa-miR-4709-3p,hsa-miR-6847-5p,hsa-miR-765,hsa-miR-3125,hsa-miR-3916
hsa_circRNA_103205	hsa_circ_0008832	circBase	8.41139	8.47105	-6.25534	-5.40287	0.0788556	0.098736	P	P	false	ASCRP3009566	chr22	+	32874967	32875262	exonic	NM_012179	FBXO7	GGCAGCCCAGTCTGGTGTTTGGAATGACGACAGTATGTTCTAATACCCGATTTACAATTA	hsa-miR-516b-5p,hsa-miR-21-3p,hsa-miR-432-5p,hsa-miR-362-5p,hsa-miR-337-3p
hsa_circRNA_104873	hsa_circ_0088046	circBase	11.0049	10.8717	-3.66185	-3.00221	0.465867	0.544985	P	P	false	ASCRP3005681	chr9	-	114860749	114875148	exonic	NM_022486	SUSD1	CGGCACTCAGTGCAAATAACAATAGCAACTCCCCCAGCAGAAATTCTGACAAAGATTAAT	hsa-miR-626,hsa-miR-661,hsa-miR-1271-3p,hsa-miR-150-3p,hsa-miR-513a-3p
hsa_circRNA_105028	hsa_circ_0008350	circBase	7.94895	7.45605	-6.71778	-6.41786	0.259798	0.157767	P	P	false	ASCRP3008850	chrX	-	118774654	118787003	exonic	NM_015129	SEPT6	GCAACAAGATGATGAGGGCGCGGCAGTATCCTTGGGGCACTGTGCAGGCTACAAGCCTAT	hsa-miR-744-3p,hsa-miR-654-5p,hsa-miR-103a-2-5p,hsa-miR-182-5p,hsa-miR-181a-2-3p
hsa_circRNA_405525		25070500	7.11477	7.38202	-7.55197	-6.49189	0.525181	0.671814	A	P	false	ASCRP3006752	chr17	-	3417886	3419863	exonic	NM_145068	TRPV3	CTGTAAGACGAACAGAGAGCCAGGACCATCTTGGAGTTTGAGAAAATGTTACCAGAATGG	hsa-miR-6876-5p,hsa-miR-4747-5p,hsa-miR-4686,hsa-miR-5196-5p,hsa-miR-412-3p
hsa_circRNA_067058	hsa_circ_0067058	circBase	8.62372	8.50782	-6.04302	-5.36609	0.458556	0.506397	P	P	false	ASCRP3010486	chr3	-	123454244	123471385	exonic	NM_053025	MYLK	GTTTGGACAGTGCCAATAGGTCCGGGGTTACCCAGAGCCCCAGGTGACATGGCACAGAAA	hsa-miR-4659b-3p,hsa-miR-4659a-3p,hsa-miR-6868-3p,hsa-miR-3978,hsa-miR-490-5p
hsa_circRNA_102359	hsa_circ_0047585	circBase	11.9138	11.7976	-2.75291	-2.07634	0.484968	0.582553	P	P	false	ASCRP3008824	chr18	-	44395274	44401035	exonic	NM_004671	PIAS2	GATTTTCTTTCCCTTATTCCAGTTGATCCCCAGGGTTCTCATGTATCAGCCATCTTCTGT	hsa-miR-761,hsa-miR-569,hsa-miR-190b,hsa-miR-214-3p,hsa-miR-490-3p
hsa_circRNA_405716		25070500	13.8828	13.9603	-0.783953	0.0864365	0.336089	0.384715	P	P	false	ASCRP3013547	chr19	+	4421355	4421489	intronic	ENST00000301280	CHAF1A	TTTTCTCATGATGGAAGGAAGCATAATGGATTATGAAAATCACTTCTCCCCCTCAGCCCA	hsa-miR-6779-3p,hsa-miR-7162-5p,hsa-miR-516a-3p,hsa-miR-516b-3p,hsa-miR-146b-3p
hsa_circRNA_102573	hsa_circ_0000942	circBase	7.79421	7.5965	-6.87252	-6.27741	0.173758	0.172681	P	P	false	ASCRP3009163	chr19	+	46020920	46021352	exonic	NM_003370	VASP	GCGTTGGAAGCGAGACGGTCATCTGTTCCAGCCGGGCCACTGTGATGCTTTATGATGATG	hsa-miR-661,hsa-miR-744-3p,hsa-miR-502-5p,hsa-miR-514a-3p,hsa-miR-487b-5p
hsa_circRNA_051641	hsa_circ_0051641	circBase	11.6912	11.4797	-2.97555	-2.39417	0.281755	0.327218	P	P	false	ASCRP3003705	chr19	-	47341422	47342835	exonic	uc002pft.1	AP2S1	CAATAAACCTGTGGTCCTGCCTGGCCTTCCGGAACTTTAAGATCATTTACCGCCGCTATG	hsa-miR-4685-5p,hsa-miR-5196-5p,hsa-miR-6089,hsa-let-7d-5p,hsa-miR-4747-5p
hsa_circRNA_102383	hsa_circ_0000854	circBase	9.7995	9.52884	-4.86724	-4.34507	0.385405	0.506174	P	P	false	ASCRP3010840	chr18	+	60206913	60217693	exonic	NM_017742	ZCCHC2	TAGAGCCCATCCTAAGAACAACTCTGCTCATGGTGATTACATGCAAAATAACGAGAGCAG	hsa-miR-518c-5p,hsa-let-7a-2-3p,hsa-miR-495-5p,hsa-miR-134-5p,hsa-miR-146a-3p
hsa_circRNA_029545	hsa_circ_0029545	circBase	8.77793	8.67644	-5.8888	-5.19747	0.437672	0.313172	P	P	false	ASCRP3008185	chr12	+	133291443	133294706	exonic	NM_138575	PGAM5	GAGATCTTCATCTGTCACGCCAACGTCATCCGCTACATCGTGTGCAGGCGAGAACCACTG	hsa-miR-4502,hsa-miR-8075,hsa-miR-8073,hsa-miR-6875-3p,hsa-miR-221-5p
hsa_circRNA_102836	hsa_circ_0056790	circBase	8.76257	9.00514	-5.90417	-4.86877	0.401271	0.618651	P	P	false	ASCRP3006275	chr2	+	159857591	159954346	exonic	NM_033394	TANC1	CTCGACAGTCTCACTTGGTGCAATCAAGAGTGAACAAAAAATCCCCAGGAGCTGACTGCT	hsa-miR-518c-5p,hsa-miR-502-3p,hsa-miR-501-3p,hsa-miR-383-3p,hsa-miR-328-5p
hsa_circRNA_402810		25242744	12.2465	11.9326	-2.42028	-1.94127	0.373764	0.508117	P	P	false	ASCRP3000073	chr3	-	31725125	31774903	exonic	NM_017784	OSBPL10	AAAAGCAAGTTCATGGGCATGTCCGTGGGGGTCTCTATGATAGGGGAAGAAAACATCCTG	hsa-miR-6828-5p,hsa-miR-3064-5p,hsa-miR-7974,hsa-miR-936,hsa-miR-5087
hsa_circRNA_104547	hsa_circ_0001776	circBase	7.76881	7.75821	-6.89792	-6.1157	0.0354133	0.0343232	P	P	false	ASCRP3009538	chr7	-	158552176	158557544	exonic	NM_020728	ESYT2	GGATTCAGCAAGGAACCTTCCGGGTGTTCTAAGGATACATTTTATTGAAGCTCAGGATCT	hsa-miR-623,hsa-miR-597-3p,hsa-miR-525-3p,hsa-miR-524-3p,hsa-miR-511-5p
hsa_circRNA_102839	hsa_circ_0005227	circBase	9.47727	10.6172	-5.18946	-3.25672	0.687133	0.657597	P	P	false	ASCRP3001497	chr2	+	162036124	162061304	exonic	NM_004180	TANK	ACTACCAAAGACCTGTCATTTACTCCATCCTTTATAGTGATGCTACAGGACGAAGAGGAA	hsa-miR-767-3p,hsa-miR-548b-5p,hsa-miR-573,hsa-miR-548d-5p,hsa-miR-548c-5p
hsa_circRNA_404605		25070500	8.23285	8.75593	-6.43389	-5.11798	0.541949	0.802794	P	P	false	ASCRP3012953	chr1	+	168260397	168262516	exonic	NM_005149	TBX19	TTCATAGCCGTGACTGCCTATCAGAATGAGGAGACGGATGTTTCCAGTCCTAAAGATTAG	hsa-miR-5698,hsa-miR-6130,hsa-miR-4510,hsa-miR-6870-5p,hsa-miR-6883-5p
hsa_circRNA_402369		25242744	7.79593	7.18286	-6.8708	-6.69105	0.44959	0.469128	P	A	false	ASCRP3002258	chr2	+	135887564	135888291	exonic	NM_012233	RAB3GAP1	AGGAGTCACCGCTAAATAATGATGTTCTTAATACTATTCTCCTGGTGATTTTGTCACTGA	hsa-miR-4778-3p,hsa-miR-4659b-3p,hsa-miR-7853-5p,hsa-miR-4477a,hsa-miR-372-5p
hsa_circRNA_003261	hsa_circ_0003261	circBase	8.46846	8.73642	-6.19827	-5.13749	0.0566795	0.0518258	P	P	false	ASCRP3008459	chr7	+	72361165	72361649	exonic	NM_172020	POM121	GATAACGGGAGGTGAATTTCCATGTCAACATAGTCCAGGGGCCAGTGTCATTCAAAGATG	hsa-miR-4715-3p,hsa-miR-5584-5p,hsa-miR-660-3p,hsa-miR-6501-5p,hsa-miR-744-3p
hsa_circRNA_101700	hsa_circ_0006836	circBase	11.611	11.3562	-3.05577	-2.51773	0.322361	0.399225	P	P	false	ASCRP3006600	chr16	+	11114049	11118778	exonic	NM_015226	CLEC16A	CTGCCTCCTCTATGCCATGTCTCATAATAAAGAGATCGAGATGGTGATCATGGAGCGTAG	hsa-miR-877-5p,hsa-miR-1298-5p,hsa-miR-650,hsa-miR-506-5p,hsa-miR-641
hsa_circRNA_103674	hsa_circ_0070113	circBase	8.96288	8.49526	-5.70385	-5.37865	0.236326	0.628296	P	P	false	ASCRP3000731	chr4	+	79186178	79188586	exonic	NM_025074	FRAS1	AAGTGACCTGCCAGACTGGAGAGTGTGCCAAAGTGGAGTGTGCCCGGGATGAGACTGTAG	hsa-miR-103a-3p,hsa-miR-107,hsa-miR-615-3p,hsa-miR-486-3p,hsa-miR-301a-5p
hsa_circRNA_007720	hsa_circ_0007720	circBase	8.84377	8.79633	-5.82296	-5.07758	0.78923	0.833642	P	P	false	ASCRP3008210	chr7	+	114582329	114619836	exonic	NM_199072	MDFIC	GAGCAAAGTAAATGCTGTCTTTTCCCAAAAGACAGGCTCTTCACCTGAAGGAAAATGTGA	hsa-miR-1269a,hsa-miR-1269b,hsa-miR-378c,hsa-miR-378a-3p,hsa-miR-4699-3p
hsa_circRNA_003416	hsa_circ_0003416	circBase	9.58257	9.04707	-5.08417	-4.82684	0.0596776	0.0488966	P	P	false	ASCRP3004672	chrX	+	12995025	12995149	sense overlapping	NM_021109	TMSB4X	CATCTGTCTATCTATCTGGCTGGCAGGGAAGGAAAGAACTTGCATGTTGGATCAAGTTTA	hsa-miR-1244,hsa-miR-4747-5p,hsa-miR-6755-3p,hsa-miR-548an,hsa-miR-3194-5p
hsa_circRNA_046753	hsa_circ_0046753	circBase	10.4971	10.5311	-4.16967	-3.3428	0.571081	0.684145	P	P	false	ASCRP3000173	chr18	+	3252272	3256234	exonic	uc002kls.3	MYL12A	AAACTTTATGATAAAATAGCTGCTGAGCGGTTTTGCAGACTACCATCTTCCCTGCAACTC	hsa-miR-103a-2-5p,hsa-miR-6844,hsa-miR-4762-3p,hsa-miR-4796-3p,hsa-miR-141-5p
hsa_circRNA_101473	hsa_circ_0034447	circBase	12.6723	12.5163	-1.99444	-1.35765	0.334451	0.303765	P	A	false	ASCRP3007835	chr15	+	39876188	39876388	exonic	NM_003246	THBS1	GACAGCATCCGCAAAGTGCTACCAGTGTCCTCCTCACCCTTGACAACAACGTGGTGAATG	hsa-miR-135b-5p,hsa-miR-135a-5p,hsa-miR-513a-5p,hsa-miR-762,hsa-miR-23b-5p
hsa_circRNA_103671	hsa_circ_0070098	circBase	7.94683	7.46285	-6.7199	-6.41107	0.226499	0.531431	P	P	false	ASCRP3004467	chr4	+	79158663	79176529	exonic	NM_025074	FRAS1	CAGTGCTTCACAGCTCAGTGTCAGCCTCTATTTTGTAACCAGGATGCCACAATTTGGAAG	hsa-miR-612,hsa-miR-603,hsa-miR-616-5p,hsa-miR-31-5p,hsa-miR-433-3p
hsa_circRNA_102919	hsa_circ_0007648	circBase	7.72221	7.67863	-6.94452	-6.19528	0.32716	0.483823	P	P	false	ASCRP3006257	chr2	-	219520872	219521186	exonic	NR_073599	ZNF142	CTCCTGGAGAGACCCCAGCATTTAAGAAGCCAAAACACACAAGTCGGTGGTGATGACAGA	hsa-miR-23a-5p,hsa-miR-149-3p,hsa-miR-331-5p,hsa-miR-642a-5p,hsa-miR-874-5p
hsa_circRNA_040223	hsa_circ_0040223	circBase	9.85028	9.54731	-4.81645	-4.3266	0.426208	0.406471	P	P	false	ASCRP3012512	chr16	+	70497071	70499079	exonic	NM_145059	FUK	TGGTCACATCCGATGTCCTGCACTCGGCCTGGATCCTCATTCTGCACATGGAAGCCCCTC	hsa-miR-4530,hsa-miR-761,hsa-miR-3619-5p,hsa-miR-6815-3p,hsa-miR-6510-5p
hsa_circRNA_102585	hsa_circ_0051700	circBase	8.86325	9.48589	-5.80348	-4.38802	0.0422986	0.0620938	P	P	false	ASCRP3008047	chr19	+	48239625	48239790	exonic	NM_014601	EHD2	GACTTTCCTGATTGCCAGAAAATGCAGGTTCACGCTTACATCATCAGCTACCTGAAGAAG	hsa-miR-578,hsa-miR-103a-2-5p,hsa-miR-361-3p,hsa-miR-371a-5p,hsa-miR-376c-3p
hsa_circRNA_103953	hsa_circ_0074101	circBase	10.6	10.4335	-4.06677	-3.44039	0.573469	0.65042	P	P	false	ASCRP3004843	chr5	+	137708362	137708530	exonic	NM_016604	KDM3B	CATTCGAGTCTCCATTGCACAATGGCCAGCCCTGATCTTTGTAGAATTTGATGGCTGTAA	hsa-miR-298,hsa-miR-874-3p,hsa-miR-432-5p,hsa-miR-300,hsa-miR-539-3p
hsa_circRNA_002534	hsa_circ_0002534	circBase	8.64604	7.349	-6.02069	-6.52491	0.299367	0.347991	P	P	false	ASCRP3003289	chr19	-	11835008	11836142	exonic	NM_001080493	ZNF823	ATTGGAGATCAGTGCCAAAATGCCAAGAGAAATCTAAGGACTCAGTGGCCTTTGAAGATG	hsa-let-7f-2-3p,hsa-miR-545-3p,hsa-miR-6818-5p,hsa-miR-96-5p,hsa-miR-1284
hsa_circRNA_006270	hsa_circ_0006270	circBase	8.67821	6.98722	-5.98852	-6.88669	0.51408	0.507914	P	A	false	ASCRP3002404	chr5	+	148590288	148612863	exonic	NM_014945	ABLIM3	AGTCATCTGCGGATGGTGTTCCATACTGTGAGTCCGACTACCATGCCCAGTTTGGCATTA	hsa-miR-6812-5p,hsa-miR-92a-1-5p,hsa-miR-3124-3p,hsa-miR-6752-5p,hsa-miR-4536-5p
hsa_circRNA_087798	hsa_circ_0087798	circBase	8.75729	8.80034	-5.90945	-5.07358	0.326855	0.584074	P	P	false	ASCRP3010239	chr9	+	107513236	107535189	exonic	uc011lvu.1	NIPSNAP3A	GTGGCGGCTGATGTGCTCATCTTTTGCTACGGGACCCAGACAATACGATGGAATATTCTA	hsa-miR-329-5p,hsa-miR-7703,hsa-miR-488-5p,hsa-miR-376b-3p,hsa-miR-4799-5p
hsa_circRNA_101869	hsa_circ_0005016	circBase	11.6092	11.6071	-3.05758	-2.2668	0.312027	0.384517	P	P	false	ASCRP3000819	chr16	+	71954641	71957283	exonic	NM_014761	IST1	AATATTCATCCACCTCAGATACCAGCAACTCCCCCATCGTATGAATCTGTTGCTGATCAG	hsa-miR-92a-2-5p,hsa-miR-449a,hsa-miR-449b-5p,hsa-miR-449c-5p,hsa-miR-608
hsa_circRNA_003057	hsa_circ_0003057	circBase	10.7788	10.3962	-3.88797	-3.47774	0.389388	0.495813	P	P	false	ASCRP3002501	chr5	-	14741935	14758707	exonic	NM_054027	ANKH	AGTTCACCTTCGTCTGCATGGCTCTGTCACTCACGCTTATAGTGATTTAGGATACTACAT	hsa-miR-134-5p,hsa-miR-943,hsa-miR-4474-3p,hsa-miR-5187-5p,hsa-miR-3118
hsa_circRNA_004895	hsa_circ_0004895	circBase	11.4536	11.5975	-3.21313	-2.27646	0.506865	0.639279	P	A	false	ASCRP3004254	chr1	-	33160465	33161645	exonic	NM_030786	SYNC	CAGCAGTACAGGGAAAACAAGAGTAGAGGCCAATTCTCCTCTTCCAAAGAACTCTGGATC	hsa-miR-6792-3p,hsa-miR-4691-5p,hsa-miR-4279,hsa-miR-6815-3p,hsa-miR-6829-3p
hsa_circRNA_030389	hsa_circ_0030389	circBase	8.62467	8.26201	-6.04206	-5.6119	0.7521	0.81439	P	P	false	ASCRP3004019	chr13	-	64576517	64608670	exonic	uc001vii.1	AK057471	CACTGATGCTCAAACGCCTCCATTTGCTGTTTGGGAAACTCTCTACGCTATGAATGTTAG	hsa-miR-5693,hsa-miR-1827,hsa-miR-3143,hsa-miR-200a-3p,hsa-miR-141-3p
hsa_circRNA_000285	hsa_circ_0000285	circBase	10.6909	10.6623	-3.97586	-3.21158	0.457613	0.603674	P	P	false	ASCRP3011995	chr11	+	33362513	33363232	exonic	NM_005734	HIPK3	TGATGCTTTTCAGCAGACATTGATTATCTGTCCCCCAGCTATTCAAGTGTAAAGTCCTGT	hsa-miR-5683,hsa-miR-654-3p,hsa-miR-582-3p,hsa-miR-4648,hsa-miR-4288
hsa_circRNA_072587	hsa_circ_0072587	circBase	8.10444	8.00479	-6.56229	-5.86912	0.562921	0.642644	P	P	false	ASCRP3003388	chr5	+	60786612	60822223	exonic	NM_020928	ZSWIM6	CAAAAAAAAGGTGCTCCTGATCCAACAGCAGGTGCTAGTATAGATGATGAAAACTGCTGG	hsa-miR-1266-3p,hsa-miR-6791-5p,hsa-miR-505-3p,hsa-miR-6871-3p,hsa-miR-6501-3p
hsa_circRNA_404615		25070500	10.1769	10.0231	-4.48985	-3.85076	0.701126	0.70921	P	P	false	ASCRP3002792	chr1	+	176524542	176526377	exonic	NM_020318	PAPPA2	ATCATCGCAGGAACCCACAAGACTCCCAGAAGGTGAAGTTAAGAGCTCCCAGACTCATAA	hsa-miR-6734-3p,hsa-miR-6512-3p,hsa-miR-6809-3p,hsa-miR-6854-5p,hsa-miR-30d-3p
hsa_circRNA_403725		25242744	8.20302	7.32318	-6.46372	-6.55073	0.612812	0.461118	P	P	false	ASCRP3010750	chr6	+	149340274	149342617	exonic	NM_005715	UST	TACCTCATTACTTCAAGGGCGTGCTCAGTATCTACAAAGACCCAGGATATCAATGAGTGT	hsa-miR-4733-3p,hsa-miR-15b-5p,hsa-miR-3155a,hsa-miR-6852-5p,hsa-miR-7106-3p
hsa_circRNA_007138	hsa_circ_0007138	circBase	7.78699	5.36999	-6.87974	-8.50392	0.5326	0.184793	P	A	false	ASCRP3012105	chr6	-	128625812	128643455	intronic	ENST00000531050	PTPRK	TGCATTTCTTTAAACAGGTTCCTATATGATAGTGGACTCTTCAGATCACGACCCTGGAGA	hsa-miR-3916,hsa-miR-548az-5p,hsa-miR-1252-5p,hsa-miR-4668-5p,hsa-miR-548n
hsa_circRNA_401205		25242744	9.222	9.46364	-5.44473	-4.41027	0.638005	0.811623	P	P	false	ASCRP3005291	chr13	-	113832487	113833403	exonic	NM_018386	PCID2	CCGAGGACGGGTATTTGTTACTGAAAACACACCAGCTGTCTCTGGATGCTTTTCTGGTTG	hsa-miR-4728-3p,hsa-miR-3138,hsa-miR-766-5p,hsa-miR-4691-5p,hsa-miR-4422
hsa_circRNA_100885	hsa_circ_0004596	circBase	7.39649	6.32561	-7.27024	-7.5483	0.0841896	0.0668372	P	A	false	ASCRP3000158	chr11	-	73418464	73429935	exonic	NM_002869	RAB6A	AAACTAGTGCAAAAGCTGGATACAATGTAAAGCAGATCAGGCTTCAGCTGTGGGATACTG	hsa-miR-130b-5p,hsa-miR-208a-5p,hsa-miR-181a-5p,hsa-miR-19a-5p,hsa-miR-105-3p
hsa_circRNA_008026	hsa_circ_0008026	circBase	7.59106	5.75677	-7.07568	-8.11714	0.193687	0.0951	P	A	false	ASCRP3003054	chr4	-	114452371	114469885	exonic	NM_001221	CAMK2D	ATGGAAAGCCAGTGGATATGTGGGCATGTGTCATTGTATACAGCAGATTCTAGAAAGTGT	hsa-miR-548t-3p,hsa-miR-548aa,hsa-miR-4727-5p,hsa-miR-192-3p,hsa-miR-4504
hsa_circRNA_102580	hsa_circ_0051657	circBase	9.80095	10.0041	-4.86578	-3.86981	0.43597	0.492047	P	P	false	ASCRP3004570	chr19	-	47597226	47597337	exonic	NM_015168	ZC3H4	CATATGCGCCGCGCCATGCTTCTTCTAGCGATGACTTCTCTGACTTCTCAGATGACTCGG	hsa-miR-185-3p,hsa-miR-452-3p,hsa-miR-653-3p,hsa-miR-204-3p,hsa-miR-762
hsa_circRNA_406545		25070500	8.48821	7.41301	-6.17852	-6.4609	0.7489	0.680778	P	P	false	ASCRP3011911	chr4	-	146071664	146073787	exonic	NM_001102653	OTUD4	TGAGCACAAAAATCTTAGCCGGACACCTTCACAGATCATAAGGTTAGGTTGGATCACAAT	hsa-miR-6851-5p,hsa-miR-329-5p,hsa-miR-4452,hsa-miR-4669,hsa-miR-145-5p
hsa_circRNA_406108		25070500	9.87945	9.57361	-4.78728	-4.3003	0.578266	0.64585	P	P	false	ASCRP3007452	chr20	+	35842162	35854205	exonic	NM_002951	RPN2	GAACACTGGTGCTGAACTCACTCCTCACCAGGGATGTTTTTGAACTAAATTTCATGAACG	hsa-miR-410-5p,hsa-miR-323b-5p,hsa-miR-6861-5p,hsa-miR-199a-5p,hsa-miR-7161-3p
hsa_circRNA_403782		25242744	10.8854	10.9786	-3.78138	-2.89528	0.394622	0.129931	P	P	false	ASCRP3010187	chr7	-	22347957	22357656	exonic	NM_012294	RAPGEF5	GTGCCTCTCATTCCTGCCAGAGGTGGCATCTGTGAACTACTCTATCAAGAAGAATATCTA	hsa-miR-4803,hsa-miR-30b-3p,hsa-miR-3187-3p,hsa-miR-6516-5p,hsa-miR-4778-3p
hsa_circRNA_405840		25070500	8.35707	8.80642	-6.30966	-5.06749	0.495687	0.675072	P	P	false	ASCRP3007759	chr2	-	27700083	27707133	exonic	NM_015662	IFT172	GAATTCATGAACCCCCACCTCATCAGGGGTGACAAGAAAGTCATCTGCAACAAGTTCATC	hsa-miR-1236-3p,hsa-miR-384,hsa-miR-361-3p,hsa-miR-587,hsa-miR-877-3p
hsa_circRNA_004912	hsa_circ_0004912	circBase	7.81572	7.27131	-6.85101	-6.6026	0.0434562	0.069802	P	P	false	ASCRP3002321	chr3	+	52446826	52448603	exonic	NM_016483	PHF7	AGGGGAATTTCTTCAGAAAGACAATATCAGCGTGCATTATTTCTGTCTTCTGGAAGAGCC	hsa-miR-6830-3p,hsa-miR-3191-5p,hsa-miR-511-5p,hsa-miR-6876-3p,hsa-miR-6818-3p
hsa_circRNA_103495	hsa_circ_0001349	circBase	10.1165	10.0226	-4.55019	-3.85132	0.204958	0.187804	P	P	false	ASCRP3000327	chr3	+	152132729	152150709	exonic	NM_021038	MBNL1	AAATTAATGCGAACAGACAGACTTGAGGGCCGTTGCTCCAGGGAGAACTGCAAATATCTT	hsa-miR-143-5p,hsa-miR-33a-5p,hsa-miR-646,hsa-miR-33b-5p,hsa-miR-93-3p
hsa_circRNA_026445	hsa_circ_0026445	circBase	11.4817	11.3661	-3.18506	-2.50779	0.292228	0.333647	P	P	false	ASCRP3012262	chr12	-	52908358	52914243	exonic	NM_000424	KRT5	TGCTTTTATAATATAATCGACAGCTCTCTCGCCCAGCCCAGTTCTGGAAGGGATAAAAAG	hsa-miR-6509-3p,hsa-miR-766-3p,hsa-miR-6736-3p,hsa-miR-4252,hsa-miR-1273g-3p
hsa_circRNA_000380	hsa_circ_0000380	circBase	12.2971	12.2707	-2.36964	-1.60324	0.494666	0.54574	P	A	false	ASCRP3008353	chr12	-	15095126	15095229	sense overlapping	NM_001175	ARHGDIB	GAGGCCAGAAAATGGGCAAATTATCACTAACAGATCTTCCACGTCTCCATCTCAGTACAC	hsa-miR-6881-5p,hsa-miR-3922-3p,hsa-miR-6878-3p,hsa-miR-5585-3p,hsa-miR-5584-5p
hsa_circRNA_100621	hsa_circ_0018814	circBase	8.61502	8.03332	-6.05171	-5.84059	0.340862	0.529462	P	M	false	ASCRP3013459	chr10	-	75214169	75239275	exonic	NM_021132	PPP3CB	TTTGCTCTGATGATGAACTAATGACTGAAGGTGAAGACCAGTTTGATGCTGTCCCTTTCC	hsa-miR-603,hsa-miR-1-5p,hsa-miR-223-5p,hsa-miR-589-3p,hsa-miR-22-5p
hsa_circRNA_405496		25070500	10.1399	9.68681	-4.52681	-4.1871	0.537225	0.694468	P	P	false	ASCRP3011941	chr16	+	75696982	75697501	intronic	ENST00000564671	TERF2IP	TGATAAAACAGTCTCCTCAAGTATGATAAGAAACATAGAACAAGCCACTCACTGCGCCCG	hsa-miR-4779,hsa-miR-4680-3p,hsa-miR-7158-3p,hsa-miR-4647,hsa-miR-4539
hsa_circRNA_037076	hsa_circ_0037076	circBase	11.4254	11.1763	-3.2413	-2.6976	0.492882	0.560726	P	P	false	ASCRP3004970	chr15	+	101549041	101569437	exonic	NM_024652	LRRK1	CCAATGACAGGCTCTCCGTGTGAAATGGTCCCATCTCAGACTGCCCTGGGTAGACCTAGA	hsa-miR-4763-3p,hsa-miR-4685-5p,hsa-miR-6764-5p,hsa-miR-6882-3p,hsa-miR-939-5p
hsa_circRNA_406868		25070500	7.53743	7.28051	-7.1293	-6.5934	0.513204	0.64905	P	P	false	ASCRP3008497	chr6	-	145956380	146007432	exonic	NM_005670	EPM2A	GATATGAGCACCGAAGGCAATGGACCTCATCATGACCGTTGCTGTACTTACAATGAAAAC	hsa-miR-30e-3p,hsa-miR-30a-3p,hsa-miR-3977,hsa-miR-6733-3p,hsa-miR-3198
hsa_circRNA_100751	hsa_circ_0020934	circBase	10.9042	10.7781	-3.76255	-3.0958	0.212908	0.245258	P	P	false	ASCRP3005392	chr11	+	4076755	4080626	exonic	NM_003156	STIM1	CCTCCTCTCTTATACAATTGGACCGTGGATGAGGTGGTACAGTGGCTGATCACATATGTG	hsa-miR-1301-3p,hsa-miR-215-3p,hsa-miR-493-3p,hsa-miR-608,hsa-miR-670-3p
hsa_circRNA_061081	hsa_circ_0061081	circBase	12.3004	12.3878	-2.36633	-1.48616	0.434242	0.536715	P	P	false	ASCRP3006610	chr20	-	60888143	60888306	exonic	NM_005560	LAMA5	CTGCGGCTCGTGTCCTACAGCGGGGTGCTCTTCTTCCTGAAGCAGCAGCTCCAAGTCGAC	hsa-miR-602,hsa-miR-8075,hsa-miR-7706,hsa-miR-4767,hsa-miR-4660
hsa_circRNA_101490	hsa_circ_0000592	circBase	7.81005	7.86273	-6.85669	-6.01119	0.372998	0.296841	P	P	false	ASCRP3000629	chr15	+	41988272	41991357	exonic	NM_001080541	MGA	AAGCAGGTGATACATCCTGGTCTTCAAGAAGTCTTATTGCCAGCAGTTTTGAAGATGACT	hsa-miR-501-5p,hsa-miR-130b-5p,hsa-miR-30a-3p,hsa-miR-141-5p,hsa-miR-520g-5p
hsa_circRNA_406857		25070500	7.83256	4.70063	-6.83417	-9.17328	0.596205	0.302833	P	A	false	ASCRP3008278	chr6	+	132203484	132207864	exonic	NM_006208	ENPP1	GAGCTGTGTGGACAGTTTCTCTACGGAAGACTTCTCCAACTGTCTGTACCAGGACTTTAG	hsa-miR-150-3p,hsa-miR-3662,hsa-miR-6859-5p,hsa-miR-4700-3p,hsa-miR-3916
hsa_circRNA_405553		25070500	8.09029	7.9634	-6.57644	-5.91051	0.472397	0.529174	P	P	false	ASCRP3008456	chr17	+	25877593	25885213	exonic	ENST00000583370	KSR1	GATAACACCTTGTTAACAGGCGAAGCTGGTCCGTTACATTTGTAAGCAGAGGCAGTGCAA	hsa-miR-6787-3p,hsa-miR-6890-3p,hsa-miR-4322,hsa-miR-3190-3p,hsa-miR-4787-5p
hsa_circRNA_404815		25070500	7.85946	7.11041	-6.80727	-6.7635	0.702482	0.887964	P	P	false	ASCRP3001795	chr10	+	122395277	122395661	intronic	NR_049879	MIR5694	AGACAGCAGTTGTCAGGGAGCCCAGCTTTCAGATGTGATGTCTAAATGAGAATTGAAATA	hsa-miR-6876-3p,hsa-miR-7114-5p,hsa-miR-3120-5p,hsa-miR-4421,hsa-miR-1265
hsa_circRNA_001363	hsa_circ_0000172	circBase	7.91583	7.81591	-6.75091	-6.058	0.288734	0.500441	P	P	false	ASCRP3010935	chr1	-	201475259	201475620	intronic	ENST00000340006	CSRP1	TATATCAGTATATCATGAAGAGGTGGCTTGGAGTCTTGCTGGGAAGTGATAAAGGGGCTG	hsa-miR-661,hsa-miR-612,hsa-miR-491-5p,hsa-miR-1301-5p,hsa-miR-876-5p
hsa_circRNA_079373	hsa_circ_0079373	circBase	9.82523	9.7915	-4.8415	-4.08241	0.707638	0.841932	P	P	false	ASCRP3008275	chr7	+	6617220	6628610	exonic	NM_001134388	ZDHHC4	GAGCTGTAGTTCCCGTTTATTTACACATGTGGATCCTCGTTTTCCAAGCAGGCCGCCGTC	hsa-miR-4632-5p,hsa-miR-8073,hsa-miR-4774-5p,hsa-miR-197-5p,hsa-miR-4292
hsa_circRNA_405302		25070500	9.98639	10.1795	-4.68034	-3.69438	0.265919	0.381304	P	P	false	ASCRP3010104	chr15	+	30766558	30776889	sense overlapping	ENST00000399971	CTD-3092A11.1	GTCTGTGTCAAAAGAGCTTCTCTCCAGAGTAGAAAGGTTATCCAAGGACATGGAAAAGCC	hsa-miR-1277-5p,hsa-miR-4789-5p,hsa-miR-5787,hsa-miR-190a-3p,hsa-miR-3192-5p
hsa_circRNA_101696	hsa_circ_0037777	circBase	11.6387	11.5901	-3.02801	-2.28385	0.351091	0.392351	P	A	false	ASCRP3006647	chr16	+	5129748	5131057	exonic	NM_019109	ALG1	CTGCTTCTAGAGTTTGAACAACTGACTCTTGATGGACACAACCTTCCTTCTCTCGTCTGT	hsa-miR-520d-3p,hsa-miR-302d-3p,hsa-miR-483-5p,hsa-miR-373-3p,hsa-miR-342-5p
hsa_circRNA_101135	hsa_circ_0028098	circBase	5.95394	7.31124	-8.71279	-6.56268	0.257201	0.321436	A	P	false	ASCRP3009717	chr12	+	109540643	109541416	exonic	NM_003362	UNG	GGGCTCTTATGCTCAGAAGAAGGGCAGTGCCATTGATAGGTTTGGAGAACATTTATAAAG	hsa-miR-217,hsa-miR-541-3p,hsa-miR-148b-5p,hsa-miR-570-3p,hsa-miR-15a-3p
hsa_circRNA_040730	hsa_circ_0040730	circBase	10.5816	10.4319	-4.08518	-3.44196	0.113283	0.154649	P	P	false	ASCRP3008355	chr16	+	85667519	85695371	exonic	NM_014615	GSE1	GAGGCCCAGGAGAAAGGCATGAGCCATGAGCCCAAGTCCCCTTCGCTAGGGATGCTTTCC	hsa-miR-3187-5p,hsa-miR-6803-5p,hsa-miR-608,hsa-miR-939-5p,hsa-miR-6752-5p
hsa_circRNA_404620		25070500	10.071	9.58961	-4.59569	-4.2843	0.364495	0.477468	P	P	false	ASCRP3006722	chr1	-	180256410	180257652	sense overlapping	NM_032360	ACBD6	CTGGGACTACAGCCTCTGCCTGTGAGTTTCTGGATATTGTAGAGCTGCTGCTCCAGTCTG	hsa-miR-3613-3p,hsa-miR-6766-5p,hsa-miR-4459,hsa-miR-665,hsa-miR-3065-3p
hsa_circRNA_025522	hsa_circ_0025522	circBase	8.38149	7.51534	-6.28524	-6.35857	0.432314	0.589528	P	P	false	ASCRP3008066	chr12	-	15094949	15102819	exonic	NM_001175	ARHGDIB	GAGAACAAGAATAAAACAATAACTGTGTGTGTTCTGGCTGAGATCCGAAAGCCCCCAATG	hsa-miR-6797-5p,hsa-miR-6766-5p,hsa-miR-1249-5p,hsa-miR-6808-5p,hsa-miR-6756-5p
hsa_circRNA_007529	hsa_circ_0007529	circBase	10.2375	10.2578	-4.42926	-3.61608	0.611398	0.675168	P	P	false	ASCRP3009977	chr2	+	172325397	172325966	sense overlapping	NM_025000	DCAF17	GTCACAGTGTAGACATGCCACCACTGCTCTTTGAGGTGTCATCCCTGGAGAATGCTTTTC	hsa-miR-4742-3p,hsa-miR-4719,hsa-miR-4511,hsa-miR-329-5p,hsa-miR-3192-5p
hsa_circRNA_402544		25242744	8.31201	7.30231	-6.35472	-6.5716	0.572927	0.624608	P	P	false	ASCRP3011188	chr20	-	25477298	25481646	exonic	NM_025176	NINL	TCACGGAGAAGAAAATCAAGTCCCAGAGGAGAGCGGCTGCCACACCACCACAACCTCATC	hsa-miR-4726-3p,hsa-miR-1915-5p,hsa-miR-3135b,hsa-miR-4755-3p,hsa-miR-6893-3p
hsa_circRNA_102409	hsa_circ_0006392	circBase	8.18147	7.20382	-6.48526	-6.67009	0.247051	0.23556	P	P	false	ASCRP3006287	chr19	+	3425103	3435205	exonic	NM_005597	NFIC	CTCGCCCACGAGTAGCAGCCGCAACTGGACGGAGGACATGGAAGGAGATGCAGAGCAAAG	hsa-miR-92a-1-5p,hsa-miR-145-5p,hsa-miR-612,hsa-miR-890,hsa-miR-22-5p
hsa_circRNA_105031	hsa_circ_0091570	circBase	10.1385	9.99706	-4.52824	-3.87685	0.451276	0.670542	P	P	false	ASCRP3003893	chrX	-	131516205	131526362	exonic	NM_018388	MBNL3	CACCAACTACAGGCAATCAGGGTTCTTTTCCTATGACTCCATCAATTCCAGCTAATCCTC	hsa-miR-135b-3p,hsa-miR-16-1-3p,hsa-miR-629-3p,hsa-miR-144-3p,hsa-miR-657
hsa_circRNA_004975	hsa_circ_0004975	circBase	8.8169	8.47927	-5.84983	-5.39464	0.599518	0.819908	P	P	false	ASCRP3009139	chr2	-	70387756	70409129	exonic	NM_017880	C2orf42	GCGACCCTTGGAACTAAAAACTTTTCTCAAAGTTGGGCCTCTGAAAAATGGAACCAAATT	hsa-miR-152-5p,hsa-miR-302d-5p,hsa-miR-449c-5p,hsa-miR-29b-2-5p,hsa-miR-23a-5p
hsa_circRNA_100250	hsa_circ_0000081	circBase	8.61459	8.24057	-6.05214	-5.63334	0.279408	0.316638	P	P	false	ASCRP3004349	chr1	+	64474976	64516388	exonic	NM_005012	ROR1	CAGGATACTCAAACAGAGCTGTCAGTCAGTGCTGAATTAGTGCCTACCTCATCATGGAAC	hsa-miR-30b-3p,hsa-let-7i-5p,hsa-miR-23a-5p,hsa-let-7b-5p,hsa-miR-659-3p
hsa_circRNA_000102	hsa_circ_0000102	circBase	8.12183	6.95462	-6.5449	-6.91929	0.0747706	0.122733	P	A	false	ASCRP3008140	chr1	-	109479800	109479932	intronic	ENST00000357393	AKNAD1	GAGAGAGAGATGAAATTGATTATAGACCTGATGGTGGAGCAGGTGATGCCGATTTCCATT	hsa-miR-1296-3p,hsa-miR-194-3p,hsa-miR-3184-3p,hsa-miR-4753-3p,hsa-miR-412-3p
hsa_circRNA_105040	hsa_circ_0091994	circBase	7.86194	8.81956	-6.8048	-5.05435	0.083875	0.0463389	P	P	false	ASCRP3007890	chrX	-	153590346	153590516	exonic	NM_001456	FLNA	GACCACCATGACAACACCTACACAGTCAAGTACACGCCTGTCCAGCAGGTGTCGAGCTTG	hsa-miR-146b-5p,hsa-miR-146a-5p,hsa-miR-323a-5p,hsa-miR-324-5p,hsa-miR-106b-3p
hsa_circRNA_010402	hsa_circ_0010402	circBase	9.74318	9.64876	-4.92355	-4.22516	0.322791	0.316061	P	P	false	ASCRP3002933	chr1	-	19683128	19684057	exonic	NM_004930	CAPZB	ATGAACCTCGGAGGCAGCCTTACCAGACAGGTATTTTGAAGGTGGCGTCTCATCTGTCTA	hsa-miR-640,hsa-miR-766-3p,hsa-miR-7151-5p,hsa-miR-1248,hsa-miR-6503-5p
hsa_circRNA_406795		25070500	7.56345	7.25581	-7.10329	-6.6181	0.593339	0.57572	P	P	false	ASCRP3011369	chr6	+	74175931	74192343	exonic	NM_012123	MTO1	TCCCAGAGGCTTCTATAAGTACTAGTAGAAGTCTGCCTGTCAGGTCAGATGTCATGTAAT	hsa-miR-199a-5p,hsa-miR-199b-5p,hsa-miR-519e-5p,hsa-miR-515-5p,hsa-miR-618
hsa_circRNA_102135	hsa_circ_0044875	circBase	7.42334	7.34379	-7.24339	-6.53012	0.0356052	0.0344794	P	P	false	ASCRP3009300	chr17	+	57814813	57816308	exonic	NM_030938	VMP1	GCTTTATCTGATTATGGCATCGTCAAAGCATTGTGGTGTCTTTTTTACTGCTGCTTGCTG	hsa-miR-16-5p,hsa-miR-369-3p,hsa-miR-195-5p,hsa-miR-651-3p,hsa-miR-325
hsa_circRNA_005213	hsa_circ_0005213	circBase	11.396	11.495	-3.27072	-2.3789	0.31248	0.348057	P	P	false	ASCRP3012559	chrX	+	118540422	118560317	exonic	uc004erc.2	SLC25A43	TGTACACCACATAACCCATCTGAGCCTCATCTTCCTCATCTGTTTTGAGGATTTGTTGTG	hsa-miR-8085,hsa-miR-6859-5p,hsa-miR-3925-5p,hsa-miR-514b-5p,hsa-miR-544a
hsa_circRNA_102414	hsa_circ_0000871	circBase	8.63397	8.67367	-6.03277	-5.20024	0.487099	0.374362	P	P	false	ASCRP3006995	chr19	-	3660963	3661999	exonic	NM_012398	PIP5K1C	CTTCCGCTACTTCCGGGAGCTCTTTGGGATCCGGCCAGATGATTACTTGACCACCTCCTC	hsa-miR-432-5p,hsa-miR-1264,hsa-miR-658,hsa-miR-377-5p,hsa-miR-127-3p
hsa_circRNA_404501		25070500	11.2851	11.2443	-3.38163	-2.6296	0.475278	0.568922	P	P	false	ASCRP3007603	chr1	+	46488643	46488876	intronic	ENST00000361297	MAST2	GAAGCATGCCTGTAAAAACCCTGAGCTCCTACCCCATTCCTGGAGCCTGGGCCCTATGAA	hsa-miR-7160-3p,hsa-miR-1301-5p,hsa-miR-6502-5p,hsa-miR-4659b-3p,hsa-miR-1296-5p
hsa_circRNA_051348	hsa_circ_0051348	circBase	14.4847	14.5957	-0.182015	0.721812	0.552027	0.614559	P	P	false	ASCRP3009330	chr19	+	44085363	44085855	exonic	NM_001193621	PINLYP	GGAAAGGAAAACCACTGCGTCTCCTTATCTGGACACGTGCAGGCTGAGGGCAAGGAGTTG	hsa-miR-3189-3p,hsa-miR-770-5p,hsa-miR-663a,hsa-miR-1910-5p,hsa-miR-140-5p
hsa_circRNA_102410	hsa_circ_0048467	circBase	15.521	15.7641	0.854291	1.89018	0.044737	0.064051	P	M	false	ASCRP3006193	chr19	+	3425103	3449137	exonic	NM_005597	NFIC	CTCCAGCTTCACCCAGCACCACCGGCCCGTCATCGCCGTGCACAGCGATGCAGAGCAAAG	hsa-miR-92a-1-5p,hsa-miR-92b-5p,hsa-miR-612,hsa-miR-181d-3p,hsa-miR-890
hsa_circRNA_102751	hsa_circ_0055033	circBase	8.88576	8.58246	-5.78097	-5.29146	0.155554	0.13371	P	P	false	ASCRP3004573	chr2	+	69304539	69318051	exonic	NM_018153	ANTXR1	CATATGTGCAGGAGCTGGCCCGGATTGCGGACAGTAAGGATCATGTGTTTCCCGTGAATG	hsa-miR-382-3p,hsa-miR-532-5p,hsa-miR-432-3p,hsa-miR-218-2-3p,hsa-miR-623
hsa_circRNA_103528	hsa_circ_0068176	circBase	10.107	10.2109	-4.55977	-3.66297	0.585118	0.723155	P	P	false	ASCRP3009079	chr3	+	183435438	183480067	exonic	NM_018023	YEATS2	GCCCTCCAAGCTCGAGATGCTGCTGTGCAGAAGATTGAGACTATTATCAAAGAACAGTTT	hsa-miR-762,hsa-miR-1301-3p,hsa-miR-134-5p,hsa-miR-660-3p,hsa-miR-593-3p
hsa_circRNA_104055	hsa_circ_0001573	circBase	8.03638	7.94444	-6.63035	-5.92947	0.225644	0.113098	P	P	false	ASCRP3004436	chr6	+	7176887	7189555	exonic	NM_001003698	RREB1	CAGTCATTTACCACCAATGGGAACATGCACAGGTTGCTCCGACTGTGTGTTCCAGGAGTG	hsa-miR-637,hsa-miR-328-5p,hsa-miR-623,hsa-miR-377-3p,hsa-miR-185-3p
hsa_circRNA_102053	hsa_circ_0043284	circBase	11.8476	11.6473	-2.8191	-2.22662	0.365975	0.465807	P	P	false	ASCRP3004865	chr17	+	35802664	35804870	exonic	NM_001488	TADA2A	CATTGATTTTGTTGAAGATGACTCGGACATTTTACATGCTACAGATGACCCTCCCCGACC	hsa-miR-544a,hsa-miR-516a-5p,hsa-miR-670-3p,hsa-miR-421,hsa-miR-26a-2-3p
hsa_circRNA_022847	hsa_circ_0022847	circBase	15.4347	15.4292	0.767941	1.55532	0.371797	0.419795	P	P	false	ASCRP3008622	chr11	-	65373231	65375919	exonic	NM_002419	MAP3K11	GATGACTCATCCCCCTTAGGATCTCCTTCCACACCCCCAGCACTCAATGTTTTGCTGCTG	hsa-miR-4279,hsa-miR-6743-3p,hsa-miR-199a-3p,hsa-miR-199b-3p,hsa-miR-6756-5p
hsa_circRNA_101030	hsa_circ_0025711	circBase	10.5055	10.456	-4.16124	-3.41795	0.389682	0.573998	P	P	false	ASCRP3010439	chr12	-	27143382	27143560	exonic	NM_016551	TM7SF3	GTTGTGCTTCCCTAGGTGGTTACCCTAACAGCTAATGATAAGACAAGTGTTTCCTTCTCC	hsa-miR-765,hsa-miR-206,hsa-miR-1-3p,hsa-miR-149-3p,hsa-miR-651-3p
hsa_circRNA_405896		25070500	10.4004	10.2972	-4.2663	-3.57676	0.416071	0.505422	P	P	false	ASCRP3002500	chr2	-	61708319	61713097	exonic	NM_003400	XPO1	AGTTCAAATAAAGGTCGCTGAAAATTTTGTTCCCCCTCTGTTGGATGCAGTTCTCATTGA	hsa-miR-4778-3p,hsa-miR-3683,hsa-miR-573,hsa-miR-1248,hsa-miR-6802-5p
hsa_circRNA_104721	hsa_circ_0085895	circBase	7.58982	7.28973	-7.07691	-6.58418	0.0754696	0.146202	M	P	false	ASCRP3007671	chr8	-	144922100	144922202	exonic	NM_178564	NRBP2	GAAGTTGCACAAGTACTGGCTGGATACCTCTGAGGCCTGCGCGAGGGAGAAGATCCAGAC	hsa-miR-770-5p,hsa-miR-323a-5p,hsa-miR-634,hsa-miR-202-3p,hsa-miR-891b
hsa_circRNA_100089	hsa_circ_0010501	circBase	7.12532	7.46561	-7.54142	-6.40831	0.152704	0.145033	A	P	false	ASCRP3004559	chr1	-	21553651	21554534	exonic	NM_001397	ECE1	CATAGGTGTCGTCGTGGGCCATGAGCTGACTCATGCTTTTGATGATCAAGGTGGAGCATG	hsa-miR-561-3p,hsa-miR-636,hsa-miR-1271-3p,hsa-miR-550a-5p,hsa-miR-550a-3-5p
hsa_circRNA_068472	hsa_circ_0068472	circBase	9.58463	9.30265	-5.08211	-4.57126	0.547685	0.668728	P	P	false	ASCRP3007395	chr3	-	186509513	186510736	exonic	NM_002916	RFC4	GAAAGTGATTACAGACATTGCCGGGTGGGAAGCCGTGTCCGCCTTTTAAGATTGTGATTC	hsa-miR-6868-3p,hsa-miR-3136-5p,hsa-miR-548aq-5p,hsa-miR-4679,hsa-miR-628-5p
hsa_circRNA_005634	hsa_circ_0005634	circBase	7.8726	6.6202	-6.79413	-7.25371	0.577277	0.472155	P	A	false	ASCRP3006744	chr20	+	35127990	35154409	exonic	NM_183006	DLGAP4	CTGGTGGAGACCCCCGAGAAGAGGAAGGTTGACTGCATTCAGCCAGTGCCAAAAGAGGAG	hsa-miR-4642,hsa-miR-377-5p,hsa-miR-7974,hsa-miR-4515,hsa-miR-3191-3p
hsa_circRNA_025597	hsa_circ_0025597	circBase	9.01401	8.7096	-5.65273	-5.16432	0.649718	0.76446	P	M	false	ASCRP3000989	chr12	-	21788274	21810728	exonic	NM_001174097	LDHB	ACAAATAAAATTAACTATTGTAGTGTGCTCCGCACGACTGTTACAGAGGTCTCCAGAGCC	hsa-miR-3157-5p,hsa-miR-4802-3p,hsa-miR-5088-5p,hsa-miR-449b-3p,hsa-miR-5187-5p
hsa_circRNA_022356	hsa_circ_0022356	circBase	9.23664	9.09284	-5.43009	-4.78107	0.711716	0.803141	P	P	false	ASCRP3001399	chr11	-	61556601	61557393	exonic	NM_014206	TMEM258	ACCTGCTGCTCATAATAAATGCAGATGTATAGCATTACGAGGTCACCTCTACCAAGTACA	hsa-miR-6838-5p,hsa-miR-16-5p,hsa-miR-761,hsa-miR-503-5p,hsa-miR-3619-5p
hsa_circRNA_001536	hsa_circ_0001536	circBase	9.06011	8.74392	-5.60662	-5.12999	0.489655	0.686191	P	P	false	ASCRP3008057	chr5	-	137371579	137372196	intronic	ENST00000502471	FAM13B	GAGAAACCACCAGAGAAGGGGGATGGTGGTAGTCTCTGAGCACTTGACTTGTACCTCCTG	hsa-miR-6778-5p,hsa-miR-3663-5p,hsa-miR-6751-5p,hsa-miR-3614-5p,hsa-miR-3928-5p
hsa_circRNA_100139	hsa_circ_0011279	circBase	11.0234	10.8919	-3.64335	-2.982	0.273895	0.334365	M	P	false	ASCRP3007054	chr1	+	31896539	31899670	exonic	NM_018565	SERINC2	CTTCTGTGTCTGCGTGTCCATCGCTGCTGTCCTGCCCAAGGTCCAGGCGTCCTGCCTCTG	hsa-miR-486-3p,hsa-miR-765,hsa-miR-24-3p,hsa-miR-92a-2-5p,hsa-miR-583
hsa_circRNA_406193		25070500	8.62654	8.09544	-6.0402	-5.77847	0.206494	0.251221	P	P	false	ASCRP3000704	chr22	-	36872786	36872903	sense overlapping	NM_012473	TXN2	AAGGTGGATATTGATGACCACACAGACCTCGCCATTGAGTGGTGTGGACCCTGCAAGATC	hsa-miR-4701-5p,hsa-miR-197-3p,hsa-miR-6884-3p,hsa-miR-942-5p,hsa-miR-6813-3p
hsa_circRNA_100828	hsa_circ_0022308	circBase	7.28455	7.58814	-7.38218	-6.28578	0.127795	0.0998136	P	M	false	ASCRP3000746	chr11	-	61096834	61097546	exonic	NM_001923	DDB1	AAGTTCCTATATGGTTGCCAAGCACCTACTATTTGCTTTGTCTACCAGGGGGAGAGCAAG	hsa-miR-182-5p,hsa-miR-489-3p,hsa-miR-105-3p,hsa-miR-1301-3p,hsa-miR-15a-3p
hsa_circRNA_101703	hsa_circ_0037857	circBase	9.41811	9.09459	-5.24863	-4.77933	0.499967	0.598926	P	P	false	ASCRP3006811	chr16	-	11647388	11647545	exonic	NM_004862	LITAF	CTGTGCCTGCTGGGTTACCGTGCAGACGGTCTACGTGCAGCACCCCATCACCTTTTTGGA	hsa-miR-642a-3p,hsa-miR-198,hsa-miR-345-5p,hsa-miR-484,
hsa_circRNA_406900		25070500	10.7132	10.6946	-3.95354	-3.17933	0.436442	0.59357	P	P	false	ASCRP3006260	chr7	+	2477438	2483381	sense overlapping	NR_108066	LOC101927181	CTCCTGTTGGGTCTCTGGCGGACAGTCAGAGGGTGTAGGAGTTGTGTTCCAAGTTTGTTC	hsa-miR-4459,hsa-miR-4739,hsa-miR-4763-3p,hsa-miR-665,hsa-miR-6849-3p
hsa_circRNA_405907		25070500	10.557	10.5426	-4.1097	-3.33133	0.685336	0.74413	P	P	false	ASCRP3010105	chr2	+	70033516	70035321	sense overlapping	NM_001153	ANXA4	GTCTGTTGGCTCCTTAAGATTTCTCAGGACTTGATAGACGACCTGAAGTCAGAACTGAGT	hsa-miR-8068,hsa-miR-598-3p,hsa-miR-6881-3p,hsa-miR-5087,hsa-miR-516b-5p
hsa_circRNA_102148	hsa_circ_0045006	circBase	11.3852	11.3389	-3.28158	-2.53497	0.504092	0.576771	P	P	false	ASCRP3004445	chr17	+	59152280	59161925	exonic	NM_017679	BCAS3	CAGTCTCTGATCGAAGGGGAGTTTCCACAGTGATTGATGCTGCCTCAGTGGTTCCCCCTG	hsa-miR-873-3p,hsa-miR-485-5p,hsa-miR-597-5p,hsa-miR-141-5p,hsa-miR-490-3p
hsa_circRNA_401357		25242744	12.6941	12.7782	-1.97259	-1.09576	0.642942	0.683863	P	P	false	ASCRP3005319	chr15	-	26825465	26866681	exonic	NM_000814	GABRB3	CCGTCTGGTCTCGAGGAATGTTGTCTTCGCCACAGGATTATACCTTAACCATGTATTTTC	hsa-miR-3670,hsa-miR-6760-3p,hsa-miR-135a-5p,hsa-miR-500a-5p,hsa-miR-5696
hsa_circRNA_101457	hsa_circ_0004934	circBase	12.9415	12.9609	-1.7252	-0.913	0.350736	0.402119	P	A	false	ASCRP3009906	chr15	-	20671447	20671623	exonic	NR_036432	HERC2P3	GTAGATGCCTCCTCTGTGTAGCTCTCCGACGTCTCATAAGCTTTTGTCTGGTCCTCTGAG	hsa-miR-650,hsa-miR-579-5p,hsa-miR-376c-3p,,
hsa_circRNA_009167	hsa_circ_0009167	circBase	8.03188	7.66012	-6.63485	-6.2138	0.538904	0.616488	P	P	false	ASCRP3008541	chr16	-	66655964	66670484	exonic	NM_178818	CMTM4	GATCCAGCGCCTGGACACATCTTGGCCCTGATTGCATTCATCTGCATAGAGACCATCATG	hsa-miR-6890-3p,hsa-miR-6728-3p,hsa-miR-6777-5p,hsa-miR-199b-5p,hsa-miR-544a
hsa_circRNA_100108	hsa_circ_0011002	circBase	11.6285	11.6067	-3.0382	-2.2672	0.28141	0.297404	P	P	false	ASCRP3004204	chr1	+	26786527	26786635	exonic	NM_024887	DHDDS	CAGATGAACCATAGCGTGCTTCAGACCTCTCACTCCTGCCTGGTGTTCCAACCCGTTCTG	hsa-miR-584-5p,hsa-miR-588,hsa-miR-452-3p,hsa-miR-218-2-3p,hsa-miR-509-5p
hsa_circRNA_003627	hsa_circ_0003627	circBase	7.31455	5.77359	-7.35218	-8.10032	0.235071	0.123671	P	A	false	ASCRP3000686	chr17	+	1778954	1787238	exonic	NM_002945	RPA1	AAGGCGACAAGGTTCTACTGTTTCTAAGGCTTATGGTGCTTCAAAGACATTTGGAAAAGC	hsa-miR-197-3p,hsa-miR-1255b-2-3p,hsa-miR-329-5p,hsa-miR-4529-3p,hsa-miR-4675
hsa_circRNA_104518	hsa_circ_0005284	circBase	7.24837	7.04538	-7.41836	-6.82853	0.335455	0.222048	P	A	false	ASCRP3001251	chr7	-	148543588	148544397	exonic	NM_001203248	EZH2	ACCAAGAATGGAAACAGCGAAGGATACAGCCTGTGCACATCCTGACTTCTAATAATCATG	hsa-miR-495-3p,hsa-miR-30a-3p,hsa-miR-30e-3p,hsa-miR-26a-1-3p,hsa-miR-30d-3p
hsa_circRNA_102411	hsa_circ_0048492	circBase	13.5918	13.7415	-1.07498	-0.132391	0.196425	0.221012	P	A	false	ASCRP3010215	chr19	-	3550981	3551192	exonic	NM_174983	MFSD12	GTGGAGCTCACGGCACTCAGGCACCGTCTGCGTCCTGCTGTCCTTCCCCTTCATCTTCAG	hsa-miR-877-5p,hsa-miR-24-3p,hsa-miR-887-3p,hsa-let-7b-5p,hsa-miR-485-5p
hsa_circRNA_401823		25242744	8.40283	8.81663	-6.2639	-5.05728	0.741088	0.766347	P	P	false	ASCRP3004990	chr17	+	49340634	49350811	exonic	NM_016001	UTP18	CCACATCAACTTCTCTTCCAAGAGGAATCTTGAAGGTTCAAGAACATGAAGACTCGGGTG	hsa-miR-6515-3p,hsa-miR-4778-3p,hsa-miR-205-5p,hsa-miR-6870-3p,hsa-miR-4799-3p
hsa_circRNA_103122	hsa_circ_0004339	circBase	8.35433	7.98794	-6.3124	-5.88597	0.670635	0.687954	P	P	false	ASCRP3001036	chr21	-	34953607	34958487	exonic	NM_017613	DONSON	ACAATGCAAATGCTTAAGACTTCACATGTATCATTCTCCGAGCCTGATATTCCGTCCTCA	hsa-miR-296-3p,hsa-miR-135a-5p,hsa-miR-135b-5p,hsa-miR-548d-5p,hsa-miR-570-5p
hsa_circRNA_102433	hsa_circ_0006382	circBase	7.50338	7.42055	-7.16335	-6.45336	0.0440117	0.0781105	P	P	false	ASCRP3005782	chr19	+	8520288	8528570	exonic	NM_005968	HNRNPM	CTAAACAAGCATAGTCTGAGCGGAAGACCACTGAAAGTCAAAGAATGAAGGAGAACGACC	hsa-miR-567,hsa-miR-138-2-3p,hsa-miR-409-5p,hsa-miR-335-3p,hsa-miR-211-5p
hsa_circRNA_053882	hsa_circ_0053882	circBase	11.7183	11.7008	-2.94842	-2.17309	0.500241	0.602287	P	P	false	ASCRP3007109	chr2	+	33002948	33012216	exonic	NM_017735	TTC27	CTTGGACTTACGTGACAAATACAAAGATGTTCAGCTCGGGGTGTGGTTTTCTCTCGGTTG	hsa-miR-3168,hsa-miR-4727-5p,hsa-miR-182-3p,hsa-miR-199a-5p,hsa-miR-103a-2-5p
hsa_circRNA_100577	hsa_circ_0018038	circBase	8.04761	7.3172	-6.61913	-6.55672	0.722632	0.582606	P	P	false	ASCRP3004130	chr10	+	27458872	27462188	exonic	NM_032844	MASTL	CAGACTACCTTGCACCTGAGCTGTTACTAGGCAGGGCCCATGGAAAGTGATGAAGCATTG	hsa-miR-29a-5p,hsa-miR-196b-5p,hsa-miR-196a-5p,hsa-miR-23b-5p,hsa-miR-510-3p
hsa_circRNA_102663	hsa_circ_0007337	circBase	7.2995	7.14106	-7.36723	-6.73285	0.501921	0.357439	A	P	false	ASCRP3011423	chr2	+	32602655	32626691	exonic	NM_016252	BIRC6	TCCTCTAGTTGCTCAGATATACCAAAATTGGAAGGAGATAGCTAAACCAGGTGGACAGGT	hsa-miR-379-3p,hsa-miR-183-5p,hsa-miR-411-3p,hsa-miR-186-3p,hsa-miR-380-3p
hsa_circRNA_405046		25070500	11.1931	11.4147	-3.47363	-2.45919	0.505017	0.636513	P	P	false	ASCRP3009005	chr12	+	97178494	97222866	exonic	ENST00000524981	C12orf55	GCCAACACCACTATCTGAGACAACTACCAAGTCCTCTTCCAGACTTCCTGTACATTTTTG	hsa-miR-206,hsa-miR-1-3p,hsa-miR-4436b-5p,hsa-miR-1264,hsa-miR-126-5p
hsa_circRNA_102684	hsa_circ_0008966	circBase	7.68429	7.43628	-6.98244	-6.43763	0.163339	0.288254	P	P	false	ASCRP3006658	chr2	+	36668400	36691798	exonic	NM_016441	CRIM1	CTGGAAAGTGCTGTGATGTCTTTGAATGTGTTAATGAAGAGAAGCCAGATTGCTCCAAGG	hsa-miR-383-3p,hsa-miR-146b-5p,hsa-miR-146a-5p,hsa-miR-17-3p,hsa-miR-342-3p
hsa_circRNA_028595	hsa_circ_0028595	circBase	10.9085	10.6496	-3.75825	-3.22428	0.317442	0.313573	P	P	false	ASCRP3003524	chr12	+	117178149	117178899	exonic	NM_032814	RNFT2	CAACACGGATAACATTCCACCTGAAAGGTTTGGAGTCTCTGGCAAGCTCCCCTGACTGTG	hsa-miR-4525,hsa-miR-6752-5p,hsa-miR-525-5p,hsa-miR-520a-5p,hsa-miR-6887-3p
hsa_circRNA_092570	hsa_circ_0001702	circBase	11.1719	10.8903	-3.49488	-2.98363	0.244807	0.267206	P	P	false	ASCRP3006400	chr7	+	45010607	45011361	antisense	NM_033054	MYO1G	CTCTTCAGGACTGAAGCCGATGACCCTCATGGCCTCGGTCACTGCCTGGCCCTCCTTCTG	hsa-miR-3064-5p,hsa-miR-6504-5p,hsa-miR-6781-3p,hsa-miR-6858-5p,hsa-miR-6763-5p
hsa_circRNA_092468	hsa_circ_0000927	circBase	8.59781	8.98263	-6.06892	-4.89128	0.404783	0.602979	P	P	false	ASCRP3006215	chr19	+	34895553	34895895	exonic	NM_032346	PDCD2L	CTCCCAGTGCCTGCAGGTGCCAGAGAGAGAGGCGCAGGACGCTCAGGATGCTCTGCCCAC	hsa-miR-7112-5p,hsa-miR-6720-3p,hsa-miR-6722-5p,hsa-miR-6777-5p,hsa-miR-5581-5p
hsa_circRNA_100357	hsa_circ_0014628	circBase	6.9666	7.30177	-7.70013	-6.57214	0.0887916	0.0617801	A	P	false	ASCRP3002573	chr1	-	155742856	155753880	exonic	NM_032292	GON4L	ATAAGATCGTCTTCACCAAGGCTGAGGACAATTCCAAGATGAGATGGGATTCTCCAACAT	hsa-miR-514a-5p,hsa-miR-603,hsa-miR-296-3p,hsa-miR-92a-1-5p,hsa-miR-330-5p
hsa_circRNA_102705	hsa_circ_0054263	circBase	8.41996	7.81616	-6.24677	-6.05776	0.634841	0.563079	P	P	false	ASCRP3008113	chr2	+	42867312	42887002	exonic	NM_020744	MTA3	GAGACATCACCTTGGGGAAAGTGCAGTGTTGCCCTTCTGAATGAGACAGAATCAGTATTG	hsa-miR-424-5p,hsa-miR-15b-5p,hsa-miR-548a-3p,hsa-miR-187-5p,hsa-miR-29a-5p
hsa_circRNA_405428		25070500	6.52841	7.1081	-8.13832	-6.76581	0.0756963	0.182643	A	P	false	ASCRP3006957	chr16	-	1859238	1859834	exonic	ENST00000564445	HAGH	CTTCAGCGGATTTGGGGATTAGGCTCTTTTAGGAGAAGTACAGCATCGGGGAGCCCACAG	hsa-miR-629-3p,hsa-miR-6867-3p,hsa-miR-4768-5p,hsa-miR-3193,hsa-miR-3165
hsa_circRNA_006099	hsa_circ_0006099	circBase	10.3729	10.515	-4.29381	-3.35894	0.524773	0.624553	P	P	false	ASCRP3005680	chr20	+	18278628	18287037	exonic	NM_003434	ZNF133	CGGCAACCTGTCCAGATCTACCTTCTGAGATATCATCCTTCTTCAGGGAGATAAGGAAAA	hsa-miR-7702,hsa-miR-3183,hsa-miR-4693-5p,hsa-miR-4701-3p,hsa-miR-6736-5p
hsa_circRNA_104454	hsa_circ_0007395	circBase	7.14744	7.64558	-7.51929	-6.22833	0.121118	0.238744	A	P	false	ASCRP3010808	chr7	+	104678572	104681470	exonic	NM_182931	KMT2E	TACTTGGAAATGGCTGCAGGTTCAGAGTCTATTCTGGATAAGCAGGTTTTGTGAAGACAT	hsa-miR-450b-3p,hsa-miR-769-3p,hsa-miR-593-3p,hsa-miR-519a-3p,hsa-miR-519b-3p
hsa_circRNA_006499	hsa_circ_0006499	circBase	9.81595	9.41016	-4.85078	-4.46376	0.439108	0.651121	P	P	false	ASCRP3000899	chr5	-	102432244	102433485	exonic	NM_017676	GIN1	AATGTCCCACCTTAAGCCCTACATAAGAGAATCCAGTGAACAAGATCAATATTGAACTGT	hsa-miR-539-5p,hsa-miR-3646,hsa-miR-136-5p,hsa-miR-597-3p,hsa-miR-4436b-5p
hsa_circRNA_101693	hsa_circ_0007788	circBase	11.949	11.9831	-2.7177	-1.89081	0.277569	0.183669	P	A	false	ASCRP3006210	chr16	-	4516153	4519466	exonic	NM_020677	NMRAL1	CTCCCACTTCTTGCCCCAGAAAGCCCCAGACGGAAAGAGCTACTTGCTGAGTGCCCAGGG	hsa-miR-1301-3p,hsa-miR-384,hsa-miR-141-5p,hsa-miR-646,hsa-miR-373-5p
hsa_circRNA_101942	hsa_circ_0000734	circBase	10.4661	10.3091	-4.20062	-3.56485	0.398407	0.469122	P	P	false	ASCRP3010919	chr17	+	1746096	1756483	exonic	NM_002945	RPA1	TATAATGAAGGCCATCATGCAGAAGGGGGATACAAACATAAAGCCCATCCTCCAAGTCAT	hsa-miR-124-5p,hsa-miR-432-5p,hsa-miR-759,hsa-miR-95-5p,hsa-miR-576-5p
hsa_circRNA_101848	hsa_circ_0008700	circBase	9.46569	9.54563	-5.20105	-4.32828	0.584465	0.491525	P	P	false	ASCRP3004437	chr16	+	69170598	69177292	exonic	NM_032830	CIRH1A	CAGTCCATTGCTGTAGCTGACTTTTTCCCAGGTCATGAGTCTCGGGCTACAGAAGCTTTG	hsa-miR-1-5p,hsa-miR-367-3p,hsa-miR-519d-5p,hsa-miR-525-5p,hsa-miR-338-3p
hsa_circRNA_022382	hsa_circ_0022382	circBase	7.28721	7.63647	-7.37953	-6.23744	0.144581	0.218808	A	P	false	ASCRP3000434	chr11	+	61605249	61608197	exonic	NM_004265	FADS2	AACCCAAGTGGAACCACCTTGTCCACAAATTCGTCATTGGCCACTTAAAGGATGCCTTCC	hsa-miR-5586-5p,hsa-miR-4726-5p,hsa-miR-4640-5p,hsa-miR-3138,hsa-miR-8080
hsa_circRNA_001725	hsa_circ_0001725	circBase	7.89855	7.79868	-6.76819	-6.07524	0.206457	0.246315	P	P	false	ASCRP3003864	chr7	+	97820039	97823884	exonic	NM_014916	LMTK2	CACAGTCTACCTGTTTGACCAGGTCTCTGGGTGTGACACTTTGGGAGCTTTTTGACAATG	hsa-miR-612,hsa-miR-149-5p,hsa-miR-4518,hsa-miR-6842-3p,hsa-miR-508-5p
hsa_circRNA_101275	hsa_circ_0030428	circBase	15.8458	15.843	1.17904	1.96909	0.504769	0.593784	P	P	false	ASCRP3000684	chr13	-	75915260	75915723	exonic	NM_014832	TBC1D4	AAGGCCCTTCTGTCTCTACCCACCAAGAGCCAAGCTGGTGATACAGAGGCATCTCTCATC	hsa-miR-892b,hsa-miR-29b-2-5p,hsa-miR-22-3p,hsa-miR-670-5p,hsa-miR-125b-2-3p
hsa_circRNA_405498		25070500	7.42199	7.0444	-7.24475	-6.82951	0.652005	0.547606	P	A	false	ASCRP3011584	chr16	-	81121205	81124712	exonic	ENST00000564477	GCSH	TCTCCCTGAAGTTGGGACAAAATTGAACAAACAAGGTTAAATCATTTCTTATATGAGCCA	hsa-miR-6754-5p,hsa-miR-6812-5p,hsa-miR-5572,hsa-miR-6855-5p,hsa-miR-3612
hsa_circRNA_103033	hsa_circ_0004468	circBase	10.7688	10.7852	-3.89793	-3.0887	0.443268	0.548116	P	P	false	ASCRP3006956	chr20	-	33315062	33324562	exonic	NM_014071	NCOA6	CTTCAGCCTCCAGCTCTACTAAAGCCCCGTCGCAGAATTTAGTCTCAAAGGAAACTTCAA	hsa-miR-661,hsa-miR-425-3p,hsa-miR-107,hsa-miR-103a-3p,hsa-miR-370-5p
hsa_circRNA_000662	hsa_circ_0001171	circBase	11.3137	11.5541	-3.35308	-2.31981	0.656551	0.729943	P	P	false	ASCRP3005313	chr20	-	55844499	55844644	antisense	uc010gir.3	BC037891	CCGGTCTCTTTAGGTCTTGGATATGAAGAGCATGTTGTCTCTTCCTCTTGCATGAGAAAA	hsa-miR-627-3p,hsa-miR-296-3p,hsa-miR-122-3p,hsa-miR-598-3p,hsa-miR-563
hsa_circRNA_101968	hsa_circ_0041811	circBase	9.0635	9.48155	-5.60323	-4.39236	0.579753	0.736121	P	P	false	ASCRP3008023	chr17	-	7217398	7217478	exonic	NM_004489	GPS2	GACTGTTCACACAGGAACTCATCTCCTCAGCATGCAGGTGACCTGACCACCCTAACATCA	hsa-miR-143-3p,hsa-miR-484,hsa-miR-19b-2-5p,hsa-miR-132-3p,hsa-miR-212-3p
hsa_circRNA_104411	hsa_circ_0006098	circBase	8.49484	8.89265	-6.17189	-4.98126	0.0691066	0.0758668	P	P	false	ASCRP3008460	chr7	-	75103969	75104454	exonic	NM_001099415	POM121C	GATAACGGGAGGTGAATTTCCATGTCAACATAGTCCTGGGGCCAGTGTCATTCAAAGATG	hsa-miR-660-3p,hsa-miR-708-3p,hsa-miR-499a-3p,hsa-miR-145-5p,hsa-miR-744-3p
hsa_circRNA_101630	hsa_circ_0036627	circBase	8.73324	8.35756	-5.93349	-5.51635	0.567043	0.544707	P	P	false	ASCRP3000558	chr15	+	85656607	85669605	exonic	NM_002605	PDE8A	AAGAATATTTTTCTCAGTTTCCAGCCAGAGACGACACTCTTCCATGGCCCGGATACATTC	hsa-miR-338-3p,hsa-miR-203a-5p,hsa-miR-597-3p,hsa-miR-670-3p,hsa-miR-103a-3p
hsa_circRNA_102415	hsa_circ_0007376	circBase	10.4089	10.911	-4.25782	-2.96295	0.371956	0.459082	P	P	false	ASCRP3006235	chr19	-	4101016	4101278	exonic	NM_030662	MAP2K2	CTCCTACATGGCTGTTCTCCGGGGCTTGGCGTACCTCCGAGAGAAGCACCAGATCATGCA	hsa-miR-571,hsa-miR-224-5p,hsa-miR-485-3p,hsa-miR-520f-3p,hsa-miR-342-3p
hsa_circRNA_002178	hsa_circ_0000519	circBase	14.0177	14.2197	-0.649019	0.345746	0.159395	0.129543	P	A	false	ASCRP3005796	chr14	-	20811436	20811534	sense overlapping	NR_002312	RPPH1	CTAACAGGGCTCTCCCTGAGCTTCGGGGAGCTGAGTGCGTCCTGTCACTCCACTCCCATG	hsa-miR-328-3p,hsa-miR-1296-5p,hsa-miR-146b-3p,hsa-miR-330-5p,hsa-miR-671-5p
hsa_circRNA_100503	hsa_circ_0000199	circBase	10.6192	10.3166	-4.04757	-3.55735	0.311358	0.46698	P	P	false	ASCRP3012573	chr1	-	243708811	243736350	exonic	NM_005465	AKT3	TGTATATGATAAAAAGCTGTTTTTCCATTTGTCGAGAGAGCGGGTGTTCTCTGAGGACCG	hsa-miR-376a-5p,hsa-miR-539-3p,hsa-miR-508-5p,hsa-miR-485-3p,hsa-miR-767-5p
hsa_circRNA_404918		25070500	8.19825	7.35987	-6.46848	-6.51404	0.303823	0.284283	P	P	false	ASCRP3006162	chr11	-	89165951	89185059	exonic	NM_001291926	NOX4	CTCATGATCACAGCCTCTACATATGCAATAAGGATTGTGTCTAAGCAGAGCCTCAGCATC	hsa-miR-4251,hsa-miR-1183,hsa-miR-4657,hsa-miR-3915,hsa-miR-4491
hsa_circRNA_405477		25070500	11.9597	11.5737	-2.70704	-2.30018	0.562296	0.639333	P	P	false	ASCRP3006714	chr16	-	67974406	67976265	intronic	ENST00000264005	LCAT	CTGGCTCCCTGTGAGAAGGCCTCGAACACTTAGGTCCAGCGATGGGTGAGACCAAGCTGA	hsa-miR-6808-5p,hsa-miR-6893-5p,hsa-miR-940,hsa-miR-1285-3p,hsa-miR-4722-5p
hsa_circRNA_101538	hsa_circ_0035554	circBase	7.85396	8.52778	-6.81277	-5.34613	0.0349201	0.0265679	P	P	false	ASCRP3006558	chr15	-	60648117	60656722	exonic	NM_004039	ANXA2	CTGATGGTTGCCCTGGCAAAGGTGTGGATGAGGTCACCATTGTCAACATTTTGACCAACC	hsa-miR-224-5p,hsa-miR-208a-5p,hsa-miR-33b-5p,hsa-miR-1301-3p,hsa-miR-488-5p
hsa_circRNA_405624		25070500	9.53376	9.55437	-5.13298	-4.31954	0.466851	0.586464	P	P	false	ASCRP3003420	chr17	-	67270083	67280213	exonic	uc002jid.2	ABCA5	CAAAATTCTGCTGGTGAGAGTGTGTGAAGGTTTGTTTTCTGCCCTAGACAGTCATTCAAA	hsa-miR-5680,hsa-miR-653-3p,hsa-miR-6875-3p,hsa-miR-4803,hsa-miR-29a-5p
hsa_circRNA_100013	hsa_circ_0006869	circBase	8.71678	9.35682	-5.94995	-4.51709	0.0486073	0.0439729	P	P	false	ASCRP3009403	chr1	-	1735857	1756938	exonic	NM_002074	GNB1	GGACACACAGATCTCACATTCTTGAAGGTGGCATTGAAGAGCACTAAGATCGGAAGATGA	hsa-miR-660-3p,hsa-miR-152-3p,hsa-miR-764,hsa-miR-148b-3p,hsa-miR-30c-1-3p
hsa_circRNA_007390	hsa_circ_0007390	circBase	8.20836	7.64493	-6.45838	-6.22898	0.230801	0.135709	P	P	false	ASCRP3000016	chr15	-	73854236	73866136	exonic	NM_012428	NPTN	AAAAACTTGCGCCAGAGAAACACAAATTAAGTACTGCTTACAATCCGCTCCTGACATCAC	hsa-miR-1272,hsa-miR-6756-5p,hsa-miR-4799-3p,hsa-miR-578,hsa-miR-4257
hsa_circRNA_400959		25242744	11.7996	11.7577	-2.8671	-2.11623	0.484581	0.529214	P	P	false	ASCRP3002613	chr12	+	51076920	51080465	exonic	NM_173602	DIP2B	ATACATTGAGGTAGCCCTGGTTTACCCCAACAATGATCCAGTCATGTTTATGGTGGCTTT	hsa-miR-4490,hsa-miR-513a-3p,hsa-miR-513c-3p,hsa-miR-450b-3p,hsa-miR-653-3p
hsa_circRNA_102475	hsa_circ_0049925	circBase	10.018	10.1045	-4.64876	-3.76943	0.50404	0.462792	P	P	false	ASCRP3006405	chr19	+	17267718	17278874	exonic	NM_004145	MYO9B	CTCTTCTACCTGCTGGACGAGGAGAGCAAGATTTTTGCCGTCCTCTCGGCCATCCTGTAC	hsa-miR-767-3p,hsa-miR-877-3p,hsa-miR-573,hsa-miR-197-5p,hsa-miR-1301-3p
hsa_circRNA_402565		25242744	9.71907	9.58395	-4.94766	-4.28996	0.463139	0.557442	P	P	false	ASCRP3004450	chr20	-	33714053	33719586	exonic	NM_018217	EDEM2	CAGTCTTCCAGTCCTTGGAGGCCTACTGGCCTGGTCTTCAGGTCGGCAACCACATTGATG	hsa-miR-135a-5p,hsa-miR-135b-5p,hsa-miR-6508-3p,hsa-miR-103a-2-5p,hsa-miR-1343-3p
hsa_circRNA_002042	hsa_circ_0000204	circBase	11.4513	11.5735	-3.2154	-2.30037	0.488886	0.624438	M	P	false	ASCRP3012838	chr10	+	1117078	1118233	sense overlapping	NM_014023	WDR37	TTAGAAGGACAAAACCATCCCCTGCTCTTGGGACTTGGGCCAGTCTTTTCTCTAAAAGAA	hsa-miR-1-3p,hsa-miR-22-5p,hsa-miR-656-3p,hsa-miR-302c-5p,hsa-miR-196b-5p
hsa_circRNA_019618	hsa_circ_0019618	circBase	10.5589	10.7711	-4.10785	-3.10278	0.416503	0.532453	P	P	false	ASCRP3005994	chr10	-	103567486	103567658	exonic	NM_012215	MGEA5	CTATCAGTACCTAGGAGAGCCAGAAACTTTCCTCTTCTGTCCCACAGGTTTCTCAGTTTG	hsa-miR-3916,hsa-miR-4789-3p,hsa-miR-1911-5p,hsa-miR-6774-5p,hsa-miR-548g-5p
hsa_circRNA_020302	hsa_circ_0020302	circBase	8.12069	7.53736	-6.54604	-6.33655	0.528007	0.687944	P	P	false	ASCRP3004709	chr10	-	125557491	125558715	exonic	NM_198148	CPXM2	CATGAGAATGGAGATCCTGGGCTGCCCACTGCCAGGAGTGACTGGGTGACATCCTATAAG	hsa-miR-6810-5p,hsa-miR-1178-3p,hsa-miR-1304-3p,hsa-miR-136-5p,hsa-miR-7844-5p
hsa_circRNA_104872	hsa_circ_0088045	circBase	10.7627	10.7232	-3.90405	-3.15067	0.485614	0.578266	P	P	false	ASCRP3008898	chr9	-	114860749	114864565	exonic	NM_022486	SUSD1	GCACTCAGTGCAAATAACAATAGCAACTCCCCCAGCAGAAGTTGATCTCTTAGAAGATGA	hsa-miR-603,hsa-miR-384,hsa-miR-614,hsa-miR-761,hsa-miR-181d-5p
hsa_circRNA_104640	hsa_circ_0001806	circBase	17.8988	17.7135	3.23204	3.83954	0.491916	0.499786	M	A	false	ASCRP3009815	chr8	+	68018139	68028357	exonic	NM_024790	CSPP1	GGTGTCTCCCAGTGCTCCAGACAATGAAACATCCAAATCTGCTAATCAAGATACCTGTAG	hsa-miR-193a-5p,hsa-miR-520g-3p,hsa-miR-520h,hsa-miR-508-5p,hsa-miR-519d-5p
hsa_circRNA_003850	hsa_circ_0003850	circBase	9.80734	9.67895	-4.85939	-4.19496	0.519777	0.508849	P	P	false	ASCRP3000657	chr4	+	3088665	3117990	exonic	NM_002111	HTT	AAGGAAAGAAATGGAAGTCTCTCCTTCTGCAGAGCAGCTTGTCCAGAAAGAAAGAACTTT	hsa-miR-593-5p,hsa-miR-16-5p,hsa-miR-298,hsa-miR-6081,hsa-miR-17-3p
hsa_circRNA_104368	hsa_circ_0008729	circBase	12.4219	12.3887	-2.24488	-1.4852	0.382483	0.301887	P	A	false	ASCRP3010017	chr7	-	47474879	47481653	exonic	NM_022748	TNS3	GTCATTCACTGCAGGGCTCCAGGGAGTTCCACGCTGTCCAGTTCTCTCTGCCGTGATAAA	hsa-miR-196b-5p,hsa-miR-196a-5p,hsa-miR-510-5p,hsa-miR-448,hsa-miR-608
hsa_circRNA_101901	hsa_circ_0000725	circBase	9.40802	9.18539	-5.25871	-4.68852	0.327477	0.300996	P	P	false	ASCRP3002869	chr16	+	88008653	88052273	exonic	NM_017869	BANP	ATCTACGGCATCCGGTGTGACCAAAAGCCAGCCCCACTGTGAGTTGAACTCTTTCGTGTT	hsa-miR-323a-5p,hsa-miR-141-5p,hsa-miR-432-3p,hsa-miR-219a-5p,hsa-miR-874-3p
hsa_circRNA_100157	hsa_circ_0011462	circBase	12.3121	12.4105	-2.35467	-1.46343	0.428996	0.424713	P	A	false	ASCRP3010310	chr1	-	33478807	33480195	exonic	NM_013411	AK2	GTGTTCGCAAGCATCCTAGCAGCCTTCTCCAAAGCCACATGCTGATTCACCCCAAGAGTG	hsa-miR-335-3p,hsa-miR-23a-5p,hsa-miR-608,hsa-miR-452-3p,hsa-miR-574-5p
hsa_circRNA_102065	hsa_circ_0043497	circBase	9.91525	9.89426	-4.75148	-3.97966	0.504262	0.532956	P	P	false	ASCRP3004969	chr17	-	38209550	38209888	exonic	NM_014815	MED24	CCAATCCTCTCATCTTGTCCTACCTGAAGTATGCCATTAGTTCCCAGCTGGCCGCCACCG	hsa-miR-335-3p,hsa-miR-186-5p,hsa-miR-380-5p,hsa-miR-296-3p,hsa-miR-522-3p
hsa_circRNA_103670	hsa_circ_0006168	circBase	15.6695	15.5052	1.00278	1.63126	0.0385126	0.0548101	P	A	false	ASCRP3010055	chr4	-	78694234	78697546	exonic	NM_144571	CNOT6L	GTCGGCTCTTCCAGCTACAAACTCTAGGTTTGAAAGACTAATAGGGATGCCAAAGGAAAA	hsa-miR-570-5p,hsa-miR-592,hsa-miR-542-3p,hsa-miR-628-5p,hsa-miR-148b-5p
hsa_circRNA_001499	hsa_circ_0001499	circBase	7.60638	7.43662	-7.06035	-6.43729	0.695228	0.917196	P	M	false	ASCRP3009052	chr5	+	77296190	77296528	antisense	ENST00000255194	AP3B1	GCCATTCTTCAAGATTGGTGTACATAAAATGTCCCATTAAGTTCTCTTTTAGCTGGTCCA	hsa-miR-205-3p,hsa-miR-4699-5p,hsa-miR-153-5p,hsa-miR-144-5p,hsa-miR-1282
hsa_circRNA_007293	hsa_circ_0007293	circBase	9.06087	8.98041	-5.60587	-4.8935	0.274731	0.554621	P	P	false	ASCRP3008792	chr17	-	46109521	46111310	exonic	NM_016429	COPZ2	GATTGTGGATGGCGGTATTATGATGACACATTCCCCTCCATGAAGGAGCAGATGGTTTTC	hsa-miR-22-5p,hsa-miR-6758-3p,hsa-miR-26b-3p,hsa-miR-4677-5p,hsa-miR-6794-3p
hsa_circRNA_103494	hsa_circ_0001348	circBase	8.9096	8.12767	-5.75713	-5.74624	0.180704	0.198436	P	P	false	ASCRP3010645	chr3	+	152017193	152018156	exonic	NM_021038	MBNL1	TAATCGCCTGCTTTGATTCATTGAAAGTTGGTACTAAGAAGTGCCTTTCCTGACGTCTCT	hsa-miR-30d-3p,hsa-miR-627-3p,hsa-miR-545-3p,hsa-miR-335-5p,hsa-miR-1468-3p
hsa_circRNA_406022		25070500	10.9875	11.1774	-3.67926	-2.69656	0.569291	0.69742	P	P	false	ASCRP3003713	chr2	-	202208892	202216174	exonic	NM_139163	ALS2CR12	CAATAATTGAACAAATGAACAGAGACCACCAGTCTGCCCAGAAATTGCAAGAGCCTCCTG	hsa-miR-5194,hsa-miR-4703-3p,hsa-miR-1914-3p,hsa-miR-542-3p,hsa-miR-150-3p
hsa_circRNA_103790	hsa_circ_0001467	circBase	8.41679	8.19374	-6.24994	-5.68017	0.25877	0.287469	P	P	false	ASCRP3008522	chr5	+	10415599	10417516	exonic	NM_005885	MARCH6	GATCAGACTCCTCTTTTTTATCCATGGCAGTATTTGCTGGCCGTTGGTTAATGTCGTTTT	hsa-miR-766-3p,hsa-miR-552-5p,hsa-miR-640,hsa-miR-584-5p,hsa-miR-508-5p
hsa_circRNA_100423	hsa_circ_0006267	circBase	12.2504	12.1529	-2.4163	-1.72106	0.316015	0.340967	P	M	false	ASCRP3001162	chr1	+	198247090	198266370	exonic	NM_133494	NEK7	ACAGTGTGACTACCCACCTCTTCCTTCAGATCACTATTCAGAAGAACATTTTAAGAAGCA	hsa-miR-516b-5p,hsa-miR-335-3p,hsa-miR-29b-1-5p,hsa-miR-380-3p,hsa-miR-130a-5p
hsa_circRNA_406431		25070500	8.67291	8.18105	-5.99382	-5.69286	0.501341	0.557107	P	P	false	ASCRP3007314	chr4	+	1343311	1349033	exonic	NM_020894	UVSSA	GAAAATACAAGGAGCTGGACATCGAGCCTGAGGGAGGGGAAAGGCGCAGGGTCTTCAGAG	hsa-miR-6721-5p,hsa-miR-4763-3p,hsa-miR-6889-3p,hsa-miR-6873-3p,hsa-miR-6722-3p
hsa_circRNA_103533	hsa_circ_0068245	circBase	7.45024	7.55355	-7.21649	-6.32036	0.370892	0.448739	A	P	false	ASCRP3002144	chr3	-	183551279	183551613	exonic	NM_018622	PARL	AGCTCTTTTTGGAATTCTGGTGCCATCATGACAGTCCTCGCAGCTGTCTGCACTAAGATC	hsa-miR-370-3p,hsa-miR-450b-3p,hsa-miR-135b-5p,hsa-miR-548a-5p,hsa-miR-135a-5p
hsa_circRNA_001241	hsa_circ_0000508	circBase	9.55658	8.74847	-5.11015	-5.12544	0.381029	0.421588	P	P	false	ASCRP3009616	chr13	+	113869912	113870043	intronic	ENST00000326335	CUL4A	GGCTATGGAGGTCACGTCCCGTGTGGCTGTGGAGATCTCTGTGTGACTATGGAGGTTTCA	hsa-miR-342-3p,hsa-miR-449b-3p,hsa-miR-377-3p,hsa-miR-432-3p,hsa-miR-485-3p
hsa_circRNA_404823		25070500	10.6594	11.025	-4.00735	-2.84894	0.733438	0.776725	P	P	false	ASCRP3000023	chr10	-	128973475	128975403	exonic	NM_001039762	FAM196A	AAAAAGGAGAGGCCCATCGGGAAGGAATTATTTTCCAGTACCACTCTCCATGGAATAAAA	hsa-miR-4632-5p,hsa-miR-6735-5p,hsa-miR-6721-5p,hsa-miR-6878-3p,hsa-miR-1226-5p
hsa_circRNA_102064	hsa_circ_0043469	circBase	6.85866	7.69222	-7.80807	-6.18169	0.0886893	0.101884	A	P	false	ASCRP3004665	chr17	+	37880978	37882106	exonic	NM_004448	ERBB2	CATCTGCACCATTGATGTCTACATGATCATGGTCAAATGAAGCATACGTGATGGCTGGTG	hsa-miR-769-3p,hsa-miR-762,hsa-miR-92a-1-5p,hsa-miR-214-3p,hsa-miR-761
hsa_circRNA_100873	hsa_circ_0003429	circBase	8.08466	7.81265	-6.58207	-6.06126	0.256106	0.211001	P	P	false	ASCRP3002870	chr11	+	70200406	70208594	exonic	NM_003626	PPFIA1	ATCTAGAACGTTGCCACCTTCCAGAGAAGAGGTACGAGATGACAAGACAACCATAAAGTG	hsa-miR-663a,hsa-miR-766-5p,hsa-miR-155-5p,hsa-miR-449b-3p,hsa-miR-494-5p
hsa_circRNA_405939		25070500	12.3093	12.3214	-2.35748	-1.55247	0.426791	0.476473	P	P	false	ASCRP3013428	chr2	+	101580519	101582342	intronic	ENST00000448812	NPAS2	TTTCTTTTTAAGTGCCTAGCCCCTCCTGTAATGGTTTTGACAACACCCTTTCAAGACCTT	hsa-miR-6862-3p,hsa-miR-6813-5p,hsa-miR-6754-5p,hsa-miR-532-5p,hsa-miR-6784-3p
hsa_circRNA_101037	hsa_circ_0025767	circBase	6.42798	7.29612	-8.23875	-6.57779	0.147412	0.482557	A	P	false	ASCRP3011358	chr12	-	29904598	29911710	exonic	NM_175861	TMTC1	TCCATGATGAGGTGGCTGGGATCGTTGGCAGAGCGGACGTGTTAGCGTGTCTGCTGTTTC	hsa-miR-34c-5p,hsa-miR-629-3p,hsa-miR-449a,hsa-miR-449b-5p,hsa-miR-449c-5p
hsa_circRNA_100416	hsa_circ_0015537	circBase	7.92909	8.36674	-6.73764	-5.50717	0.815455	0.828103	P	P	false	ASCRP3010197	chr1	+	181546901	181549912	exonic	NM_000721	CACNA1E	GTGCTGTACAATCATCCTGGCCACTGCAGGAACCCACTTCAATACTCACGTGGACCTGAG	hsa-miR-298,hsa-miR-622,hsa-miR-433-3p,hsa-miR-128-2-5p,hsa-miR-379-3p
hsa_circRNA_104909	hsa_circ_0088457	circBase	9.71126	9.84308	-4.95548	-4.03083	0.42411	0.591038	P	P	false	ASCRP3004741	chr9	-	126371714	126641300	exonic	NM_020946	DENND1A	CATGCCCTACCTCATAGGAATCCATTTAAGTTTAATGGAGGCAGAATCCAGAGACCACAT	hsa-miR-21-5p,hsa-let-7d-5p,hsa-miR-512-3p,hsa-miR-148a-5p,hsa-miR-646
hsa_circRNA_003982	hsa_circ_0003982	circBase	8.09242	8.04762	-6.57432	-5.82629	0.338487	0.425971	P	P	false	ASCRP3004699	chr17	+	18574179	18575615	antisense	NR_026718	FOXO3B	CATGAATCGACTATGCAGTGACAGGTTGTGCCGGATGGAGGTCTGCTTTGCCCACTTCCC	hsa-miR-492,hsa-miR-4487,hsa-miR-3183,hsa-miR-1289,hsa-miR-490-5p
hsa_circRNA_404522		25070500	9.1025	8.76568	-5.56423	-5.10824	0.341529	0.209125	P	P	false	ASCRP3006593	chr1	+	62479014	62483619	intronic	ENST00000545929	INADL	CTGCCATTATTAAGACTGCCCCATCAAAGGTCAAGCTGGTTTTCATCAGTCACTTCGAAG	hsa-miR-5787,hsa-miR-1285-3p,hsa-miR-1273g-3p,hsa-miR-6848-5p,hsa-miR-4421
hsa_circRNA_104820	hsa_circ_0005218	circBase	6.33883	7.39273	-8.3279	-6.48118	0.023836	0.0221615	A	P	false	ASCRP3002652	chr9	+	96233422	96259881	exonic	NM_014612	FAM120A	ATAGCTAAAGATGTTTTCCAGCATTCACAGGTTGCACAGAGCATTGAGGATCACCATCAG	hsa-miR-409-3p,hsa-miR-153-3p,hsa-miR-9-5p,hsa-miR-152-3p,hsa-miR-148b-3p
hsa_circRNA_092390	hsa_circ_0001968	circBase	11.0109	11.1457	-3.65585	-2.72818	0.510177	0.543052	P	P	false	ASCRP3004186	chr11	+	68359043	68367962	exonic	NM_018312	PPP6R3	CAGAGTTCACGTCTTCCCTGAGGGAAATATTGCCTTGTTTGAAGCATGTTGTAAGGAAAG	hsa-miR-4742-3p,hsa-miR-3124-3p,hsa-miR-5008-3p,hsa-miR-3913-3p,hsa-miR-4715-5p
hsa_circRNA_085743	hsa_circ_0085743	circBase	8.37689	7.23846	-6.28984	-6.63545	0.451989	0.330586	P	P	false	ASCRP3010091	chr8	-	141727696	141756959	exonic	NM_005607	PTK2	GTCTGATGAAGCACCGCCCAAGTAACAATGCGTCAGTTTGACCATCCTCATATTGTGAAG	hsa-miR-4741,hsa-miR-6840-3p,hsa-miR-6740-3p,hsa-miR-1197,hsa-miR-5000-3p
hsa_circRNA_104846	hsa_circ_0087765	circBase	10.0777	9.76535	-4.58904	-4.10856	0.483369	0.706775	P	P	false	ASCRP3011639	chr9	-	103070781	103072661	exonic	NM_017746	TEX10	TCTGCTCACTATAGAGAAAGGGGAAGCAGAACATCTAAGAAAGAGGCAGTTTTTCACAGT	hsa-miR-640,hsa-miR-708-5p,hsa-miR-183-5p,hsa-miR-450b-5p,hsa-miR-28-5p
hsa_circRNA_102179	hsa_circ_0007580	circBase	7.1937	7.7283	-7.47303	-6.14561	0.297712	0.303405	A	M	false	ASCRP3004220	chr17	+	64728805	64738878	exonic	NM_002737	PRKCA	CAGATTATATCGCCCCAGAGAAAGCCAAACTTGGCCCTGCTGGCAACAAAGTCATCAGTC	hsa-miR-516b-5p,hsa-miR-1301-3p,hsa-miR-598-3p,hsa-miR-188-3p,hsa-miR-203a-5p
hsa_circRNA_002141	hsa_circ_0002141	circBase	7.458	6.60598	-7.20873	-7.26793	0.316406	0.218369	M	A	false	ASCRP3009894	chr2	+	207144263	207162097	exonic	NM_020923	ZDBF2	GTACTGCAGCACCACCCATATCATTGTCAAGAGAGCAGATACTTGCCAGAACTAATACAG	hsa-miR-511-5p,hsa-miR-217,hsa-miR-548av-3p,hsa-miR-544a,hsa-miR-548al
hsa_circRNA_102443	hsa_circ_0049282	circBase	14.208	13.968	-0.458718	0.0940499	0.360866	0.38905	P	A	false	ASCRP3007732	chr19	-	10694281	10694746	exonic	NM_005498	AP1M2	GAATGCCAATGCCTCCCTGGTGTACTCCTTCCTGTATAAGACAATAGAGCCATTGATCAG	hsa-miR-588,hsa-miR-744-5p,hsa-miR-373-3p,hsa-miR-1185-2-3p,hsa-miR-1185-1-3p
hsa_circRNA_104335	hsa_circ_0001687	circBase	7.5146	4.80866	-7.15213	-9.06525	0.566034	0.174938	P	A	false	ASCRP3008646	chr7	+	24663284	24720139	exonic	NM_016447	MPP6	GATGCAGGAATCACTACCAAGCTTCTGACCCAATGCAGCAAGTCTTGGAAAACCTTACGG	hsa-miR-218-1-3p,hsa-miR-876-5p,hsa-miR-670-3p,hsa-miR-188-3p,hsa-miR-186-5p
hsa_circRNA_404475		25070500	7.41764	6.57515	-7.24909	-7.29876	0.669756	0.712192	M	A	false	ASCRP3007690	chr1	+	35814866	35815138	intronic	uc001byu.3	ZMYM4	GAATAGCAGATAGTCAGATCATCCCTTAGAAATGTTTATGCGTGAGCTATGGTGTCCGGC	hsa-miR-944,hsa-miR-302a-5p,hsa-miR-5009-3p,hsa-miR-889-3p,hsa-miR-132-3p
hsa_circRNA_102144	hsa_circ_0007272	circBase	7.54884	6.72126	-7.1179	-7.15265	0.233839	0.232262	P	A	false	ASCRP3009724	chr17	-	58346810	58348842	exonic	NM_032582	USP32	GGGGACCCCTGGCTGAAAGACAAAAATTGGAGGAATCAGACATCATTGATCTTGAGAAAC	hsa-miR-615-5p,hsa-miR-623,hsa-miR-761,hsa-miR-520f-5p,hsa-miR-23b-5p
hsa_circRNA_075706	hsa_circ_0075706	circBase	7.4383	7.14612	-7.22844	-6.72779	0.472632	0.587246	P	A	false	ASCRP3012107	chr6	-	17624791	17665616	exonic	NM_005124	NUP153	TGCATTTGGCTCTGGAACAACTCCTAATTCTAGTGGATTCTCAATATCCTCCTGTTCAGA	hsa-miR-1273e,hsa-miR-5580-5p,hsa-miR-19b-2-5p,hsa-miR-6511a-5p,hsa-miR-520a-5p
hsa_circRNA_100053	hsa_circ_0009910	circBase	15.2414	15.5707	0.574681	1.69676	0.116048	0.137379	A	M	false	ASCRP3002927	chr1	+	12049221	12052747	exonic	NM_014874	MFN2	ATGAAAGTGGCTTTTTTTGGCCGCGCAATGTCCCTGCTCTTCTCTCGATGCAACTCTATC	hsa-miR-17-5p,hsa-miR-20a-5p,hsa-miR-106a-5p,hsa-miR-22-5p,hsa-miR-455-5p
hsa_circRNA_101105	hsa_circ_0003514	circBase	7.38941	7.22876	-7.27732	-6.64515	0.405071	0.629173	P	P	false	ASCRP3004236	chr12	+	78334098	78362482	exonic	NM_014903	NAV3	CAGCAAGATATGCAGTCCAGATTTACACTGACTGGGCCAACCACTACCTAGCAAAATCAG	hsa-miR-29a-5p,hsa-miR-450b-5p,hsa-miR-29b-1-5p,hsa-miR-452-3p,hsa-miR-135a-5p
hsa_circRNA_102373	hsa_circ_0004223	circBase	9.54914	9.7391	-5.1176	-4.13481	0.384266	0.675657	P	P	false	ASCRP3010690	chr18	-	53017589	53018234	exonic	NM_003199	TCF4	TACAGACAAAGAAAGTTCGAAAAGTTCCTCCAGGTTTGCCATCTTCACAGAGTCTCCTTG	hsa-miR-23b-5p,hsa-miR-137,hsa-miR-490-3p,hsa-miR-23a-5p,hsa-miR-200b-3p
hsa_circRNA_400678		25242744	8.40755	8.46541	-6.25918	-5.4085	0.438669	0.605559	P	P	false	ASCRP3000903	chr10	+	127683985	127697119	exonic	NM_145235	FANK1	AATGTGAATGTGAAGGACAGAAATGGAAAGACGCCCCTTATGGAGAGCCCATAAGTAGTG	hsa-miR-23c,hsa-miR-6791-3p,hsa-miR-338-3p,hsa-miR-382-3p,hsa-miR-7156-3p
hsa_circRNA_100506	hsa_circ_0017264	circBase	6.92078	7.43514	-7.74595	-6.43877	0.308741	0.345062	A	P	false	ASCRP3001375	chr1	-	244579282	244587689	exonic	NM_001126	ADSS	ACCTCATATCCCAGTATTTGATTTTCATCAAGCAGCTGATGGTATCCAGGAACAACAGAG	hsa-miR-515-5p,hsa-miR-9-5p,hsa-miR-618,hsa-miR-335-3p,hsa-miR-519e-5p
hsa_circRNA_406826		25070500	16.9793	17.1319	2.31257	3.25801	0.420656	0.452465	P	M	false	ASCRP3011344	chr6	+	110048311	110064975	exonic	NM_014845	FIG4	TCCAGAGGTTTGGCTCTCCCATCATCATCTTGAATTTAGTGAAGGTTTTGTCAGGTTCTT	hsa-miR-203a-3p,hsa-miR-499a-3p,hsa-miR-4704-3p,hsa-miR-380-3p,hsa-miR-499b-3p
hsa_circRNA_092419	hsa_circ_0000604	circBase	6.86862	6.98716	-7.79811	-6.88675	0.0871148	0.133479	A	M	false	ASCRP3012374	chr15	-	59179173	59179739	exonic	NM_024755	SLTM	TGGATCACAGGCGGGATCGCTTTGTTGGTCAAAGTGAGGGGAAAAAAGCACGACCTACTG	hsa-miR-4685-3p,hsa-miR-3682-5p,hsa-miR-214-5p,hsa-miR-6888-3p,hsa-miR-194-3p
hsa_circRNA_068772	hsa_circ_0068772	circBase	8.0728	7.77253	-6.59393	-6.10138	0.395714	0.542656	P	M	false	ASCRP3007713	chr3	+	197707196	197726213	exonic	NM_033029	LMLN	GAATCGAGTACTCTCTCGAATCACTCTGGCATTAATGGAGGACACTGGCAATGCCGGGTC	hsa-miR-33a-3p,hsa-miR-4638-3p,hsa-miR-6884-5p,hsa-miR-4685-5p,hsa-miR-3132
hsa_circRNA_008786	hsa_circ_0008786	circBase	9.00195	8.10575	-5.66478	-5.76816	0.649679	0.662511	P	P	false	ASCRP3001489	chr14	-	50120707	50122529	intronic	uc010anj.1	NEMF	ACTAATCCTTGCAGGTCCTTCTAATACATCTGTGAAGACTTCTGCAAAACTAAAACAGCT	hsa-miR-3662,hsa-miR-2054,hsa-miR-3121-3p,hsa-miR-141-3p,hsa-miR-561-3p
hsa_circRNA_102314	hsa_circ_0047085	circBase	7.55601	7.46205	-7.11072	-6.41186	0.488084	0.661221	P	P	false	ASCRP3006819	chr18	-	19236821	19237113	exonic	NM_138340	ABHD3	CTGTGGATGATGTTTTCTCACCCAGTCATGGCACCGACATATGTTTGTAAAACAAGTTGA	hsa-miR-32-3p,hsa-miR-890,hsa-miR-570-3p,hsa-miR-573,hsa-miR-195-3p
hsa_circRNA_406046		25070500	18.9949	18.8793	4.32818	5.00536	0.312873	0.421681	P	P	false	ASCRP3006789	chr2	-	219130434	219130553	intronic	ENST00000248450	AAMP	CTGTCTCCTCTCCCCACCGTCTTTCTCTCCATCAAGCACCCGGATTCCGTGTGAGTGGAC	hsa-miR-8085,hsa-miR-3175,hsa-miR-6797-5p,hsa-miR-6887-5p,hsa-miR-3153
hsa_circRNA_104354	hsa_circ_0001700	circBase	8.15177	8.43258	-6.51496	-5.44133	0.544603	0.593869	P	P	false	ASCRP3002531	chr7	-	43679047	43680248	exonic	NR_047701	COA1	AGTTTTCCAGCCACCAGTGGGATGATGTTGAAGATTCCTGTCTCTGGATCCAAATCAGAG	hsa-miR-518c-5p,hsa-miR-181b-3p,hsa-miR-875-3p,hsa-miR-488-3p,hsa-miR-181a-2-3p
hsa_circRNA_104052	hsa_circ_0008285	circBase	7.22034	7.18999	-7.4464	-6.68393	0.0387812	0.0286765	P	P	false	ASCRP3009579	chr6	+	4891946	4892613	exonic	NM_004824	CDYL	GGCCACAGGCTTAGCTGTTAACGGGAAAGGTTGAAAGGATTGTTGACAAAAGGAAAAATA	hsa-miR-892a,hsa-miR-378a-5p,hsa-miR-887-5p,hsa-miR-22-5p,hsa-miR-328-3p
hsa_circRNA_400379		25242744	10.6515	10.5263	-4.01526	-3.34756	0.382924	0.368914	P	P	false	ASCRP3008184	chr1	-	202104277	202104928	exonic	NM_138795	ARL8A	GAGATCTGCTGCTACTCCATCTCTTGCAAAGAAAAGGACAACATTGGTACATGGTGGATG	hsa-miR-6840-3p,hsa-miR-5047,hsa-miR-1273f,hsa-miR-6736-3p,hsa-miR-3615
hsa_circRNA_005701	hsa_circ_0005701	circBase	8.54006	8.56258	-6.12667	-5.31133	0.257339	0.330121	P	P	false	ASCRP3006473	chr11	+	60687157	60688460	exonic	NM_024092	TMEM109	CTGAATGCCTTGGGACTAGCTGACCCAGTCATGGCAGCCTCCAGCATCAGTTCACCATGG	hsa-miR-6895-3p,hsa-miR-7847-3p,hsa-miR-6848-3p,hsa-miR-942-5p,hsa-miR-3614-5p
hsa_circRNA_012722	hsa_circ_0012722	circBase	7.38369	6.6992	-7.28305	-7.17471	0.0942076	0.0795536	P	A	false	ASCRP3002608	chr1	-	58996272	58996401	exonic	NM_145243	OMA1	ATACAGTCTAAATTGCAGGAGGCAGAAAAGGCTGGCATGGTTCATTTGTTGGATTTCCTA	hsa-miR-487a-3p,hsa-miR-516a-5p,hsa-miR-3131,hsa-miR-5004-5p,hsa-miR-6509-3p
hsa_circRNA_100185	hsa_circ_0004628	circBase	10.0692	9.97481	-4.59757	-3.8991	0.41641	0.449977	P	P	false	ASCRP3006258	chr1	-	41578954	41582682	exonic	NM_012236	SCMH1	CTCCTGGCACCAAAGGATTTCGGCTGAATGCGTCTTCTTGGCCCATGTTCCTTTTGAAGA	hsa-miR-21-3p,hsa-miR-136-5p,hsa-miR-657,hsa-miR-593-5p,hsa-miR-22-5p
hsa_circRNA_035301	hsa_circ_0035301	circBase	10.4796	10.7683	-4.18716	-3.10558	0.451962	0.63346	P	P	false	ASCRP3002840	chr15	+	52311410	52358462	exonic	NM_002748	MAPK6	ATCCTGTTTGAAGAAAAAGGACAAATAAAACATGGCCAGCAAATACACCCCTCTTCCTCG	hsa-miR-548bb-5p,hsa-miR-548y,hsa-miR-548ab,hsa-miR-548n,hsa-miR-548aq-5p
hsa_circRNA_051546	hsa_circ_0051546	circBase	8.37641	8.52969	-6.29032	-5.34422	0.425894	0.687648	P	P	false	ASCRP3011554	chr19	-	46190711	46195443	exonic	NM_004597	SNRPD2	TCTAGTGGTAGTACCATTCTTCAAGAAACGGTTTGAATCAGACTGCCTTTCCTTTTGTCT	hsa-miR-6875-3p,hsa-miR-4689,hsa-miR-1301-3p,hsa-miR-6858-5p,hsa-miR-3136-5p
hsa_circRNA_100501	hsa_circ_0002413	circBase	7.15954	7.55586	-7.50719	-6.31805	0.518659	0.833068	A	P	false	ASCRP3000011	chr1	+	240341220	240351562	exonic	NM_020066	FMN2	AAAAACGCTCAGATGCTGTCCAGAAGCAAGATCAACTTTATACCTGGGCTGCAGTTAGTC	hsa-miR-432-3p,hsa-miR-193b-5p,hsa-miR-574-5p,hsa-miR-450a-2-3p,hsa-miR-296-3p
hsa_circRNA_104338	hsa_circ_0079673	circBase	9.46515	9.33873	-5.20158	-4.53518	0.506529	0.600699	P	P	false	ASCRP3003995	chr7	+	28527792	28610155	exonic	NM_004904	CREB5	CACTCAGGCACCTTCCACCAACCGCCAGATCGGATTTATGAGGAATCCAAGATGAATTTG	hsa-miR-15b-3p,hsa-miR-550a-5p,hsa-miR-509-5p,hsa-miR-1224-3p,hsa-miR-758-5p
hsa_circRNA_044097	hsa_circ_0044097	circBase	12.2802	12.4093	-2.38655	-1.46465	0.351581	0.407961	P	A	false	ASCRP3000640	chr17	-	42929776	42932372	exonic	NM_004247	EFTUD2	AAGCCTTTTCTCTGTCTGTCTTCCACCACTGGCAGGAACAAGATCACCATGATTGCTGAG	hsa-miR-1909-3p,hsa-miR-4711-5p,hsa-miR-6722-3p,hsa-miR-6735-5p,hsa-miR-939-3p
hsa_circRNA_102391	hsa_circ_0047997	circBase	7.67694	7.17309	-6.98979	-6.70082	0.402685	0.526326	P	P	false	ASCRP3013286	chr18	+	74649111	74659608	exonic	NM_007345	ZNF236	TTGTGAAGAAATAGCCTACCAGAACTTAACACTACAAGCGGAAGCCTTCCTTCAACAACA	hsa-miR-125a-5p,hsa-miR-125b-5p,hsa-miR-497-5p,hsa-miR-611,hsa-miR-532-3p
hsa_circRNA_067161	hsa_circ_0067161	circBase	12.5351	12.551	-2.13165	-1.32296	0.387957	0.466573	P	P	false	ASCRP3010787	chr3	-	127295459	127298715	exonic	NR_073377	TPRA1	TACTCTGTCACCCAGGGTCCGGTACTGGGACCTCTTGCTGCTCATCCCCAATGTGCTCTT	hsa-miR-4435,hsa-miR-6165,hsa-miR-4640-5p,hsa-miR-4468,hsa-miR-1972
hsa_circRNA_101259	hsa_circ_0006049	circBase	10.0061	10.0155	-4.66058	-3.85843	0.42065	0.511286	P	P	false	ASCRP3011405	chr13	-	42385360	42407667	exonic	NM_015058	VWA8	TCCTAATGAAAATCTTCACAGTGCTGTTACTAAAGCCTGCCTTTCCAGGATATGACAGCG	hsa-miR-876-5p,hsa-miR-541-5p,hsa-miR-15a-5p,hsa-miR-449c-5p,hsa-miR-16-5p
hsa_circRNA_001718	hsa_circ_0001718	circBase	7.74924	7.51696	-6.91749	-6.35695	0.593539	0.65995	P	P	false	ASCRP3002911	chr7	-	75625762	75634722	sense overlapping	NM_016086	STYXL1	ATCTTCTCCGAGGCCCACCGAAGGGAACTGGATGCATTTCAGCCATACCCCATTGAAATC	hsa-miR-6855-5p,hsa-miR-4739,hsa-miR-619-5p,hsa-miR-7851-3p,hsa-miR-5787
hsa_circRNA_006518	hsa_circ_0006518	circBase	8.19897	7.46304	-6.46776	-6.41087	0.42364	0.38361	P	P	false	ASCRP3002430	chrX	+	30683627	30695569	exonic	NM_000167	GK	AGTCTGGGACAAGATAACTGGAGAGCCTCTCTACAATGCTGTGGGTTTTCAATTCAAAAA	hsa-miR-627-3p,hsa-miR-6868-3p,hsa-miR-4307,hsa-miR-140-5p,hsa-miR-208b-5p
hsa_circRNA_001544	hsa_circ_0001544	circBase	7.01492	7.39759	-7.65181	-6.47633	0.345118	0.43452	A	P	false	ASCRP3003578	chr5	-	142779864	142780072	intronic	ENST00000416954	NR3C1	CAACGGTGGCAATCCTTTCCTCGGGGGAAACAGACTTAAAGCTTTTGGAAGAAAGCATTG	hsa-miR-6855-5p,hsa-miR-3681-5p,hsa-miR-3691-5p,hsa-miR-412-5p,hsa-miR-450b-5p
hsa_circRNA_092148	hsa_circ_0092148	circBase	9.93362	9.60886	-4.73311	-4.26505	0.657925	0.792516	P	P	false	ASCRP3002534	chrX	-	154006958	154019343	exonic	NM_002436	MPP1	ATAAAAATGCTGTGTTGAAATGCCAAGCTCCCTTCACGTGGGGGATGAGATCCTAGAAAT	hsa-miR-1301-3p,hsa-miR-1184,hsa-miR-5047,hsa-miR-6504-5p,hsa-miR-892b
hsa_circRNA_100476	hsa_circ_0016863	circBase	12.1713	12.1796	-2.49546	-1.69426	0.562141	0.616242	P	P	false	ASCRP3007059	chr1	+	230795209	230807386	exonic	NM_007357	COG2	CTTCTTCGAGAAGTCACAGGAGGTGCCATCTCCAGGAAGATTTCGATGTCGATCATTTTG	hsa-miR-134-5p,hsa-miR-889-5p,hsa-miR-508-5p,hsa-miR-495-3p,hsa-miR-325
hsa_circRNA_067524	hsa_circ_0067524	circBase	9.26212	8.7106	-5.40462	-5.16331	0.627448	0.529763	P	P	false	ASCRP3000185	chr3	-	138400808	138407816	exonic	NM_006219	PIK3CB	AAAGAAGCTGGTTTGGATCTTCGGTCAGAAGTGCACATTCCTGCTGTCTCAGTACAATTT	hsa-miR-3977,hsa-miR-3664-5p,hsa-miR-4518,hsa-miR-302d-5p,hsa-miR-6835-3p
hsa_circRNA_405748		25070500	8.039	7.12162	-6.62773	-6.75229	0.578509	0.802503	P	P	false	ASCRP3012782	chr19	-	17166842	17169358	intronic	ENST00000253669	HAUS8	TTAAGCTTCTGTTAAGTTTCCAGAGAGGGGACTCCAGGGTCAGTTGTAAGTGACACTCTG	hsa-miR-4789-3p,hsa-miR-1273g-3p,hsa-miR-216b-3p,hsa-miR-645,hsa-miR-619-5p
hsa_circRNA_103306	hsa_circ_0064555	circBase	7.77361	7.82151	-6.89312	-6.0524	0.47769	0.706698	P	P	false	ASCRP3010409	chr3	-	18419661	18462483	exonic	NM_002971	SATB1	GTTGCAGCAACCAAAAGCCAGGTGATCTTTAGACAGTGACTGAGTATGGATCATTTGAAC	hsa-miR-619-3p,hsa-miR-29b-1-5p,hsa-miR-370-3p,hsa-miR-30d-3p,hsa-miR-30a-3p
hsa_circRNA_101899	hsa_circ_0000724	circBase	7.95649	7.5488	-6.71024	-6.32511	0.273422	0.279106	P	P	false	ASCRP3007444	chr16	-	87782278	87795646	exonic	NM_017566	KLHDC4	GAACAAGTCAAGAAGACCTGGAAGCGCTCATAGCCCATTTCCAGACACTCGATGCCAAGA	hsa-miR-519d-5p,hsa-miR-328-5p,hsa-miR-668-5p,hsa-miR-541-3p,hsa-miR-561-3p
hsa_circRNA_058230	hsa_circ_0058230	circBase	14.3071	14.4444	-0.359644	0.570526	0.280773	0.348941	P	P	false	ASCRP3006255	chr2	+	219204505	219206867	exonic	NM_015488	PNKD	CTCCTGCCTCTTCTCAGGGGACCTGCTCTTCCTCTCTGGCTGTGGTACAGCCTGTACACC	hsa-let-7e-5p,hsa-let-7c-5p,hsa-miR-6824-5p,hsa-miR-5088-5p,hsa-miR-4709-3p
hsa_circRNA_091053	hsa_circ_0091053	circBase	9.44662	9.60201	-5.22011	-4.2719	0.522857	0.708637	M	M	false	ASCRP3000913	chrX	-	71492452	71496084	exonic	NM_001007	RPS4X	AATTAAAAATATTGTGGCAGGATTAATAGCAGCTCGTGGTCCCAAGAAGCATCTGAAGCG	hsa-miR-6873-3p,hsa-miR-7110-3p,hsa-miR-638,hsa-miR-154-5p,hsa-miR-1272
hsa_circRNA_091419	hsa_circ_0091419	circBase	10.0209	10.2319	-4.64581	-3.64203	0.619578	0.721213	M	P	false	ASCRP3009598	chrX	-	118920468	118923974	exonic	ENST00000361575	RPL39	GGCCTTTCTTTTTTCTTCTCACAAGACTTTCAGGATTAAGCGATTCCTGGCCAAGAAACA	hsa-miR-5586-5p,hsa-miR-4453,hsa-miR-145-5p,hsa-miR-3916,hsa-miR-3613-5p
hsa_circRNA_100823	hsa_circ_0005795	circBase	8.52974	7.44588	-6.13699	-6.42803	0.507512	0.444581	P	P	false	ASCRP3013478	chr11	-	58317258	58322413	exonic	NM_004811	LPXN	TTTGGTGCAGAAGTGAAGCCCAAGAGCCAAAGGAATCACCACCACCTTCTAAAACGTCAG	hsa-miR-302a-3p,hsa-miR-103a-2-5p,hsa-miR-520d-3p,hsa-miR-373-3p,hsa-miR-302c-3p
hsa_circRNA_400455		25242744	13.9024	13.8986	-0.764334	0.0246505	0.438418	0.570175	P	P	false	ASCRP3000801	chr1	-	235409734	235424067	exonic	NM_016374	ARID4B	AATAGAGGAAGAAGATCTAATCATATGCCCTTGATGAGCCTCCCTATTTGACAGTGGGCA	hsa-miR-6780a-3p,hsa-miR-4778-3p,hsa-miR-128-3p,hsa-miR-6740-3p,hsa-miR-942-5p
hsa_circRNA_008359	hsa_circ_0008359	circBase	8.83502	7.99102	-5.83172	-5.88289	0.334116	0.228421	P	P	false	ASCRP3009637	chr11	+	86778735	86802437	exonic	NM_022918	TMEM135	GGCTGCTCACAATTTATATGGCCAACTTGATTGCAGCAATTCTCCGGAAACGGAAATTAG	hsa-miR-1244,hsa-miR-3922-5p,hsa-miR-508-3p,hsa-miR-6868-5p,hsa-miR-4441
hsa_circRNA_100825	hsa_circ_0004162	circBase	7.51226	7.55003	-7.15447	-6.32388	0.104832	0.162703	P	P	false	ASCRP3009525	chr11	-	59426338	59426942	exonic	NM_152716	PATL1	GGATGGATCTGAAGTTCTGAGGCGAATCCGAGGACCACTGCTTGCTCAGATGATGATTGG	hsa-miR-627-3p,hsa-miR-208a-5p,hsa-miR-10b-3p,hsa-miR-200b-5p,hsa-miR-488-5p
hsa_circRNA_100039	hsa_circ_0009590	circBase	9.20757	9.20822	-5.45916	-4.66569	0.0501007	0.057652	P	P	false	ASCRP3002142	chr1	-	8616533	8674745	exonic	NM_012102	RERE	AGCTCTTCATTTCTGATTACGTTGACACTTACCATGCTGCTGCCCTTAGGTCCACAACTC	hsa-miR-335-3p,hsa-miR-550a-3p,hsa-miR-571,hsa-miR-105-5p,hsa-miR-377-3p
hsa_circRNA_039400	hsa_circ_0039400	circBase	8.54649	8.74288	-6.12024	-5.13103	0.117004	0.210353	P	P	false	ASCRP3000445	chr16	+	53907697	53968021	exonic	NM_001080432	FTO	AACCTGAGGAGAGAATGGCATGCCAGATGATCTCAATGCCACCCACCAACACTGTGTTTT	hsa-miR-548o-3p,hsa-miR-1323,hsa-miR-548av-3p,hsa-miR-4778-3p,hsa-miR-3913-3p
hsa_circRNA_004993	hsa_circ_0004993	circBase	10.9123	10.9959	-3.75438	-2.87802	0.484239	0.711939	P	P	false	ASCRP3007285	chr3	-	104483222	104574295	sense overlapping	TCONS_00006568	XLOC_003195	GAAAAATAAATAACTGCTAACTCAAGATCACCCTCACCTTCTGGAGGTCACCCCTCTTCA	hsa-miR-1277-5p,hsa-miR-3145-3p,hsa-miR-3916,hsa-miR-548n,hsa-miR-3662
hsa_circRNA_005828	hsa_circ_0005828	circBase	10.3835	10.4162	-4.28323	-3.45775	0.653692	0.734096	P	P	false	ASCRP3000201	chr10	-	88231964	88233730	exonic	NM_015045	WAPAL	AAAGAGCACTCAGCCTCTAAACACACGTTGCCTTAGTCACCCACAAAAGCTGTATATAAT	hsa-miR-302c-3p,hsa-miR-302d-3p,hsa-miR-302a-3p,hsa-miR-8077,hsa-miR-302b-3p
hsa_circRNA_100756	hsa_circ_0005944	circBase	7.06846	7.22376	-7.59828	-6.65015	0.21325	0.217645	A	P	false	ASCRP3008016	chr11	-	8732391	8734282	exonic	NM_005418	ST5	GACTGGGGAAGATGGCAGCAGACGCTTTGGCTACTGCAGGCGCTTACTGCCCACACACAG	hsa-miR-612,hsa-miR-135a-5p,hsa-miR-135b-5p,hsa-miR-888-5p,hsa-miR-526b-5p
hsa_circRNA_041099	hsa_circ_0041099	circBase	9.26925	8.92206	-5.39749	-4.95185	0.60785	0.653665	P	P	false	ASCRP3007744	chr16	+	89961445	89975491	exonic	uc002fpc.2	TCF25	GAATGTACAAGCGCTTGCGTGTCGGCCTCTGTGGCAGGTTCTGCTCCAGACGAGCCCTTA	hsa-miR-5580-5p,hsa-miR-4518,hsa-miR-6721-5p,hsa-miR-1909-3p,hsa-miR-4722-5p
hsa_circRNA_100239	hsa_circ_0012673	circBase	10.0385	9.65386	-4.62821	-4.22006	0.14876	0.143363	P	P	false	ASCRP3006891	chr1	-	55340765	55341720	exonic	NM_014762	DHCR24	CTTACGAGCTGGTCCTGGCTGATGGCAGCTTTGTGCGATGCACTCCGATTGTCCGTGTGG	hsa-miR-602,hsa-miR-22-3p,hsa-miR-320b,hsa-miR-320a,hsa-miR-761
hsa_circRNA_104545	hsa_circ_0002451	circBase	7.30948	6.92769	-7.35726	-6.94623	0.0446447	0.0746877	P	P	false	ASCRP3009804	chr7	+	157159195	157160177	exonic	NM_005494	DNAJB6	GGTGGAAGGGACCCATTTTCATTTGACTTCTTTGCTAAGAAACGGGACATCTATGACAAA	hsa-miR-1298-3p,hsa-miR-345-3p,hsa-miR-1-3p,hsa-miR-1224-3p,hsa-miR-206
hsa_circRNA_102603	hsa_circ_0052320	circBase	7.65474	7.55451	-7.01199	-6.3194	0.414956	0.547381	P	P	false	ASCRP3010006	chr19	-	58499574	58500089	exonic	NM_025027	ZNF606	GTCAGTGGAGCAGGCATGTCCTCAACGCACTTGTCCAGGAACCAGTGACCTTCAAGGACG	hsa-miR-591,hsa-miR-182-5p,hsa-miR-181a-2-3p,hsa-miR-766-3p,hsa-miR-877-3p
hsa_circRNA_104577	hsa_circ_0003885	circBase	10.4591	10.2133	-4.20764	-3.66062	0.484212	0.432113	P	P	false	ASCRP3006487	chr8	+	28570973	28575724	exonic	NM_001440	EXTL3	CTGACATTGGCGTCCCCATCATGGAGAGCAAGCCCTGGAGGTTCACTCTTTCAAGAAGTC	hsa-miR-766-3p,hsa-miR-584-3p,hsa-miR-762,hsa-miR-103a-3p,hsa-miR-107
hsa_circRNA_101390	hsa_circ_0032457	circBase	8.33786	7.90594	-6.32887	-5.96797	0.371974	0.399868	P	P	false	ASCRP3006773	chr14	+	71571951	71572157	exonic	NM_014982	PCNX	CTGTCACATCTTATCCTCCAACACTAGGCTTAGGAAAGGTTGCGGAGCTGGATGTAACAG	hsa-miR-361-5p,hsa-miR-195-3p,hsa-miR-1224-3p,hsa-miR-16-2-3p,hsa-miR-584-3p
hsa_circRNA_103295	hsa_circ_0064379	circBase	7.4577	6.2002	-7.20904	-7.67371	0.519085	0.431463	P	A	false	ASCRP3010377	chr3	+	12861584	12869103	exonic	NM_012298	CAND2	GTTCCTGAACCATGTGGAGGACGGGCTGAAGGACCACTACGACATCCGGGTCGGCCACAC	hsa-miR-708-5p,hsa-miR-1296-5p,hsa-miR-873-5p,hsa-miR-296-5p,hsa-miR-214-3p
hsa_circRNA_101570	hsa_circ_0036000	circBase	6.42566	7.4103	-8.24107	-6.46361	0.585258	0.658249	A	P	false	ASCRP3009243	chr15	+	66828270	66829601	exonic	NM_017975	ZWILCH	GCTGCCAGTCAGACCAACTGCTGTAAAGAACTTATATCAAAGGAATACTTCATTGCTCCA	hsa-miR-583,hsa-miR-649,hsa-miR-491-3p,hsa-miR-193b-5p,hsa-miR-488-3p
hsa_circRNA_102139	hsa_circ_0044922	circBase	10.792	10.9929	-3.87477	-2.88102	0.741943	0.72532	P	P	false	ASCRP3005513	chr17	-	58267923	58292135	exonic	NM_032582	USP32	CCTTCGCTATCAAACATCCCAGGAAAGGGAAATGTACCTTCTCCGAATGCACCTTTAAAG	hsa-miR-410-5p,hsa-miR-584-5p,hsa-miR-148a-5p,hsa-miR-577,hsa-miR-134-3p
hsa_circRNA_087962	hsa_circ_0087962	circBase	8.64836	9.0721	-6.01838	-4.80181	0.421242	0.592488	P	P	false	ASCRP3002880	chr9	-	113734352	113800365	exonic	NM_001401	LPAR1	ATCTCTACTTCCATCCCTGTAATTTCACAGCCCCAGACGGCGCGCTGGGCTCACACTGTC	hsa-miR-1538,hsa-miR-6757-5p,hsa-miR-6075,hsa-miR-6862-3p,hsa-miR-4783-5p
hsa_circRNA_103082	hsa_circ_0060828	circBase	7.71717	7.89434	-6.94956	-5.97957	0.434968	0.648738	P	P	false	ASCRP3008120	chr20	-	48744511	48760158	exonic	NM_199129	TMEM189	GAGACCTACTTCTGCATCACCACAGGCAAGCGCCTCCAGGAGTGGTGCTCTGTGATCCTG	hsa-miR-503-5p,hsa-miR-296-3p,hsa-miR-298,hsa-miR-15a-3p,hsa-miR-210-5p
hsa_circRNA_103141	hsa_circ_0008021	circBase	6.83795	8.31834	-7.82878	-5.55557	0.0501342	0.0814046	A	P	false	ASCRP3004118	chr21	+	45165959	45168961	exonic	NM_003681	PDXK	CAGACATTATCACGCCCAACCAGTTTGAGGCCGATGTGTGATCCAGTCTTGGGTGACAAG	hsa-miR-654-3p,hsa-miR-483-5p,hsa-miR-92a-1-5p,hsa-miR-627-3p,hsa-miR-33a-3p
hsa_circRNA_101846	hsa_circ_0003220	circBase	9.91998	9.77017	-4.74675	-4.10374	0.426516	0.464534	P	M	false	ASCRP3008309	chr16	+	68893786	68896964	exonic	NM_024562	TANGO6	GAGGACCACCCCAGGCTCGGGCTCAAGTTCACTACAGGTCACAAAACATGATGTCTTGTT	hsa-miR-486-3p,hsa-miR-544a,hsa-miR-92a-1-5p,hsa-miR-10b-3p,hsa-miR-330-3p
hsa_circRNA_007992	hsa_circ_0007992	circBase	8.92754	9.11926	-5.73919	-4.75466	0.508328	0.530768	P	P	false	ASCRP3001889	chr7	+	66262360	66270383	exonic	NM_014504	RABGEF1	AGAGGATGGCTACTATTTCACCAATCTGTGCCTCCAGAAAGAGTCGAGAAGATAATGGAT	hsa-miR-3689e,hsa-miR-3689a-5p,hsa-miR-3689b-5p,hsa-miR-3689f,hsa-miR-30a-3p
hsa_circRNA_055755	hsa_circ_0055755	circBase	15.8638	16.1141	1.19709	2.24023	0.388157	0.450521	P	A	false	ASCRP3013426	chr2	+	98263529	98264657	exonic	NM_001862	COX5B	TTTCTTCTTTCCAGTAAAGACTAGCCATTGCATTGGCTCCTTCTCCCATAGTGGTGTTCC	hsa-miR-7156-3p,hsa-miR-6845-5p,hsa-miR-103a-2-5p,hsa-miR-211-5p,hsa-miR-4685-3p
hsa_circRNA_101951	hsa_circ_0041506	circBase	10.2765	10.3169	-4.39027	-3.55698	0.603442	0.674278	P	P	false	ASCRP3009785	chr17	-	3984669	3989949	exonic	NM_015113	ZZEF1	GGTCATGGACACTCTCGTCTCTGTTGCTGCTCGAGAGCCCGAGGGAAGAATGCGTCTCTG	hsa-miR-298,hsa-miR-583,hsa-miR-578,hsa-miR-1301-3p,hsa-miR-499a-3p
hsa_circRNA_403720		25242744	7.50285	7.78931	-7.16388	-6.0846	0.58082	0.766856	P	P	false	ASCRP3007703	chr6	+	143382083	143486320	exonic	NM_001286587	AIG1	GAATCACGGAATGGTGCTGCGGATGGCAATCCTGCTGTCTTACTGCTCTATCCTGTGTAA	hsa-miR-5702,hsa-miR-5195-3p,hsa-miR-4644,hsa-miR-4530,hsa-miR-6769b-3p
hsa_circRNA_104307	hsa_circ_0001674	circBase	8.35039	7.62302	-6.31635	-6.25089	0.680762	0.340651	P	P	false	ASCRP3008253	chr7	-	6472467	6476164	exonic	NM_139179	DAGLB	GAGCTCCCAGGAACGATTTGTAACCCTGGACCGCGGAAGTCTATGTCTAAGCTGCTTTAC	hsa-miR-612,hsa-miR-29b-1-5p,hsa-miR-875-3p,hsa-miR-367-5p,hsa-miR-29b-2-5p
hsa_circRNA_100699	hsa_circ_0020250	circBase	7.20068	7.16163	-7.46605	-6.71228	0.459126	0.5355	A	P	false	ASCRP3007550	chr10	-	123658355	123662135	exonic	NM_007041	ATE1	GAAGACTGAGGCAAAGGGGCTGATTTGAGTAAGCCTCCATGTCGAAAAGCAAAGGAAATC	hsa-miR-875-3p,hsa-miR-524-5p,hsa-miR-552-5p,hsa-miR-520d-5p,hsa-miR-363-5p
hsa_circRNA_024829	hsa_circ_0024829	circBase	8.57314	8.67262	-6.09359	-5.20129	0.17496	0.367588	P	P	false	ASCRP3012440	chr11	-	128350085	128350346	exonic	NM_005238	ETS1	TGGCTACACAGGTAAACTCGGGGGCCAGGACTCTTTTGAAAGCATAGAGAGCTACGATAG	hsa-miR-4632-5p,hsa-miR-6735-5p,hsa-miR-6879-5p,hsa-miR-4436b-3p,hsa-miR-7843-5p
hsa_circRNA_406060		25070500	10.9883	11.0474	-3.67842	-2.8265	0.470456	0.631473	P	P	false	ASCRP3006290	chr2	+	233022758	233075115	sense overlapping	NM_152383	DIS3L2	CTCGCTGACGGTCCCTATCCATCTGGTTAAACTTGTAGTCACTGCCTATCAGCCTATCAG	hsa-miR-4739,hsa-miR-619-5p,hsa-miR-1285-3p,hsa-miR-1273g-3p,hsa-miR-1303
hsa_circRNA_405527		25070500	11.0925	10.5885	-3.57422	-3.28546	0.246288	0.252327	P	M	false	ASCRP3007036	chr17	-	3474817	3477249	exonic	NM_018727	TRPV1	CTTCTCCCTGCGGTCAAGCAGAGCGGTGGTGACGCTGATTGAAGACGGGAAGAATGACTC	hsa-miR-2392,hsa-miR-6165,hsa-miR-1184,hsa-miR-940,hsa-miR-4270
hsa_circRNA_102429	hsa_circ_0048807	circBase	10.0437	9.50185	-4.62305	-4.37206	0.552455	0.650643	P	P	false	ASCRP3012343	chr19	-	6007022	6010262	exonic	NM_000635	RFX2	TGGAGATTCTCATCCCCGACGTGCTGAGGCCGGTCCCCAGTACCGGCCAGCCCAGAAGAC	hsa-miR-30c-2-3p,hsa-miR-877-5p,hsa-miR-504-3p,hsa-miR-30c-1-3p,hsa-miR-512-3p
hsa_circRNA_102220	hsa_circ_0009101	circBase	12.3018	12.4042	-2.36489	-1.46967	0.365376	0.333722	P	A	false	ASCRP3008564	chr17	-	79244717	79258695	exonic	NM_138570	SLC38A10	GATCTACAAGAAAATCCACAAGAACGCACTTTCCTCCCAGCATTCCACGCCTACGGGAAG	hsa-miR-18b-5p,hsa-miR-503-5p,hsa-miR-18a-5p,hsa-miR-432-3p,hsa-miR-127-5p
hsa_circRNA_060184	hsa_circ_0060184	circBase	10.1836	10.1169	-4.48315	-3.75697	0.272256	0.467309	P	P	false	ASCRP3003718	chr20	+	35173261	35178226	exonic	NM_006097	MYL9	CAATAGAGGACTGAGCACTGCTGGAAGCCCCACCCACCAGAAGCCAAGATGTCCAGCAAG	hsa-miR-326,hsa-miR-6848-5p,hsa-miR-6846-5p,hsa-miR-330-5p,hsa-miR-6796-5p
hsa_circRNA_404892		25070500	7.61037	6.58132	-7.05636	-7.29259	0.72309	0.78005	M	A	false	ASCRP3010668	chr11	+	64794789	64795108	exonic	NR_037650	ARL2-SNX15	TACAAAGTAACCGCGCAGTGACCTGGGTTTACGCTTCACCACAGAGAAGGAACTTTTCAG	hsa-miR-1470,hsa-miR-877-3p,hsa-miR-3922-3p,hsa-miR-7108-3p,hsa-miR-3135b
hsa_circRNA_104140	hsa_circ_0077096	circBase	5.23531	9.50733	-9.43143	-4.36658	0.0632644	0.283804	A	P	false	ASCRP3009412	chr6	+	76412360	76421132	exonic	NM_015571	SENP6	GGACAGTGGCATTTAAAGCCTACTATCTGTAAACATGCACACTGGTTTTTGGCTGTTGTT	hsa-miR-582-5p,hsa-miR-153-5p,hsa-miR-15a-3p,hsa-miR-376a-5p,hsa-miR-376a-2-5p
hsa_circRNA_020068	hsa_circ_0020068	circBase	9.41213	10.3238	-5.2546	-3.55008	0.58499	0.33655	P	A	false	ASCRP3002745	chr10	-	116211382	116247775	exonic	NM_002313	ABLIM1	ATCAAGGAATCAACATTTACCGAAAGCCACCCATCTACAAACAGCATGGCTCCACCGTTT	hsa-miR-6731-5p,hsa-miR-8085,hsa-miR-8089,hsa-miR-8082,hsa-miR-4534
hsa_circRNA_103542	hsa_circ_0068464	circBase	8.26623	8.79079	-6.4005	-5.08312	0.0474388	0.041035	P	P	false	ASCRP3009739	chr3	+	186504915	186505373	exonic	NM_001967	EIF4A2	GGGTCAAGTCGTGTTCTGATCACTACTGACTTGTTGGAATGGAAGTTGGATACACTTTGT	hsa-miR-383-5p,hsa-miR-504-5p,hsa-miR-873-5p,hsa-miR-668-5p,hsa-miR-298
hsa_circRNA_404711		25070500	8.28408	7.12104	-6.38265	-6.75288	0.435458	0.33059	P	P	false	ASCRP3001981	chr10	+	4872866	4951798	sense overlapping	NR_073125	AKR1E2	AGCAAAAATTCTGCATCATTTTGGTGGCGTGTACAGGGACATGAGGAAGGGCTTCTCCAG	hsa-miR-3916,hsa-miR-4739,hsa-miR-5584-5p,hsa-miR-6758-5p,hsa-miR-6760-5p
hsa_circRNA_405143		25070500	9.37876	8.95241	-5.28797	-4.92151	0.571104	0.695184	P	P	false	ASCRP3000383	chr13	-	45910670	45911523	sense overlapping	NM_003295	TPT1	AACAGACTAGAGCCTGCAAGTTTGCCAGCCCCTGATTTAAAAGATGAAGTAACAAATGTG	hsa-miR-4753-3p,hsa-miR-586,hsa-miR-3646,hsa-miR-1183,hsa-miR-5700
hsa_circRNA_000163	hsa_circ_0000163	circBase	9.3192	9.46713	-5.34754	-4.40678	0.388248	0.542261	P	P	false	ASCRP3004555	chr1	+	180171387	180171482	sense overlapping	ENST00000367602	QSOX1	CATAGGAAAGTGGGCTTCAGCTGCTGCTTTGGCAAGACTTGGTCGTCTCTATACTGAGAG	hsa-miR-7156-3p,hsa-miR-208b-5p,hsa-miR-3140-3p,hsa-miR-4797-3p,hsa-miR-1301-3p
hsa_circRNA_402670		25242744	12.7586	12.7562	-1.90808	-1.11767	0.371455	0.39247	P	A	false	ASCRP3004591	chr21	-	44492094	44493451	exonic	NM_000071	CBS	CATCACCACACTGCCCCGATCCCATGACAGATTCTGTTGTCACGTCTCCTTACAGAGTTT	hsa-miR-637,hsa-miR-3127-3p,hsa-miR-6756-3p,hsa-miR-6810-5p,hsa-miR-486-3p
hsa_circRNA_101975	hsa_circ_0008310	circBase	11.0969	10.8334	-3.56987	-3.04051	0.3471	0.465399	P	P	false	ASCRP3004852	chr17	+	7849045	7849304	exonic	NM_053051	CNTROB	CATTCTTTCCAGCCCCTGGAGCCCAAACCAGACCTCACTTCATCCACAGGCTCCTCCTGC	hsa-miR-23a-5p,hsa-miR-423-5p,hsa-miR-875-3p,hsa-miR-877-3p,hsa-miR-30b-3p
hsa_circRNA_402126		25242744	12.6354	12.4618	-2.03132	-1.4121	0.356323	0.394287	P	P	false	ASCRP3011018	chr19	+	48949641	48950100	exonic	NM_031485	GRWD1	TATGGTGGCATCAACCGAGTTCGGGCGCCCCCTGTCTCAGCTTTGACATAGTCCGGGATC	hsa-miR-877-3p,hsa-miR-4778-3p,hsa-miR-6881-3p,hsa-miR-335-3p,hsa-miR-6515-3p
hsa_circRNA_100972	hsa_circ_0024609	circBase	10.6294	10.3454	-4.03736	-3.52849	0.409443	0.481374	P	P	false	ASCRP3009459	chr11	+	120276826	120302620	exonic	NM_015313	ARHGEF12	GGAGATGCTTCTCGGCCCAGTAGTGACAATGCAGATGTTTCCCCTCAAAAAACCTATAAG	hsa-miR-612,hsa-miR-136-5p,hsa-miR-181a-2-3p,hsa-miR-103a-2-5p,hsa-miR-1301-3p
hsa_circRNA_101248	hsa_circ_0029976	circBase	7.7161	6.44477	-6.95063	-7.42914	0.385188	0.468512	P	A	false	ASCRP3003746	chr13	+	35615069	35644989	exonic	NM_015678	NBEA	CAATGACAGTCAAGTGGAAACAACTGTCTGCTGGTTGGTGGAGAATTTGACTTGGAGATG	hsa-miR-215-3p,hsa-miR-485-3p,hsa-miR-96-3p,hsa-miR-34a-5p,hsa-miR-449b-5p
hsa_circRNA_101523	hsa_circ_0035292	circBase	9.81883	9.78841	-4.84791	-4.0855	0.446593	0.617029	P	M	false	ASCRP3008220	chr15	+	52161413	52194233	exonic	NM_014547	TMOD3	GAGCAGCTAATGCTATAACAAAAAACAATGACTTAGAATGCCCTTCTGCCTGCAGGGTTC	hsa-miR-103a-2-5p,hsa-miR-450b-5p,hsa-miR-607,hsa-miR-361-5p,hsa-miR-92a-1-5p
hsa_circRNA_102991	hsa_circ_0006055	circBase	12.5309	12.0823	-2.13581	-1.79164	0.290076	0.353518	P	P	false	ASCRP3013080	chr20	-	5086833	5090091	exonic	NM_014145	TMEM230	TTCTCATTATTATAGGCTCCCTCCTGCTGTCAGGCTACATCAGCAAAGGGCTGTGTCAGC	hsa-miR-493-3p,hsa-miR-216a-3p,hsa-miR-302a-5p,hsa-miR-761,hsa-miR-101-3p
hsa_circRNA_072132	hsa_circ_0072132	circBase	8.03695	8.56783	-6.62978	-5.30608	0.16534	0.252134	P	P	false	ASCRP3008861	chr5	+	34686976	34757703	exonic	NM_015577	RAI14	GCAAGACCGCGTGTTGAAAAGTCTCCTCTAGAGCTTTGGAAGGCTGAATGCACTAAACAT	hsa-miR-1248,hsa-miR-5088-3p,hsa-miR-4671-3p,hsa-miR-892b,hsa-miR-193b-3p
hsa_circRNA_100630	hsa_circ_0005235	circBase	13.061	13.2437	-1.60575	-0.630183	0.543734	0.56773	P	P	false	ASCRP3010000	chr10	+	76602357	76603236	exonic	NM_012330	KAT6B	GTCAGCCTTCTACCCCATGAGAAAGACCAGGTCTTGATTTCCCAGTTAAAGATGTTCTTC	hsa-miR-22-5p,hsa-miR-758-5p,hsa-miR-494-5p,hsa-miR-410-5p,hsa-miR-302b-5p
hsa_circRNA_405260		25070500	7.82778	7.44873	-6.83895	-6.42518	0.29584	0.177826	P	P	false	ASCRP3009343	chr14	+	75245155	75245386	sense overlapping	NM_019589	YLPM1	GGAACCCCAGCAGCAGTATTGGTATCGACAGCACTTGCTTAGTTTGCAACAGAGGACAAA	hsa-miR-6851-5p,hsa-miR-6865-5p,hsa-miR-4778-3p,hsa-miR-6815-5p,hsa-miR-6134
hsa_circRNA_043630	hsa_circ_0043630	circBase	7.79462	6.33797	-6.87211	-7.53594	0.783748	0.489379	P	A	false	ASCRP3005820	chr17	-	39766030	39767973	exonic	NM_005557	KRT16	CTAATAAAGCTGACTTTCTGGTTGATGCAAATCATTGCGGCCACCATTGAGAATGCGCAG	hsa-miR-4459,hsa-miR-6874-3p,hsa-miR-4268,hsa-miR-6772-3p,hsa-miR-665
hsa_circRNA_003722	hsa_circ_0003722	circBase	6.84243	7.30284	-7.8243	-6.57107	0.580409	0.588039	A	P	false	ASCRP3001738	chr10	+	120867459	120892121	exonic	NM_001303111	FAM45A	AGAAGATCCAGAGAAATCAGAGAGCCACGTTATACAGTGACCATCTTTCCACCGTAGAAA	hsa-miR-6764-3p,hsa-miR-3714,hsa-miR-449c-5p,hsa-miR-6794-3p,hsa-miR-103a-3p
hsa_circRNA_102110	hsa_circ_0044301	circBase	8.6712	8.26566	-5.99554	-5.60825	0.235158	0.151099	P	P	false	ASCRP3002022	chr17	+	45741524	45742524	exonic	NM_002265	KPNB1	AGCACTACAGTATCTGGTTCCAATCCTCACACAGACACTAACTAAACAGATCACAATCGA	hsa-miR-146a-3p,hsa-miR-488-5p,hsa-miR-127-5p,hsa-miR-128-1-5p,hsa-miR-185-3p
hsa_circRNA_102128	hsa_circ_0044647	circBase	8.05417	7.84868	-6.61257	-6.02523	0.344463	0.436255	P	P	false	ASCRP3008685	chr17	-	49067810	49075978	exonic	NM_003971	SPAG9	GATGGATAAACCACCAGTTTCAGCCGACTTTTCAGCTCCTCAAGTAACACGACTAAGAAG	hsa-miR-766-3p,hsa-miR-103a-2-5p,hsa-miR-593-3p,hsa-miR-508-5p,hsa-miR-589-3p
hsa_circRNA_101264	hsa_circ_0030292	circBase	7.94525	5.8951	-6.72148	-7.97881	0.645572	0.636059	P	A	false	ASCRP3004128	chr13	+	51825603	51826337	exonic	NM_145019	FAM124A	CAGACGGAGGACCATGATGGGAACAAGATCCTCCTACAGGTGAGCTTTCCGTTGAAGAGG	hsa-miR-185-3p,hsa-miR-660-3p,hsa-miR-608,hsa-miR-494-5p,hsa-miR-486-3p
hsa_circRNA_001655	hsa_circ_0001655	circBase	12.6343	12.9372	-2.03242	-0.936696	0.271649	0.213737	P	P	false	ASCRP3005914	chr6	-	156468903	156489628	intergenic			CTACTCTCCCTGGGGCTGGATAAAGAAACTGAGGCTCAATGAACTTGTAACGCTTTAGTG	hsa-miR-6813-5p,hsa-miR-5001-5p,hsa-miR-762,hsa-miR-4498,hsa-miR-185-3p
hsa_circRNA_100836	hsa_circ_0022505	circBase	10.0197	9.82475	-4.64705	-4.04916	0.458412	0.416304	P	P	false	ASCRP3005570	chr11	-	62462039	62470021	exonic	NM_032667	BSCL2	CGAATCATCTCCACTTCTTCGCGTTCGGACCGACTGTGATTCCTCCACCACCTCACTCTG	hsa-miR-224-3p,hsa-miR-889-5p,hsa-miR-182-5p,hsa-miR-196a-3p,hsa-miR-513a-5p
hsa_circRNA_406110		25070500	10.3365	10.5152	-4.3302	-3.35872	0.419442	0.592426	P	P	false	ASCRP3003378	chr20	-	43133561	43135467	intronic	ENST00000255175	SERINC3	ATTTTGGAAAGTCAGCCCTTGGCAGTCCCTGTATGATTGTTTACTACTTCTTTCTCCTGT	hsa-miR-1273g-3p,hsa-miR-619-5p,hsa-miR-3159,hsa-miR-3135b,hsa-miR-6849-3p
hsa_circRNA_043602	hsa_circ_0043602	circBase	7.78304	6.88181	-6.88369	-6.9921	0.178741	0.0804273	P	A	false	ASCRP3000759	chr17	-	39679868	39925459	exonic	uc010wfs.2	JUP	AATAAAAATTTATGGTCCAAGGGAGTGGTGGTGACCAAGGCGGCCATGATTGTGAACCAG	hsa-miR-138-5p,hsa-miR-4435,hsa-miR-1207-3p,hsa-miR-4640-5p,hsa-miR-4254
hsa_circRNA_100424	hsa_circ_0002869	circBase	8.97525	8.46989	-5.69148	-5.40402	0.696633	0.732234	P	P	false	ASCRP3001186	chr1	+	201681944	201687883	exonic	NM_020443	NAV1	ACATCACTACCGGACCCAGAGTCCCAGAGAAAGAGGACAGTGCAGAATGTCCTGGATCTC	hsa-miR-485-5p,hsa-miR-422a,hsa-miR-378a-3p,hsa-miR-378d,hsa-miR-185-3p
hsa_circRNA_001023	hsa_circ_0000293	circBase	9.03707	8.77989	-5.62966	-5.09402	0.617215	0.759374	P	P	false	ASCRP3009427	chr11	-	44970017	44970136	intronic	NM_001258322	TP53I11	GGACCGGGTTGTCATTTTAAATAGGGTGGGGAGGCAATTCCCTAATAAAAACAATAAGCA	hsa-miR-412-3p,hsa-miR-148a-3p,hsa-miR-365a-3p,hsa-miR-365b-3p,hsa-miR-193a-3p
hsa_circRNA_089652	hsa_circ_0089652	circBase	9.80026	9.51315	-4.86648	-4.36076	0.366275	0.509352	P	P	false	ASCRP3010116	chr9	-	140086068	140086817	exonic	NM_001128228	TPRN	GTCTTTCCTGCCTCTGATGATGGACTCAATAAACAGCACTGGACAAGGCTGCCTGTCCAG	hsa-miR-4763-3p,hsa-miR-6893-5p,hsa-miR-6862-3p,hsa-miR-762,hsa-miR-4685-5p
hsa_circRNA_100548	hsa_circ_0000213	circBase	8.41424	8.43323	-6.25249	-5.44068	0.35146	0.274296	P	P	false	ASCRP3007674	chr10	-	12039670	12056183	exonic	NM_015542	UPF2	GAAGTTGGTACGGGCACTCTTCATAGTTCCTAGACAAAGGCGCATTCTACATTCTAAAGG	hsa-miR-670-3p,hsa-miR-376a-5p,hsa-miR-141-5p,hsa-miR-335-3p,hsa-miR-597-3p
hsa_circRNA_100521	hsa_circ_0017438	circBase	8.12734	7.74705	-6.53939	-6.12686	0.4668	0.572453	P	P	false	ASCRP3000690	chr10	+	1118055	1126416	exonic	NM_014023	WDR37	AAGGCTTCCACCAGCAAGCTTATTGCAGGAGTGACCAGGACACTACCTCCTAGAAGTAAT	hsa-miR-22-5p,hsa-miR-138-5p,hsa-miR-329-5p,hsa-miR-605-3p,hsa-miR-328-3p
hsa_circRNA_004745	hsa_circ_0004745	circBase	9.24553	9.06683	-5.4212	-4.80708	0.553795	0.367367	P	P	false	ASCRP3002034	chr17	+	33932723	33935406	exonic	NM_001282	AP2B1	AGCAGATTCAAATCCAATGTTCTCTCTTTCCAGACGTAGTGAACTGTATGCAGACTGACA	hsa-miR-6832-5p,hsa-miR-4756-3p,hsa-miR-26b-5p,hsa-miR-2681-3p,hsa-miR-4494
hsa_circRNA_008623	hsa_circ_0008623	circBase	9.17562	9.17979	-5.49111	-4.69412	0.656054	0.540842	P	P	false	ASCRP3005088	chr1	+	151212430	151215043	exonic	NM_003557	PIP5K1A	CCAGTTTCTCACCTCTAGTTGGAGAGACTTTGCAAATGCTAACTACAAGGACACTGTCTC	hsa-miR-6859-5p,hsa-miR-653-3p,hsa-miR-4257,hsa-miR-4792,hsa-miR-6855-5p
hsa_circRNA_101216	hsa_circ_0006903	circBase	8.43102	8.39129	-6.23571	-5.48262	0.31983	0.378581	P	P	false	ASCRP3008453	chr12	-	133310970	133312098	exonic	NM_015114	ANKLE2	GATAAAGCCACCACGTCTGGCAGAAGATTTTCGCAAGCTCTGGAAAACTCCACCTCGAGA	hsa-miR-204-3p,hsa-miR-130b-5p,hsa-miR-16-1-3p,hsa-miR-26b-3p,hsa-miR-875-5p
hsa_circRNA_000874	hsa_circ_0000874	circBase	8.88302	8.36517	-5.78371	-5.50874	0.296247	0.304279	P	P	false	ASCRP3006832	chr19	-	3977580	3978020	intronic	ENST00000600794	EEF2	CTGTGTGAGGAGAACATGCGGGGTGTCCGCCCGTCAGGAGCTCAAGCAGCGGGCGCGCTA	hsa-miR-6794-5p,hsa-miR-6787-3p,hsa-miR-6781-5p,hsa-miR-431-5p,hsa-miR-4734
hsa_circRNA_023420	hsa_circ_0023420	circBase	10.4437	10.5978	-4.22304	-3.27611	0.667956	0.714017	P	P	false	ASCRP3001346	chr11	-	71808337	71808960	exonic	NM_017907	LAMTOR1	ACCCTCGATAAAGGAAGTATATTCATCCAGTCTCCAGGATAGCTGCTTATGCCTACAGTG	hsa-miR-6758-5p,hsa-miR-4739,hsa-miR-6856-5p,hsa-miR-6756-5p,hsa-miR-6881-3p
hsa_circRNA_404723		25070500	9.81657	9.52691	-4.85016	-4.347	0.431851	0.604234	M	P	false	ASCRP3007697	chr10	-	17401512	17421424	sense overlapping	NM_001004470	ST8SIA6	GAATATGCAAATTTTAGGTGTGACCCGACACTCCTGGCCTACATCCTTGACTGAAAGAAG	hsa-miR-6758-5p,hsa-miR-4739,hsa-miR-6831-5p,hsa-miR-3916,hsa-miR-3670
hsa_circRNA_000164	hsa_circ_0000164	circBase	5.04377	8.82607	-9.62296	-5.04784	0.160737	0.221772	A	P	false	ASCRP3010592	chr1	-	180366650	180399397	exonic	NM_032360	ACBD6	TAACTGTCAGATACCAGAGAAGAAAGGAAAAGAAGCAAATACAGGTTTTGGTGGGCCAGT	hsa-miR-6516-5p,hsa-miR-193a-3p,hsa-miR-193b-3p,hsa-miR-3925-5p,hsa-miR-1233-3p
hsa_circRNA_023006	hsa_circ_0023006	circBase	6.86621	8.97252	-7.80053	-4.90139	0.758599	0.207643	A	P	false	ASCRP3011395	chr11	+	66367959	66373490	exonic	NM_005125	CCS	TCCCTTGGCAAATGAAAGTTTTATTTTCGTTTGGGACTGTGGGAATCACTTTAACCCTGA	hsa-miR-4726-3p,hsa-miR-518c-5p,hsa-miR-612,hsa-miR-767-3p,hsa-miR-6860
hsa_circRNA_104402	hsa_circ_0005811	circBase	7.58971	10.4204	-7.07703	-3.45347	0.0825425	0.237972	P	P	false	ASCRP3002472	chr7	-	74239461	74248066	exonic	NM_173537	GTF2IRD2	AGTGGAGGACTATTTCTGCTTTTGTTATGTGTAAAGAACTGGCCAAGTCCAAGGCAGAAG	hsa-miR-450b-5p,hsa-miR-518c-3p,hsa-miR-518f-3p,hsa-miR-518b,hsa-miR-518d-3p
hsa_circRNA_001569	hsa_circ_0001569	circBase	9.16273	8.75699	-5.504	-5.11692	0.500608	0.44432	P	P	false	ASCRP3009701	chr6	+	393097	393368	exonic	NM_002460	IRF4	GGGCAAGCAGGACTACAACCGCGAGGAGGACGCCGCGCTCTTCAAGTGCAGAGCAGAGCG	hsa-miR-1471,hsa-miR-4665-3p,hsa-miR-937-3p,hsa-miR-4520-5p,hsa-miR-629-3p
hsa_circRNA_079208	hsa_circ_0079208	circBase	7.1219	6.97569	-7.54484	-6.89822	0.0981894	0.0779419	A	P	false	ASCRP3005611	chr7	-	2834561	2834777	exonic	NM_007353	GNA12	CGAGTTTCAGCTGGGCTCAAGGGTTCTTGTTGATGCACGAGATAAGCTTGGCATTCCTTG	hsa-miR-200c-3p,hsa-miR-200b-3p,hsa-miR-4529-5p,hsa-miR-7156-5p,hsa-miR-429
hsa_circRNA_003163	hsa_circ_0003163	circBase	8.94439	8.76315	-5.72234	-5.11076	0.184398	0.12811	P	P	false	ASCRP3001131	chr1	-	222652709	224149975	sense overlapping	NM_003268	TLR5	ACAGCGAAACGAAGTGAGCTCACAATGACTCAAGCTGCCACATAGTGTTGATTGTGAAAT	hsa-miR-4739,hsa-miR-1273h-5p,hsa-miR-3192-5p,hsa-miR-5787,hsa-miR-1273g-3p
hsa_circRNA_407027		25070500	7.72287	7.41634	-6.94386	-6.45757	0.0735639	0.0935161	P	P	false	ASCRP3000882	chr7	-	151167656	151195266	exonic	ENST00000478470	RHEB	AATGCAGCTTTTTTGGAATCTTCTGCTAAAGAAAATCAGGTTCCTCAAGCCAGGACCTAC	hsa-miR-4446-5p,hsa-miR-1289,hsa-miR-4699-5p,hsa-miR-6830-3p,hsa-miR-379-3p
hsa_circRNA_079265	hsa_circ_0079265	circBase	7.21822	7.27723	-7.44851	-6.59668	0.13489	0.207462	A	P	false	ASCRP3009868	chr7	-	5566778	5569031	exonic	NM_001101	ACTB	GTACACTGACTTGAGACCAGTTGAATAAAAGTGCACACCTTAAAAATGAGGCGTGATGGT	hsa-miR-328-5p,hsa-miR-6754-5p,hsa-miR-6798-5p,hsa-miR-1275,hsa-miR-149-3p
hsa_circRNA_404954		25070500	10.3083	10.3723	-4.35839	-3.50164	0.176418	0.242658	P	P	false	ASCRP3002467	chr12	-	2790819	2791778	intronic	ENST00000501371	CACNA1C-AS1	AGTGGAAGGAAAGATGAGAGGTCTCATCCTGAGACGTCTCCTCCTGACCCGCCATGGCTG	hsa-miR-6854-5p,hsa-miR-3934-3p,hsa-miR-4776-5p,hsa-miR-6746-5p,hsa-miR-4437
hsa_circRNA_406924		25070500	7.31004	7.18763	-7.35669	-6.68629	0.326093	0.611389	A	P	false	ASCRP3007512	chr7	-	26209359	26214402	sense overlapping	ENST00000608362	CTB-119C2.1	GAAGAAAAATACTTCAACCTGCACAGACTTAGGAACAGGACACACTGGCACATCCTTTTC	hsa-miR-4644,hsa-miR-1273h-5p,hsa-miR-6779-5p,hsa-miR-3929,hsa-miR-4739
hsa_circRNA_000644	hsa_circ_0000861	circBase	7.87141	7.39001	-6.79532	-6.4839	0.206967	0.379541	P	P	false	ASCRP3011926	chr18	-	77592249	77592394	antisense	TCONS_00026384	XLOC_012735	TGAGGTCTCACGGGTGAGGATGGGCAGGTGAGTGCAGGTGAGGATGGACAGGTGAGGAAG	hsa-miR-18a-3p,hsa-miR-214-5p,hsa-miR-412-3p,hsa-miR-670-3p,hsa-miR-22-3p
hsa_circRNA_102781	hsa_circ_0055605	circBase	6.83986	7.23705	-7.82687	-6.63686	0.246055	0.225636	A	P	false	ASCRP3000213	chr2	-	96601201	96610922	exonic	uc010yug.1	DKFZp667P0924	AAAGCAGCCATGAGAAGGAAGGATTCACCACCTCCAGGAAAAGAATATTTCAGAACCATA	hsa-miR-539-5p,hsa-miR-142-3p,hsa-miR-500a-5p,hsa-miR-642a-3p,hsa-miR-544a
hsa_circRNA_101604	hsa_circ_0000638	circBase	7.58662	6.69021	-7.08011	-7.1837	0.156727	0.0830973	P	A	false	ASCRP3007286	chr15	-	76566752	76588078	exonic	NM_000126	ETFA	GAAAAATAGTAGCACCAGCCTCATTGCTACGATTTCAGAGTACCCTGGTAATAGCTGAGC	hsa-miR-338-3p,hsa-miR-493-5p,hsa-miR-647,hsa-miR-612,hsa-miR-96-5p
hsa_circRNA_022602	hsa_circ_0022602	circBase	8.04168	7.12037	-6.62505	-6.75354	0.870781	0.889341	P	P	false	ASCRP3011839	chr11	+	63486173	63488504	exonic	NM_201428	RTN3	TGACAGACTTCTCAGAGGGATTGAGCTCTCTTTGCTCTGATGAGCCATCTTCAGAAATTA	hsa-miR-4646-5p,hsa-miR-6844,hsa-miR-4778-3p,hsa-miR-3140-3p,hsa-miR-6885-3p
hsa_circRNA_001498	hsa_circ_0000916	circBase	11.4064	11.3104	-3.26037	-2.56351	0.437285	0.514881	P	P	false	ASCRP3005697	chr19	+	19574204	19574328	intronic	ENST00000252577	GATAD2A	CGGGGGCGGGGAGGGACACCGTAGCATTCCTCACCTCCCCCAGAGAAGTGAGGCCATGAC	hsa-miR-767-3p,hsa-let-7b-5p,hsa-let-7c-5p,hsa-miR-324-3p,hsa-miR-18a-3p
hsa_circRNA_003997	hsa_circ_0003997	circBase	8.9574	7.76016	-5.70933	-6.11375	0.536933	0.614841	P	P	false	ASCRP3006838	chr11	-	122953792	122955421	exonic	NM_024769	CLMP	CTGTGTGGTGCGAGTAACTGTACAGTGTGATCACTTACTCCAGTCGTCATGTCTACAATA	hsa-miR-378g,hsa-miR-650,hsa-miR-370-5p,hsa-miR-6868-3p,hsa-miR-1237-3p
hsa_circRNA_089315	hsa_circ_0089315	circBase	7.91121	7.14895	-6.75553	-6.72496	0.375386	0.396589	P	P	false	ASCRP3009999	chr9	+	135917473	135930351	exonic	NM_001122823	GTF3C5	GTCAGCCTTCAGACACTGAGGATCTACGCAGACCCCACCAAGAGGCTGGAGCTGTACTTC	hsa-miR-6774-5p,hsa-miR-4472,hsa-miR-4743-5p,hsa-miR-5193,hsa-miR-6781-5p
hsa_circRNA_055078	hsa_circ_0055078	circBase	10.0353	9.87776	-4.63146	-3.99615	0.49451	0.654275	M	P	false	ASCRP3008669	chr2	-	69732700	69734710	exonic	NM_014911	AAK1	GATGCTTTTGCTACGACCTCATTTTCTGCTGGAACTGGTCTGCAACCACCACTCCATCAG	hsa-miR-22-5p,hsa-miR-539-5p,hsa-miR-3189-3p,hsa-miR-3159,hsa-miR-548f-5p
hsa_circRNA_061482	hsa_circ_0061482	circBase	9.90502	9.79761	-4.76172	-4.0763	0.523231	0.710543	P	P	false	ASCRP3010119	chr21	+	33825619	33867480	exonic	NM_058187	EVA1C	GTGAAAAAATACCTCACTGTGACCTACGCATGTGGTTACCTAACCAAACTCCTGCAAAAC	hsa-miR-5682,hsa-miR-665,hsa-miR-1273h-5p,hsa-miR-939-5p,hsa-miR-8059
hsa_circRNA_001505	hsa_circ_0001505	circBase	8.03124	7.81622	-6.63549	-6.05769	0.666092	0.794115	P	P	false	ASCRP3010802	chr5	+	79391332	79391639	intergenic			TACTTCCCAGGTGCTAGGTCATCACAGGCATCACTAATGAGAAAATAATGGAAAACAGGG	hsa-miR-1298-3p,hsa-miR-6861-5p,hsa-miR-197-5p,hsa-miR-3118,hsa-miR-3664-5p
hsa_circRNA_026377	hsa_circ_0026377	circBase	7.43027	7.02287	-7.23647	-6.85104	0.303951	0.301473	P	A	false	ASCRP3013176	chr12	-	52679696	52684070	exonic	NM_002281	KRT81	TTGATCTGTGTTTCAATAAATTAATGTAGCCAAGTGCGCTTCCTGGAGCAGCAGAACAAA	hsa-miR-4453,hsa-miR-4763-3p,hsa-miR-6836-5p,hsa-miR-4722-5p,hsa-miR-766-3p
hsa_circRNA_103481	hsa_circ_0067504	circBase	9.53578	9.38816	-5.13096	-4.48575	0.648163	0.719367	P	P	false	ASCRP3005223	chr3	+	137928658	137947852	exonic	NM_014154	ARMC8	CCCGCTATACCCAGGAGTACATCTGTCAGATCTTCTCACACTGCTGTAAAGAAGTAACAG	hsa-miR-518c-5p,hsa-miR-34b-5p,hsa-miR-103a-3p,hsa-miR-107,hsa-miR-199b-3p
hsa_circRNA_026468	hsa_circ_0026468	circBase	8.48828	8.28799	-6.17846	-5.58592	0.570316	0.523297	P	P	false	ASCRP3007277	chr12	-	53290970	53292683	exonic	NM_002273	KRT8	CTTTTTTTTTTTGGTCCAAAATAAAACCTCAGCTAGCTCTGCCAATGTCAGGGCTTCCCT	hsa-miR-7160-5p,hsa-miR-3135b,hsa-miR-3620-5p,hsa-miR-4656,hsa-miR-762
hsa_circRNA_400037	hsa_circ_0092355	circBase	13.6864	13.7927	-0.980286	-0.081245	0.314622	0.365784	P	P	false	ASCRP3012697	chr17	-	74080841	74081041	intronic	ENST00000332065	EXOC7	TGTTATCTCAAGCTTCTCTGGTCCTCTTTCTTCCTGGCTTTGTTTCTTCCCTTTGAATGT	hsa-miR-197-5p,hsa-miR-642a-3p,hsa-miR-429,hsa-let-7d-5p,hsa-let-7f-5p
hsa_circRNA_087800	hsa_circ_0087800	circBase	10.0467	9.60229	-4.62007	-4.27162	0.228359	0.205457	P	P	false	ASCRP3008112	chr9	+	107528605	107535189	exonic	NM_018376	NIPSNAP3B	GAGACATAAGTCCCATGAGGATCCCAGAGTTGTGGCGGCTGGTGTGTTCATCTTTTGCTA	hsa-miR-570-3p,hsa-miR-7703,hsa-miR-5700,hsa-miR-6739-3p,hsa-miR-519d-5p
hsa_circRNA_403182		25242744	7.5782	7.78604	-7.08853	-6.08787	0.734182	0.661616	P	P	false	ASCRP3003452	chr4	+	91229394	91234198	exonic	NM_207491	CCSER1	CAAAGAGCAGGTTCTTCATCTTCAAAAATGAACAGTTTGGCTGCAAAGTTGGCTTTCACA	hsa-miR-15b-3p,hsa-miR-922,hsa-miR-4659a-3p,hsa-miR-6885-3p,hsa-miR-4753-3p
hsa_circRNA_005967	hsa_circ_0005967	circBase	8.60174	8.19432	-6.065	-5.6796	0.482944	0.64574	P	P	false	ASCRP3008617	chr10	-	78771724	78787649	exonic	NM_002247	KCNMA1	GATGACATCACAGATCCCAAAAGAATAAAAAAATGTGGCTGCAAACGGCGCTGTGTTTTG	hsa-miR-526b-3p,hsa-miR-548k,hsa-miR-548c-3p,hsa-miR-4771,hsa-miR-365a-3p
hsa_circRNA_103167	hsa_circ_0008252	circBase	7.5083	7.76654	-7.15843	-6.10737	0.422584	0.469494	P	P	false	ASCRP3000143	chr22	+	21965145	21965332	exonic	NM_003347	UBE2L3	AAACCGACCAAGGACAACCCTCCATATGATAAGGGAGCCTTCAGAATCGAAATCAACTTT	hsa-miR-145-5p,hsa-miR-876-3p,hsa-miR-875-3p,hsa-miR-671-3p,hsa-miR-630
hsa_circRNA_103747	hsa_circ_0001449	circBase	7.32667	6.40293	-7.34006	-7.47098	0.121942	0.15903	P	A	false	ASCRP3008205	chr4	+	148860975	148876525	exonic	NM_024605	ARHGAP10	GAGATTTCATTGTTCCAGCCAGTATAAATGACCAAGGATTGTACAGAGTTGTGGGGGTGA	hsa-miR-518c-5p,hsa-miR-326,hsa-miR-145-3p,hsa-miR-7-5p,hsa-miR-330-5p
hsa_circRNA_061825	hsa_circ_0061825	circBase	9.9599	9.72211	-4.70684	-4.1518	0.499967	0.714377	P	P	false	ASCRP3000035	chr21	-	43782390	43786644	exonic	NM_003225	TFF1	AAAAATTAAAAGAGATCGATATTAAATCCCTGACTCGGGGTCGCCTTTGGAGCAGAGAGG	hsa-miR-4640-5p,hsa-miR-4733-3p,hsa-miR-6785-5p,hsa-miR-6885-5p,hsa-miR-6895-5p
hsa_circRNA_402348		25242744	7.358	7.66787	-7.30873	-6.20604	0.348285	0.339111	P	P	false	ASCRP3002517	chr2	+	113405229	113410375	exonic	NM_005415	SLC20A1	AGTTGGAATAAACCTCTTTTCCATCATGTATACTGGAGCACCGTTGATGTCTTGGTTCGT	hsa-miR-6512-5p,hsa-miR-3605-5p,hsa-miR-6894-5p,hsa-miR-548a-3p,hsa-miR-1243
hsa_circRNA_101919	hsa_circ_0002631	circBase	10.1651	9.90397	-4.50162	-3.96994	0.469522	0.529161	P	P	false	ASCRP3006081	chr16	+	89961445	89967202	exonic	NM_014972	TCF25	CTCACCATGTTCCCTGGAGGTTCTGCTCCAGACGAGCCCTTACCACGTTGACTCACTCCT	hsa-miR-510-5p,hsa-miR-99b-3p,hsa-miR-148b-5p,hsa-miR-107,hsa-miR-103a-3p
hsa_circRNA_049948	hsa_circ_0049948	circBase	12.2532	12.1331	-2.41349	-1.74077	0.284744	0.337293	P	P	false	ASCRP3001989	chr19	+	17311447	17313692	exonic	NM_004145	MYO9B	AGCAAAGCTCAGAAGAAGAAGCGGAAGCAGGAGCGTGCTCCCCCTCCGGACAGCAGCATC	hsa-miR-4778-3p,hsa-miR-141-5p,hsa-miR-103a-2-5p,hsa-miR-4659b-3p,hsa-miR-4659a-3p
hsa_circRNA_104894	hsa_circ_0088220	circBase	10.015	9.5588	-4.65173	-4.31512	0.496596	0.681808	P	P	false	ASCRP3005742	chr9	+	118982215	118989831	exonic	NM_002581	PAPPA	CGTGAAGCAGAAGATGACGACTGTACGGACTCCTTCACGCCCAATCAAGTCGCCAGAATG	hsa-miR-199a-5p,hsa-miR-199b-5p,hsa-miR-328-5p,hsa-miR-637,hsa-miR-29b-2-5p
hsa_circRNA_102628	hsa_circ_0052767	circBase	11.6157	11.7892	-3.05099	-2.08467	0.501018	0.492206	P	P	false	ASCRP3001809	chr2	-	15601324	15651474	exonic	NM_015909	NBAS	AGACCACTTCTCCACATGAATATTCTGTTTTGCTGCCCGAAGCTTGACTTTTACTTGTTG	hsa-miR-136-5p,hsa-miR-670-3p,hsa-miR-578,hsa-miR-519d-5p,hsa-miR-138-2-3p
hsa_circRNA_405435		25070500	8.78184	7.73224	-5.88489	-6.14167	0.66057	0.771331	P	P	false	ASCRP3007921	chr16	+	8898700	8900146	intronic	ENST00000268261	PMM2	GACCCTGGGTTTGCTATGAAGCTGTTTTGAAAATGCTCCTGCTAAATCAAGTAGGTTCTT	hsa-miR-7851-3p,hsa-miR-6884-5p,hsa-miR-7160-5p,hsa-miR-3929,hsa-miR-485-5p
hsa_circRNA_016661	hsa_circ_0016661	circBase	10.295	9.90273	-4.37176	-3.97118	0.663695	0.503523	P	P	false	ASCRP3000316	chr1	-	225718255	225755116	exonic	NM_018212	ENAH	AAATGGCCCATCCCAAGAAGAATTGGAAATTCAAAGAAGTGAACAGAGTATCTGTCAGGC	hsa-miR-4642,hsa-miR-5187-3p,hsa-miR-183-5p,hsa-miR-891a-3p,hsa-miR-7152-5p
hsa_circRNA_103137	hsa_circ_0061817	circBase	10.1141	9.89428	-4.55265	-3.97963	0.186398	0.269179	P	P	false	ASCRP3009800	chr21	-	43334706	43342194	exonic	NM_015500	C2CD2	GGTGCCTCAGGTGGTGGTCTGTCACGTGGTGGGCCAGGCTATTCAGTTCTTGGTCAGCGA	hsa-miR-497-5p,hsa-miR-487b-3p,hsa-miR-25-3p,hsa-miR-92a-3p,hsa-miR-92b-3p
hsa_circRNA_103484	hsa_circ_0067597	circBase	9.38237	9.16534	-5.28437	-4.70858	0.576373	0.579469	M	P	false	ASCRP3009596	chr3	-	141889166	141917775	exonic	NR_033289	GK5	GGCCTTGCTGTTGATATTTCACAGTTCTTGCCGAGTGCTTCACTTTTTCACTAGAAGTAA	hsa-miR-497-5p,hsa-miR-424-5p,hsa-miR-16-5p,hsa-miR-15b-5p,hsa-miR-15a-5p
hsa_circRNA_403314		25242744	7.27476	7.58221	-7.39197	-6.2917	0.464612	0.485086	A	P	false	ASCRP3010612	chr5	-	31464342	31472339	exonic	NM_013235	DROSHA	TAAGTAGCCAAGGATTCTGGAAAACTGGCATCCGTTCTGATGTCTGTCAGATGGAGGAAA	hsa-miR-145-5p,hsa-miR-3158-3p,hsa-miR-6738-3p,hsa-miR-544a,hsa-miR-223-3p
hsa_circRNA_021555	hsa_circ_0021555	circBase	9.10106	10.0934	-5.56567	-3.78054	0.484283	0.273937	P	A	false	ASCRP3003986	chr11	-	30601792	30607930	exonic	NM_001145399	MPPED2	CACTACAACATCAACCAGAGCAGATTCCAGCCTCCACATGTACATATGCTCCTTTGACCC	hsa-miR-4649-5p,hsa-miR-6127,hsa-miR-6729-5p,hsa-miR-6090,hsa-miR-7110-5p
hsa_circRNA_077417	hsa_circ_0077417	circBase	4.91417	8.88061	-9.75256	-4.9933	0.267092	0.381635	A	P	false	ASCRP3000976	chr6	-	99347143	99375698	exonic	NM_012160	FBXL4	ACAAAAGTAGAGGTAAAAGAATGTCACATGTCAGCATTTGTACCTGAAGTCAGCATGCAA	hsa-miR-3692-3p,hsa-miR-149-5p,hsa-miR-146a-5p,hsa-miR-2110,hsa-miR-450a-2-3p
hsa_circRNA_087659	hsa_circ_0087659	circBase	8.18568	12.8606	-6.48105	-1.01336	0.498443	0.0434708	P	A	false	ASCRP3000161	chr9	+	100109595	100112837	exonic	NM_020893	CCDC180	AAACTCCGCTACTCAAATATTGAGTTCATCAAACACTGCAGACTTCGAGCTGGCTTCTTC	hsa-miR-582-3p,hsa-miR-4660,hsa-miR-548q,hsa-miR-4686,hsa-miR-6750-5p
hsa_circRNA_101002	hsa_circ_0025201	circBase	10.1639	9.66586	-4.50285	-4.20805	0.202848	0.0589008	P	P	false	ASCRP3002950	chr12	+	6646474	6646556	exonic	NM_002046	GAPDH	ATGACAACTTTGGTATCGTGGAAGGACTCATGCAATGCCTCCTGCACCACCAACTGCTTA	hsa-miR-382-5p,hsa-miR-212-5p,hsa-miR-410-5p,hsa-miR-490-5p,
hsa_circRNA_010994	hsa_circ_0010994	circBase	7.6234	6.93472	-7.04334	-6.93919	0.681838	0.712835	P	A	false	ASCRP3010423	chr1	+	26758772	26774151	exonic	NM_024887	DHDDS	GTTGGATCCCAGGCAGCGCCCAAAGATGACGTGTTCTGCCAGCGCCACGTCATGAGGAAG	hsa-miR-4700-3p,hsa-miR-3142,hsa-miR-21-3p,hsa-miR-3667-3p,hsa-miR-3591-3p
hsa_circRNA_004496	hsa_circ_0004496	circBase	9.09223	8.67779	-5.5745	-5.19612	0.283598	0.265993	P	P	false	ASCRP3007802	chr4	-	177632652	177650900	exonic	NM_005429	VEGFC	GACAAGTTCATTCCATTATTAGACGTTCCCTGCCAGCAACACTACCACAGCTTATGCAAG	hsa-miR-1184,hsa-miR-4763-3p,hsa-miR-1537-5p,hsa-miR-1207-5p,hsa-miR-642b-3p
hsa_circRNA_001409	hsa_circ_0001204	circBase	12.6534	11.7361	-2.01335	-2.13779	0.100613	0.178951	A	P	false	ASCRP3009644	chr22	+	20070853	20070981	intronic	ENST00000351989	DGCR8	GGCTGGGCAGGGTTTTGTCCACCTTGTGTCTGTAGCATCTAGGATGGTGTGTGTGTGTGT	hsa-miR-612,hsa-miR-657,hsa-miR-362-3p,hsa-miR-377-3p,hsa-miR-136-5p
hsa_circRNA_406334		25070500	7.17981	7.55626	-7.48693	-6.31766	0.407099	0.596276	A	P	false	ASCRP3006685	chr3	-	122176572	122182888	exonic	NR_026698	KPNA1	CTGGAGTGGGAAACTTGATAGGAGGGTGGTGTCATCACTTCTGACATGATTGAAATGATA	hsa-miR-3190-5p,hsa-miR-218-1-3p,hsa-miR-4701-5p,hsa-miR-588,hsa-miR-367-5p
hsa_circRNA_003101	hsa_circ_0003101	circBase	8.33974	8.18118	-6.32699	-5.69273	0.107142	0.146853	P	P	false	ASCRP3002016	chr3	+	66286967	66313803	exonic	NM_173471	SLC25A26	AGCACAGTTTTAAGAGAGGCTGGTGGGGTAGCAGGTGTTTCTGTTGACTTGATATTATTT	hsa-miR-1255b-2-3p,hsa-miR-548t-3p,hsa-miR-548aa,hsa-miR-6838-5p,hsa-miR-3916
hsa_circRNA_027545	hsa_circ_0027545	circBase	9.48552	9.6433	-5.18121	-4.23061	0.401745	0.38164	M	P	false	ASCRP3010711	chr12	+	70671911	70713144	exonic	NM_014515	CNOT2	TACATCAGGTCAGCTGTCTCAGTTTGGGGCAAGTTTATACGGGCAACAAAAGGGAGACGT	hsa-miR-4256,hsa-miR-4491,hsa-miR-3124-3p,hsa-miR-6833-5p,hsa-miR-3064-5p
hsa_circRNA_102581	hsa_circ_0005188	circBase	10.1837	9.8883	-4.48301	-3.98562	0.455498	0.545166	P	P	false	ASCRP3009761	chr19	+	47858295	47858607	exonic	NM_014681	DHX34	GGTACAGGTGCCTGGGAGGCTGTTCCCCATCACGGTCGGCTACCAGATCCGCTTTGAGAG	hsa-miR-486-3p,hsa-miR-766-5p,hsa-miR-23a-5p,hsa-miR-212-3p,hsa-miR-140-3p
hsa_circRNA_101875	hsa_circ_0040481	circBase	10.3735	10.1628	-4.29323	-3.71114	0.503773	0.510993	P	P	false	ASCRP3012565	chr16	-	74660240	74671868	exonic	NM_018124	RFWD3	TGTACTGGGGATGAAGCAGCAAATTCTGCCCTGTTCCCTACTGAAGGAACAGATGCTAAG	hsa-miR-1301-3p,hsa-miR-330-5p,hsa-miR-450b-5p,hsa-miR-338-3p,hsa-miR-634
hsa_circRNA_406819		25070500	8.0451	6.9173	-6.62163	-6.95661	0.259172	0.159258	P	P	false	ASCRP3006548	chr6	-	107419754	107420500	exonic	NM_001080450	BEND3	CTGATCCCCGAGCGGAATAGAAGATGAACTCAACTGAATTCACCGAAGATGTAGAAGAAG	hsa-miR-4797-5p,hsa-miR-1289,hsa-miR-431-5p,hsa-miR-6876-3p,hsa-miR-2682-3p
hsa_circRNA_004041	hsa_circ_0004041	circBase	8.29653	8.04876	-6.3702	-5.82515	0.517497	0.466961	P	P	false	ASCRP3009879	chr1	-	153909963	153910339	exonic	NM_014856	DENND4B	GTACCAAACAGGTCCACCCAGAGCAGGAGAAGCCTGAGCCGACACCCTTAGTGGAGCTAG	hsa-miR-940,hsa-miR-6836-5p,hsa-miR-6893-5p,hsa-miR-6808-5p,hsa-miR-4763-3p
hsa_circRNA_080272	hsa_circ_0080272	circBase	8.24481	8.1748	-6.42192	-5.69911	0.804435	0.757559	P	P	false	ASCRP3010238	chr7	+	56129439	56131682	exonic	NM_001762	CCT6A	GTGGCCTGAAGTGAGTTGTGCAATAAATGTTAAGTTGAAACCTCGTTCTTGCTCAGAACT	hsa-miR-148b-3p,hsa-miR-152-3p,hsa-miR-148a-3p,hsa-miR-205-3p,hsa-miR-802
hsa_circRNA_100533	hsa_circ_0006608	circBase	15.3303	15.8475	0.663533	1.97359	0.378136	0.421288	P	P	false	ASCRP3006440	chr10	+	3160973	3162236	exonic	NM_002627	PFKP	CTGAACACTATCACCGACCGTTCTCCCGGGGAAGTACTTGGAAGAGATCGCCACACAGAT	hsa-miR-324-3p,hsa-miR-346,hsa-miR-210-3p,hsa-miR-591,hsa-miR-665
hsa_circRNA_405301		25070500	8.37816	7.56228	-6.28858	-6.31163	0.0797332	0.135908	P	P	false	ASCRP3009111	chr15	-	30058468	30064369	exonic	NM_003257	TJP1	GCCTGCTAAACCTACTAAAGTCACACTGGTGAAATCCCGGAAAAATGAAGGGAAAATGAC	hsa-miR-4778-3p,hsa-miR-6868-3p,hsa-miR-181a-2-3p,hsa-miR-4652-3p,hsa-miR-5003-3p
hsa_circRNA_401403		25242744	10.6113	10.5469	-4.05541	-3.32703	0.361008	0.460459	P	P	false	ASCRP3006693	chr15	-	44964212	44964654	exonic	NM_001145112	PATL2	CTGGATGACTACTATTACCAGTCATCTGACCCAGCTCCACCCTCGGCACCAACGAATCTT	hsa-miR-5047,hsa-miR-193b-5p,hsa-miR-942-5p,hsa-miR-6868-3p,hsa-miR-19a-5p
hsa_circRNA_100186	hsa_circ_0000063	circBase	8.27853	8.42743	-6.3882	-5.44648	0.419864	0.408546	P	P	false	ASCRP3012415	chr1	-	41578954	41608784	exonic	NM_012236	SCMH1	TGGCACCAAAGTCCTACACACCTCCAAGCAACGAGTTCAAGATCAGTATGAAATTGGAAG	hsa-miR-136-5p,hsa-miR-214-5p,hsa-miR-21-3p,hsa-miR-205-3p,hsa-miR-657
hsa_circRNA_405868		25070500	9.71224	10.0405	-4.9545	-3.83339	0.605221	0.768169	P	P	false	ASCRP3010567	chr2	+	44401900	44407536	intronic	ENST00000282412	PPM1B	TAAATTCATTAGTGTGTCGTCTGTCCACAGTATCAAGAGCACTCCTCGCATTGAAAAGGG	hsa-miR-6089,hsa-miR-20b-3p,hsa-miR-7851-3p,hsa-miR-5787,hsa-miR-1273g-3p
hsa_circRNA_057948	hsa_circ_0057948	circBase	10.3731	10.5102	-4.29364	-3.36376	0.674564	0.59134	P	P	false	ASCRP3005164	chr2	+	208420351	208425096	exonic	NM_004379	CREB1	CCCAGCCATCAGTTATTCAGTCTCCACAAGTCCAAACAGTTCAGGTAACTAAATGACCAT	hsa-miR-4505,hsa-miR-378g,hsa-miR-203b-3p,hsa-miR-5787,hsa-miR-3692-5p
hsa_circRNA_104007	hsa_circ_0074954	circBase	9.28349	9.43943	-5.38324	-4.43448	0.5843	0.638067	P	P	false	ASCRP3008519	chr5	+	169230061	169267856	exonic	NM_004946	DOCK2	GATCACATTCTGATTAATGCCGGGACATTCTGCTTCCTGTCATCACCAAAGAGCTGAAGG	hsa-miR-646,hsa-miR-617,hsa-miR-520f-3p,hsa-miR-591,hsa-miR-365b-5p
hsa_circRNA_103287	hsa_circ_0007975	circBase	10.8497	10.9943	-3.81707	-2.87959	0.500029	0.565159	P	P	false	ASCRP3006180	chr3	+	11399891	11406208	exonic	NM_006395	ATG7	CTCCAACCTCTCTTGGGCTTGTGCCTCACCAGAATGCCAGAGGATTCAACATGAGCATAC	hsa-miR-182-5p,hsa-miR-593-3p,hsa-miR-671-5p,hsa-miR-100-3p,hsa-miR-608
hsa_circRNA_100300	hsa_circ_0013561	circBase	8.54382	8.21474	-6.12292	-5.65918	0.647017	0.556571	P	P	false	ASCRP3005022	chr1	-	113459799	113460666	exonic	NM_003051	SLC16A1	CCACTTTTAGGTCTTGGGCTTGCCTTCAACTTGAATCCAGCTCTGACCATGATTGGCAAG	hsa-miR-587,hsa-miR-329-5p,hsa-miR-18a-5p,hsa-miR-18b-5p,hsa-miR-195-5p
hsa_circRNA_046507	hsa_circ_0046507	circBase	10.816	10.867	-3.8507	-3.0069	0.49686	0.539188	P	P	false	ASCRP3009021	chr17	+	80758739	80861354	exonic	NM_005993	TBCD	GCCACGCAAGCTGCCACTGTCCTCAGGTGCCTCGATGGCTGCAGACTCCCTGAGAGCAAC	hsa-miR-6813-5p,hsa-miR-7156-3p,hsa-miR-4763-5p,hsa-miR-6815-3p,hsa-miR-1254
hsa_circRNA_101378	hsa_circ_0032353	circBase	10.4618	10.4075	-4.20491	-3.46644	0.398045	0.437351	P	P	false	ASCRP3000224	chr14	+	70170111	70171459	exonic	NM_014734	SUSD6	AAAGCTGAAGTCTTTCCATCATAGCAGTGTGCCCCCTACCACCGGAGCCAGAGAATGGTG	hsa-miR-765,hsa-miR-15a-5p,hsa-miR-195-5p,hsa-miR-503-5p,hsa-miR-593-3p
hsa_circRNA_104028	hsa_circ_0075263	circBase	7.76058	7.58383	-6.90616	-6.29008	0.472512	0.524613	P	P	false	ASCRP3005372	chr5	-	178199429	178203277	exonic	NR_024035	AACSP1	CCTCATCCTGGAAACCAAGGGCATCGCGGAAATCTTTGGGGCCTTACTTCAGGAGGAGAG	hsa-miR-485-5p,hsa-miR-657,hsa-miR-877-3p,hsa-miR-637,hsa-miR-518a-3p
hsa_circRNA_104527	hsa_circ_0083054	circBase	9.09802	9.15377	-5.56871	-4.72014	0.284532	0.187972	P	P	false	ASCRP3000649	chr7	-	152007050	152009031	exonic	NM_170606	KMT2C	AAGCTGTTGTCTCAGGGAGCACAGAAAGAACGATCTCCTCAGCAGAATATAGTATCTTGT	hsa-miR-22-5p,hsa-miR-550a-5p,hsa-miR-550a-3-5p,hsa-miR-671-5p,hsa-miR-598-5p
hsa_circRNA_028671	hsa_circ_0028671	circBase	9.71307	9.56772	-4.95366	-4.30619	0.537822	0.595021	P	P	false	ASCRP3003122	chr12	-	118682698	118693460	exonic	NM_016281	TAOK3	ATGTCCTATAGTGGGAAGCAGACCCATGAGGTACTGAAGATTTACCCCCCAAAAAAAATT	hsa-miR-4301,hsa-miR-326,hsa-miR-3674,hsa-miR-3155a,hsa-miR-1468-3p
hsa_circRNA_035775	hsa_circ_0035775	circBase	8.22978	8.10756	-6.43695	-5.76635	0.132921	0.115319	P	P	false	ASCRP3011326	chr15	-	63970043	64005864	exonic	NM_003922	HERC1	TCCAATGGGATGAAGCAGAAATTACTATCAGAAATCTTTCAGTGTTTCCTCTCAGCCCGT	hsa-miR-4778-3p,hsa-miR-6809-3p,hsa-miR-6881-3p,hsa-miR-6830-3p,hsa-miR-18a-3p
hsa_circRNA_000807	hsa_circ_0000169	circBase	7.76638	7.03423	-6.90035	-6.83968	0.321752	0.370457	P	A	false	ASCRP3002532	chr1	+	198190128	198233365	sense overlapping	NM_133494	NEK7	AGTTTTGGAACTAGCAGATGCTGGCGACCTATCCAGAATGATCAAGGAAAAGGAAACTAT	hsa-miR-190a-3p,hsa-miR-580-3p,hsa-miR-548b-5p,hsa-miR-548d-5p,hsa-miR-590-3p
hsa_circRNA_001354	hsa_circ_0001354	circBase	8.49245	9.00512	-6.17428	-4.86879	0.630279	0.793431	P	P	false	ASCRP3004727	chr3	-	156395748	156395874	antisense	NM_015508	TIPARP	CATGATGAATTGATTTCCATGGCTTTCTTCATCATAGCTTCAGTGGAAGGATGGGCTTCC	hsa-miR-922,hsa-miR-145-3p,hsa-miR-6810-5p,hsa-miR-548aq-5p,hsa-miR-26b-3p
hsa_circRNA_002699	hsa_circ_0002699	circBase	7.8511	7.02419	-6.81563	-6.84972	0.367787	0.174841	P	P	false	ASCRP3005674	chr7	+	116335803	116340338	exonic	uc003vii.1	MET	CGGACCCAATCATGAGCACTGCTTTAATAGGGGTGGTGATGAAGAGTAAATCAAAGAGTT	hsa-miR-450a-1-3p,hsa-miR-3612,hsa-miR-548ao-5p,hsa-miR-8065,hsa-miR-6868-3p
hsa_circRNA_001952	hsa_circ_0000493	circBase	7.60197	5.69901	-7.06477	-8.1749	0.766015	0.680767	P	A	false	ASCRP3011731	chr13	+	72128689	72129042	antisense	NM_004392	DACH1	TGAAAAATATAGGTCAGAAAATTCCACCTTTGGCCTTGCTATTAATCCTTAAAGCATGTG	hsa-miR-335-3p,hsa-miR-653-5p,hsa-miR-1298-3p,hsa-miR-126-5p,hsa-miR-449c-5p
hsa_circRNA_404633		25070500	8.78825	8.45244	-5.87848	-5.42147	0.752036	0.879976	P	P	false	ASCRP3009911	chr1	-	192880233	192880611	intergenic			GTAGCTGATACTATCCCCAAATCTGTAGCTGGACACAGAGCATAATTTGACCTCCTGCTG	hsa-miR-2276-5p,hsa-miR-4694-5p,hsa-miR-5690,hsa-miR-4307,hsa-miR-5002-5p
hsa_circRNA_100908	hsa_circ_0023881	circBase	9.81719	9.48612	-4.84954	-4.38779	0.448355	0.379183	P	P	false	ASCRP3004339	chr11	-	85685750	85687725	exonic	NM_007166	PICALM	CAGGAGCACAGGCACCCCCTGTAATGGCCTATCCTGCTACTACACCAACAGGCATGATAG	hsa-miR-193b-5p,hsa-miR-617,hsa-miR-766-5p,hsa-miR-550a-5p,hsa-miR-485-5p
hsa_circRNA_402272		25242744	7.94401	7.74643	-6.72273	-6.12748	0.416932	0.432569	P	P	false	ASCRP3011127	chr2	-	61552509	61561106	exonic	NM_014709	USP34	TCAACTCTGGGATCACCTGATCATTTCAATCAGTAGTAATTTCACTTCGTCTTCTTCCAA	hsa-miR-6882-5p,hsa-miR-6738-3p,hsa-miR-889-5p,hsa-miR-6830-3p,hsa-miR-5584-3p
hsa_circRNA_000569	hsa_circ_0000420	circBase	8.40342	9.35835	-6.26331	-4.51556	0.608346	0.662728	P	P	false	ASCRP3001982	chr12	-	72050664	72054207	sense overlapping	NM_144982	ZFC3H1	AGCAAAACCACTTTCCCTGAAATCCGACACTACTGATTCTAGTCAAGATGCTGCACTTAA	hsa-miR-651-3p,hsa-miR-580-3p,hsa-miR-561-3p,hsa-miR-153-5p,hsa-miR-183-3p
hsa_circRNA_101515	hsa_circ_0035197	circBase	5.07047	9.64744	-9.59627	-4.22647	0.448109	0.255858	A	P	false	ASCRP3010134	chr15	-	50330964	50339661	exonic	NM_024837	ATP8B4	GTGAATAATCGGCAGTCTGAAGTGCTCATCAACAGCAAGATAATCGTATCCACACATCGA	hsa-miR-605-3p,hsa-miR-101-5p,hsa-miR-31-5p,hsa-miR-215-3p,hsa-miR-766-5p
hsa_circRNA_101675	hsa_circ_0000665	circBase	6.83505	6.94067	-7.83168	-6.93324	0.131873	0.0806247	A	P	false	ASCRP3003476	chr16	+	1364020	1370518	exonic	NM_003345	UBE2I	CAAATATCCAAGACCCAGCTCAAGCAGAGGCCTACACGATTTACTGGGACTTTGAACATG	hsa-miR-203a-5p,hsa-miR-578,hsa-miR-659-3p,hsa-miR-622,hsa-miR-889-5p
hsa_circRNA_100772	hsa_circ_0021535	circBase	8.74116	8.41921	-5.92557	-5.4547	0.588513	0.797404	P	P	false	ASCRP3001422	chr11	-	28080472	28113060	exonic	NM_031217	KIF18A	ACCTTTCCACAACTTGGACCAGTTCAGCCTATTCCTTGTTGTATATAATGAACAGATTCG	hsa-miR-95-5p,hsa-miR-513a-3p,hsa-miR-610,hsa-miR-15a-5p,hsa-miR-2113
hsa_circRNA_005776	hsa_circ_0005776	circBase	10.3904	10.4617	-4.27638	-3.41222	0.615682	0.665272	P	P	false	ASCRP3003857	chr18	+	74638992	74672811	exonic	NM_007345	ZNF236	CACAGCTATGCTGCTGGGGGTGACCTGACCGTGTCTCTGACAGATGGGAGCCTGGCTACC	hsa-miR-7974,hsa-miR-6757-3p,hsa-miR-3620-5p,hsa-miR-513b-5p,hsa-miR-128-1-5p
hsa_circRNA_101921	hsa_circ_0041098	circBase	8.55317	7.785	-6.11356	-6.08891	0.495155	0.476353	P	P	false	ASCRP3007016	chr16	+	89961445	89973730	exonic	NM_014972	TCF25	CTTCGGACACAATCTACTCCTACGTCAGGCCAGAGAGGTTCTGCTCCAGACGAGCCCTTA	hsa-miR-762,hsa-miR-510-5p,hsa-miR-597-3p,hsa-miR-24-3p,hsa-miR-615-5p
hsa_circRNA_401006		25242744	7.67624	7.29032	-6.99049	-6.58359	0.371014	0.45424	P	P	false	ASCRP3007407	chr12	+	93788384	93792631	exonic	NM_019094	NUDT4	GAAATATTAGAAGATTGGGAAGATTCTGTTAATATTGGTGCTGCTGGTGAGTAGCAGCCG	hsa-miR-5193,hsa-miR-6791-3p,hsa-miR-134-5p,hsa-miR-6783-3p,hsa-miR-30a-3p
hsa_circRNA_102393	hsa_circ_0048025	circBase	10.3016	10.2032	-4.36513	-3.67069	0.414696	0.473908	P	P	false	ASCRP3007554	chr18	+	77193578	77227582	exonic	NM_006162	NFATC1	GAAGAGAAAGCGAAGCCAGTACCAGCGTTTCACCTACCTTCCCGCCAACGCCCGACCCTG	hsa-miR-1301-3p,hsa-miR-500a-3p,hsa-miR-92b-5p,hsa-miR-494-5p,hsa-miR-365a-5p
hsa_circRNA_402563		25242744	12.5704	12.7426	-2.09629	-1.13133	0.585681	0.678756	P	P	false	ASCRP3002081	chr20	-	32681480	32686439	exonic	NM_003908	EIF2S2	AGCCCAAACATCTCCTTGCATTTTTGTTGGCTGAATTGGGTACAAGGATCTTAAGATTGA	hsa-miR-329-5p,hsa-miR-4659a-3p,hsa-miR-5196-3p,hsa-miR-4659b-3p,hsa-miR-6764-3p
hsa_circRNA_100104	hsa_circ_0000034	circBase	10.1304	10.2581	-4.53637	-3.61581	0.494458	0.557245	P	P	false	ASCRP3003667	chr1	+	26772806	26774151	exonic	NM_024887	DHDDS	CAAGGCCTGTTGGATCCCAGGGAGAAACTGCAGAAGCATGGGGTGTGTATCCGGGTCCTG	hsa-miR-511-3p,hsa-miR-361-3p,hsa-miR-22-5p,hsa-miR-196a-3p,hsa-miR-582-5p
hsa_circRNA_000937	hsa_circ_0000937	circBase	14.4916	14.2184	-0.175174	0.344496	0.0456978	0.0632402	P	P	false	ASCRP3004439	chr19	+	41916541	41929074	exonic	NM_000709	BCKDHA	CAGTCCCGCAGGAAGCACCCCCCCAGGCAGCAGCAGCAGTTTTCATCTCTGGATGACAAG	hsa-miR-608,hsa-miR-6888-5p,hsa-miR-1273f,hsa-miR-3675-5p,hsa-miR-6072
hsa_circRNA_405012		25070500	8.1911	8.44028	-6.47563	-5.43363	0.198379	0.334945	P	P	false	ASCRP3006975	chr12	-	57440335	57442127	exonic	NM_005379	MYO1A	CTTCCACATCTTCTATCAGCTGCTGGCTGGAGCAGATGAACAGCTGCTGAGATCAGTGGC	hsa-miR-766-3p,hsa-miR-4679,hsa-miR-7106-5p,hsa-miR-646,hsa-miR-8075
hsa_circRNA_047463	hsa_circ_0047463	circBase	9.30167	9.05532	-5.36507	-4.81859	0.369855	0.582148	P	P	false	ASCRP3010112	chr18	-	34376033	34378572	intronic	NM_001271955	TPGS2	GTCTTCCTCATCACATTAGCAGAAGACACTGAGATCTGGTTCCTGGACAGAGCGTTATAC	hsa-miR-5004-5p,hsa-miR-6808-5p,hsa-miR-6756-5p,hsa-miR-571,hsa-miR-106a-3p
hsa_circRNA_102408	hsa_circ_0048430	circBase	9.44739	9.35559	-5.21934	-4.51832	0.684926	0.680608	P	P	false	ASCRP3007454	chr19	+	2790418	2811732	exonic	NM_003249	THOP1	GAACAGCAAGCCTGTGCAGGAGACATGGCGGACGCAGCATCTCCGTGCTCTGTGGTAAAC	hsa-miR-503-5p,hsa-miR-103a-2-5p,hsa-miR-660-3p,hsa-miR-625-5p,hsa-miR-431-3p
hsa_circRNA_101426	hsa_circ_0032959	circBase	7.79835	7.73327	-6.86838	-6.14064	0.186697	0.142676	P	P	false	ASCRP3004642	chr14	-	91808723	91810001	exonic	NM_001080414	CCDC88C	CATCGTGGCCCATATCCAGGAGGGAAGAGCATGGAGGAAATCAAGAAGGTGCTGCTGCTG	hsa-miR-661,hsa-miR-130b-5p,hsa-miR-342-3p,hsa-miR-634,hsa-miR-770-5p
hsa_circRNA_403867		25242744	11.1943	11.1948	-3.47242	-2.67915	0.468267	0.597834	P	P	false	ASCRP3008118	chr7	+	92078065	92083999	exonic	NM_021167	GATAD1	GAGACCAATTTGATCCCGCCTCCTATATCATAGAGTAAGCAGGAAATTCACAGGAGGTCT	hsa-miR-5002-5p,hsa-miR-8055,hsa-miR-4287,hsa-miR-32-3p,hsa-miR-4685-3p
hsa_circRNA_400091	hsa_circ_0092310	circBase	11.7301	11.8012	-2.93661	-2.07269	0.271142	0.337225	P	P	false	ASCRP3002689	chr6	+	43467278	43467478	intronic	ENST00000259751	TJAP1	ATATCTCCATCTGGGCCCTTCCTCCAGCTTTGCTTTGTTTGGCTAACATTTGTTGAATAT	hsa-miR-19a-5p,hsa-miR-328-3p,hsa-miR-497-3p,hsa-miR-1301-3p,hsa-miR-584-3p
hsa_circRNA_004997	hsa_circ_0004997	circBase	6.53475	7.38442	-8.13198	-6.48949	0.146893	0.280759	A	P	false	ASCRP3011071	chr11	+	57466030	57467869	sense overlapping	NM_015457	ZDHHC5	TATTGTTACGGATTCTATTTTTTTCCTCTTCTGCGTTACCAGTTGAGTCGTGGGGACAGC	hsa-miR-4728-5p,hsa-miR-6851-5p,hsa-miR-939-5p,hsa-miR-3147,hsa-miR-6876-5p
hsa_circRNA_102381	hsa_circ_0007528	circBase	10.8315	10.939	-3.83519	-2.93496	0.450152	0.516041	P	P	false	ASCRP3013173	chr18	-	59739905	59763183	exonic	NM_012327	PIGN	TTGATATTGGGACAAGCCTCTTCCTTGGTTGTGCCACTACTGAGTTCTCCAGTTCTCTTT	hsa-miR-146b-5p,hsa-miR-146a-5p,hsa-miR-545-3p,hsa-miR-500a-5p,hsa-miR-145-5p
hsa_circRNA_068697	hsa_circ_0068697	circBase	9.34032	9.36255	-5.32641	-4.51136	0.523877	0.441819	P	P	false	ASCRP3001525	chr3	-	196846280	196869639	exonic	NM_004087	DLG1	ACTCCCCAGTTTCTAAAGCAGTACTTGGAGATGATGAAATTACAAGGTTAATGGCACAGA	hsa-miR-4778-3p,hsa-miR-519e-5p,hsa-miR-515-5p,hsa-miR-103a-2-5p,hsa-miR-4728-3p
hsa_circRNA_104645	hsa_circ_0001811	circBase	7.47354	8.00655	-7.19319	-5.86736	0.0385189	0.0520545	P	P	false	ASCRP3002640	chr8	-	74585341	74601048	exonic	NM_014393	STAU2	ATAGAGCTAATTACAACTTTCGGGGCATGTACAATCAGAGATGTTCTCAGTGCAGCTGAG	hsa-miR-450a-1-3p,hsa-miR-654-3p,hsa-miR-103a-2-5p,hsa-miR-484,hsa-miR-657
hsa_circRNA_403738		25242744	8.7508	8.52877	-5.91593	-5.34514	0.342399	0.402275	P	P	false	ASCRP3003314	chr6	+	158914604	158915878	exonic	NM_020245	TULP4	ATTTAAGATTGTGGGCTTGGCTGCTTTCCTGCCAACCAACCTCGGTGCAGGATCAGCATT	hsa-miR-6775-5p,hsa-miR-1262,hsa-miR-3187-5p,hsa-miR-6784-5p,hsa-miR-5002-5p
hsa_circRNA_401887		25242744	11.1142	11.2719	-3.55251	-2.60201	0.321783	0.380508	P	P	false	ASCRP3012909	chr17	+	76388556	76394432	exonic	NM_024419	PGS1	TTCAAATCTCAAGGTCTCCATTCTCTTAGACTTCACGCGGGGCTCACGAGGTCACCATGG	hsa-miR-8089,hsa-miR-6763-5p,hsa-miR-3198,hsa-miR-4692,hsa-miR-4700-5p
hsa_circRNA_102088	hsa_circ_0006255	circBase	10.4178	10.4044	-4.24898	-3.46953	0.416815	0.581964	P	P	false	ASCRP3004438	chr17	-	42161922	42165064	exonic	NM_005474	HDAC5	CAGTCCCCTCAACCGGCAGAAGCTAGACAGCAAGAAGTTGCTCGATCCTCACCAAGACAG	hsa-miR-877-3p,hsa-miR-127-3p,hsa-miR-361-3p,hsa-miR-660-3p,hsa-miR-29c-3p
hsa_circRNA_100387	hsa_circ_0003644	circBase	9.9355	9.7645	-4.73123	-4.10941	0.490259	0.466397	P	P	false	ASCRP3002904	chr1	+	171492359	171496983	exonic	NM_015172	PRRC2C	ATCTTCACATCTGCCACCACCTCCAAAGTTGCTTGCACAGCAGAGGCCTTCGAGGAAGAG	hsa-miR-32-3p,hsa-miR-148b-5p,hsa-miR-146a-3p,hsa-miR-1298-3p,hsa-miR-450a-1-3p
hsa_circRNA_100260	hsa_circ_0012938	circBase	9.94491	9.98505	-4.72182	-3.88886	0.52721	0.577726	P	P	false	ASCRP3011217	chr1	-	70736538	70781249	exonic	NM_030816	ANKRD13C	TCAGATGAAGCTTCCTCCAGGCTTTCCTGTAAAATTAGTTACAGCTCTTTTGAGGAAGCT	hsa-miR-433-3p,hsa-miR-627-3p,hsa-miR-877-3p,hsa-miR-130b-5p,hsa-miR-223-5p
hsa_circRNA_405638		25070500	8.51156	8.60337	-6.15517	-5.27054	0.271973	0.462877	P	P	false	ASCRP3011517	chr17	+	78337590	78338212	intronic	ENST00000336301	RNF213	TCGTTTCACCCTTGGGTTCCTTGGTGGGAGCCGAGTGAGTGAGTGAGTGAGACCCAGGAG	hsa-miR-214-5p,hsa-miR-6804-3p,hsa-miR-6797-5p,hsa-miR-2116-3p,hsa-miR-8073
hsa_circRNA_086026	hsa_circ_0086026	circBase	12.9763	12.7444	-1.69039	-1.12949	0.328135	0.358185	P	P	false	ASCRP3007937	chr8	-	145487819	145487900	exonic	NM_015201	BOP1	GACCTGCAGCCCTTCCCCACGTGCCAGGCCCTGGTGAATGTAGACCCTGAGGACCTCATC	hsa-miR-6780b-5p,hsa-miR-4665-3p,hsa-miR-4725-3p,hsa-miR-5090,hsa-miR-4692
hsa_circRNA_001775	hsa_circ_0001775	circBase	7.71836	7.70563	-6.94837	-6.16828	0.494549	0.425529	P	P	false	ASCRP3003031	chr7	-	158531713	158540971	exonic	NM_020728	ESYT2	ATGCCTGCAGATTCGATACAAAACCAATGAACCTGTGTGGGAGGAAAACTTCACTTTCTT	hsa-miR-637,hsa-miR-6798-5p,hsa-miR-1301-3p,hsa-miR-6764-5p,hsa-miR-4498
hsa_circRNA_405386		25070500	10.3576	10.6931	-4.30918	-3.18079	0.548232	0.700963	P	P	false	ASCRP3006345	chr15	-	72534587	72534960	intronic	ENST00000260376	PARP6	CTCTCTAGGGAAAGCTGTACCCATCTACCTGGCTCTGGTATTGGAACTATTCTAATGAGG	hsa-miR-4446-5p,hsa-miR-6802-3p,hsa-miR-518c-5p,hsa-miR-1250-3p,hsa-miR-6884-5p
hsa_circRNA_001621	hsa_circ_0001621	circBase	8.71073	8.41149	-5.956	-5.46242	0.666977	0.636267	P	P	false	ASCRP3000709	chr6	+	90556280	90566918	exonic	NM_012115	CASP8AP2	AAGTAATCTTCACCAAAGGTGGTGACTCTCAAAAGGAAATAGGATCATGGCAGCAGATGA	hsa-miR-335-3p,hsa-miR-4659b-3p,hsa-miR-4659a-3p,hsa-miR-512-3p,hsa-miR-548au-3p
hsa_circRNA_003814	hsa_circ_0003814	circBase	10.3109	11.2034	-4.35583	-2.67049	0.69012	0.282582	P	A	false	ASCRP3008177	chr6	-	90461149	90472249	exonic	NM_014611	MDN1	GAGATATAGTCCGAGTTGTCTCTGCAGGTTATAAACCGGTGGACCATAAGCTTATTTGGC	hsa-miR-105-5p,hsa-miR-4753-3p,hsa-miR-7853-5p,hsa-miR-4768-3p,hsa-miR-6888-5p
hsa_circRNA_100111	hsa_circ_0007283	circBase	10.2379	10.3563	-4.42888	-3.51765	0.577666	0.458932	P	P	false	ASCRP3002768	chr1	-	27432375	27436268	exonic	NM_003047	SLC9A1	ATCACTGTCATCTTCTTCACCGTCTTTGTGCAGGTCCTGTATCACCTCTTTGAGGAGTTT	hsa-miR-30b-3p,hsa-miR-339-3p,hsa-miR-598-5p,hsa-miR-299-3p,hsa-miR-365a-5p
hsa_circRNA_406464		25070500	8.88547	9.16626	-5.78127	-4.70765	0.423871	0.580096	P	P	false	ASCRP3002420	chr4	-	38828305	38831158	intronic	ENST00000506146	TLR1	AGTCCTCGGAGTGCCCTGTGAATCATATTGGTCTTTGGAATTTGGACTCATATCAAGATG	hsa-miR-32-3p,hsa-miR-580-5p,hsa-miR-506-5p,hsa-miR-548a-3p,hsa-miR-548ar-3p
hsa_circRNA_402679		25242744	6.59518	7.27831	-8.07155	-6.59561	0.116606	0.190889	A	P	false	ASCRP3011814	chr21	-	47699906	47700489	exonic	NM_003906	MCM3AP	TGAATAAAAGGCATCTGCAGCCCTGGCTAGAAAGAAGGGGAAAAGTTTGCATAAAGACAT	hsa-miR-7157-3p,hsa-miR-1914-5p,hsa-miR-29b-1-5p,hsa-miR-29b-2-5p,hsa-miR-491-3p
hsa_circRNA_103143	hsa_circ_0003342	circBase	10.5626	10.5845	-4.10418	-3.28942	0.55414	0.656984	P	P	false	ASCRP3001797	chr21	+	45497573	45500008	exonic	NM_003274	TRAPPC10	AGACAGCCCAGGATTTGTCCCATGCCACCATTGAAATGTATACAAGCATTGGGAGGATTC	hsa-miR-196a-5p,hsa-miR-196b-5p,hsa-miR-520f-3p,hsa-miR-520c-3p,hsa-miR-520b
hsa_circRNA_103686	hsa_circ_0070348	circBase	10.0262	10.2802	-4.64055	-3.59367	0.527537	0.658519	P	P	false	ASCRP3001698	chr4	-	85781564	85781775	exonic	NM_014991	WDFY3	AGAAACTGTATATGATGCTGCCAGTGTTTAACAGGAATTAGAAGTGCGTCTCACCAACCA	hsa-miR-483-3p,hsa-miR-103a-3p,hsa-miR-107,hsa-let-7f-2-3p,hsa-miR-412-3p
hsa_circRNA_024379	hsa_circ_0024379	circBase	13.0397	12.7625	-1.627	-1.11144	0.457585	0.564319	A	P	false	ASCRP3010005	chr11	+	117054494	117054855	exonic	NM_001040455	SIDT2	GTCAGTGCTGGTGTCTCAAGCAGTCACGTCGCAAAGACTTCCCCAGCAACAGCTTTTATG	hsa-miR-369-5p,hsa-miR-197-5p,hsa-miR-940,hsa-miR-197-3p,hsa-miR-3936
hsa_circRNA_401033		25242744	7.47439	5.82838	-7.19234	-8.04553	0.20032	0.214173	P	A	false	ASCRP3003196	chr12	-	107393328	107393860	exonic	NM_004075	CRY1	ATTAGTTGGGAAGAAGGAATGAAGGCTTGGGTGGCAAATTTTGAAAGACCTCGAATGAAT	hsa-miR-7109-3p,hsa-miR-5584-5p,hsa-miR-6807-3p,hsa-miR-26b-3p,hsa-miR-1272
hsa_circRNA_014213	hsa_circ_0014213	circBase	11.5031	11.4657	-3.1636	-2.40817	0.474323	0.567528	P	P	false	ASCRP3003226	chr1	+	153004802	153005376	exonic	NM_003125	SPRR1B	ATTCAGCTCCCTTATACCCCCATTAAATTCACTTTCAATTCCAGACCAGTCACTGTTGCA	hsa-miR-6812-5p,hsa-miR-6819-5p,hsa-miR-608,hsa-miR-5572,hsa-miR-5088-5p
hsa_circRNA_014784	hsa_circ_0014784	circBase	7.04046	7.0419	-7.62628	-6.83201	0.355769	0.385515	A	P	false	ASCRP3002185	chr1	-	156711898	156713247	exonic	NM_004494	HDGF	AGGAAAATAAAACCCGTTGATTACTATACCTGTAGCCACCAATGTTTCAAGAGGAGCCCC	hsa-miR-6766-5p,hsa-miR-6760-5p,hsa-miR-4651,hsa-miR-1233-5p,hsa-miR-6778-5p
hsa_circRNA_092418	hsa_circ_0000598	circBase	12.8645	12.9835	-1.80222	-0.890375	0.455992	0.532477	A	P	false	ASCRP3011934	chr15	+	45009906	45009989	intronic	ENST00000561424	B2M	TGAGTGCTGTCTCCATGTTTGATGTATCTGAGCAGGGTTATAATAATGTTAACATGGACA	hsa-miR-4802-3p,hsa-miR-6831-5p,hsa-miR-650,hsa-miR-4524a-3p,hsa-miR-3973
hsa_circRNA_101525	hsa_circ_0035381	circBase	10.2556	10.4834	-4.41113	-3.39053	0.570136	0.658008	P	P	false	ASCRP3002530	chr15	+	55621921	55634000	exonic	NM_004855	PIGB	AGTTTTACCATTCTGTATGGTGTTCTGTGTTTTTTTGCCAGTTGTGCTCCTGGTTCACAT	hsa-miR-124-5p,hsa-miR-624-5p,hsa-miR-802,hsa-miR-302d-3p,hsa-miR-9-5p
hsa_circRNA_404246		25242744	10.6564	10.6376	-4.01034	-3.23633	0.438469	0.561839	P	P	false	ASCRP3012279	chr9	+	114293154	114296633	exonic	NM_133464	ZNF483	TGGAAGAAGTCTCAAAAAGCTCCCGACTAGATCCAGTCTCTCAAGATTCTACTGTTTCCC	hsa-miR-6881-3p,hsa-miR-6875-3p,hsa-miR-4778-3p,hsa-miR-4279,hsa-miR-4738-3p
hsa_circRNA_092398	hsa_circ_0000441	circBase	7.89011	7.3314	-6.77662	-6.54251	0.34853	0.276118	P	P	false	ASCRP3002390	chr12	-	116534473	116549317	exonic	NM_015335	MED13L	AGTCAACAAAAGTTGTGGAAGAAGGACTCTGGGAAAATGGCCTTTCCTATGAATGTAGGA	hsa-miR-4709-3p,hsa-miR-135b-5p,hsa-miR-135a-5p,hsa-miR-4752,hsa-miR-501-5p
hsa_circRNA_100128	hsa_circ_0011190	circBase	7.67941	6.6261	-6.98732	-7.24781	0.413922	0.469059	P	A	false	ASCRP3001991	chr1	-	29542516	29543197	exonic	NM_016011	MECR	AGCAAATGCTGGTTTAGACTCAAGAACCTGGAGCTAGCTGCTGTGAGAGGATCAGATGTC	hsa-miR-214-3p,hsa-miR-128-1-5p,hsa-miR-128-2-5p,hsa-miR-515-5p,hsa-miR-769-3p
hsa_circRNA_403165		25242744	6.51511	7.5596	-8.15162	-6.31431	0.504124	0.795243	A	P	false	ASCRP3012137	chr4	+	85525395	85540686	exonic	NM_001263	CDS1	TGCCCTCTATCTGGCAGGAAACAGATATTGATGACAGATATGGAGATTTGGATTCCAGAA	hsa-miR-580-3p,hsa-miR-3976,hsa-miR-5694,hsa-miR-1193,hsa-miR-6079
hsa_circRNA_404785		25070500	7.71058	6.84115	-6.95615	-7.03277	0.273738	0.235369	P	A	false	ASCRP3010677	chr10	+	82222843	82249070	exonic	ENST00000372156	TSPAN14	TACAAGTACCTCCTTTTCAGCTACAACATCATCTTCTGGGACTTGGGGTGGAGTCGAAAG	hsa-miR-432-3p,hsa-miR-3619-5p,hsa-miR-4709-3p,hsa-miR-212-5p,hsa-miR-1273e
hsa_circRNA_100983	hsa_circ_0024766	circBase	11.8612	11.5757	-2.80554	-2.29822	0.359652	0.285056	P	P	false	ASCRP3011583	chr11	+	125472197	125474142	exonic	NM_152713	STT3A	TCTCCCGATCTGTGGCTGGCTCCTATGATAATGAAGGTACTTTAATTATCGGACTACCAG	hsa-miR-376a-2-5p,hsa-miR-873-5p,hsa-miR-765,hsa-miR-576-3p,hsa-miR-423-3p
hsa_circRNA_104950	hsa_circ_0089252	circBase	12.3693	12.6202	-2.29748	-1.25369	0.302842	0.342594	P	P	false	ASCRP3003073	chr9	-	134514021	134526336	exonic	NM_005312	RAPGEF1	ATGGAGTGAAGACTCTCAGCGTTCTCATCTCTCTTCCTTCACCATGAAGCTGATGGACAA	hsa-miR-766-3p,hsa-miR-367-5p,hsa-miR-9-5p,hsa-miR-770-5p,hsa-miR-504-5p
hsa_circRNA_406409		25070500	9.03551	8.5364	-5.63122	-5.33751	0.545192	0.385299	P	P	false	ASCRP3011625	chr3	+	185165576	185169183	exonic	NM_004721	MAP3K13	TCTGCAGATGTACTTGCCACCCCACAAGAAACTTACTTCAAGTCTCAGTGTTTTAGTGAC	hsa-miR-4524b-3p,hsa-miR-3127-5p,hsa-miR-2115-5p,hsa-miR-4524a-3p,hsa-miR-488-5p
hsa_circRNA_401717		25242744	7.94294	8.08622	-6.72379	-5.78769	0.552589	0.682536	P	P	false	ASCRP3004855	chr17	+	15609700	15611561	exonic	NM_020652	ZNF286A	CATTGAAGCTTGAGAGAAAAGCCCCCAAAAGCAGCTATTCAGGAAACAGTGACATTCAAG	hsa-miR-218-2-3p,hsa-miR-3925-3p,hsa-miR-338-3p,hsa-miR-671-5p,hsa-miR-7112-3p
hsa_circRNA_104230	hsa_circ_0078346	circBase	10.8572	11.1218	-3.8095	-2.75208	0.679277	0.748488	P	P	false	ASCRP3006416	chr6	-	154743639	154744117	exonic	NM_173515	CNKSR3	CTCTTGTACAGTCTCCTGCAGACAGATCTCAGAAGATTCATGCTGGTGACGAAGTCATTC	hsa-miR-92a-2-5p,hsa-miR-103a-2-5p,hsa-miR-412-3p,hsa-miR-802,hsa-miR-328-5p
hsa_circRNA_400296		25242744	10.3095	10.3572	-4.35723	-3.5167	0.588645	0.615406	P	P	false	ASCRP3002146	chr1	-	109952549	109964548	exonic	NM_002790	PSMA5	AGCTGAATGCAACAAACATTGAGGGGCGTGAATACTTTTTCTCCCGAAGGAAGATTATTT	hsa-miR-519d-5p,hsa-miR-136-5p,hsa-miR-4691-5p,hsa-miR-130a-5p,hsa-miR-612
hsa_circRNA_101410	hsa_circ_0032725	circBase	8.55243	8.56553	-6.11431	-5.30838	0.737208	0.719069	P	P	false	ASCRP3011388	chr14	+	76248829	76249873	exonic	NM_015072	TTLL5	TCCCTCTTCAGCAAAGGCAGATCACCCTGAGACTATAATGGAAGAAGTGAAAATAAAGCC	hsa-miR-450a-1-3p,hsa-miR-374a-3p,hsa-miR-766-5p,hsa-miR-617,hsa-miR-576-3p
hsa_circRNA_101154	hsa_circ_0002488	circBase	7.68314	7.31877	-6.98359	-6.55514	0.383858	0.418966	P	P	false	ASCRP3003454	chr12	+	112321384	112321572	exonic	NM_003668	MAPKAPK5	CAAAGATGTTGTGAGGAAAGCTGTGACTTGTGGTCCCTAGGGGTGATTATCTATGTGATG	hsa-miR-326,hsa-miR-888-5p,hsa-miR-616-5p,hsa-miR-204-3p,hsa-miR-149-5p
hsa_circRNA_047903	hsa_circ_0047903	circBase	8.05045	8.16566	-6.61629	-5.70825	0.729126	0.859261	P	P	false	ASCRP3012184	chr18	+	61151654	61172318	exonic	NM_002639	SERPINB5	TGCTATTGACAATAAAATATTATTGAACTACAGCCCGCAATGGATGCCCTGCAACTAGCA	hsa-miR-4709-3p,hsa-miR-185-5p,hsa-miR-892c-5p,hsa-miR-3662,hsa-miR-6831-5p
hsa_circRNA_100478	hsa_circ_0016873	circBase	9.86271	10.0133	-4.80402	-3.86065	0.204723	0.300188	P	P	false	ASCRP3007543	chr1	-	230979099	230979642	exonic	NM_032800	C1orf198	GAAGACACCCTGTTCTCGGAACCCAAGTTTGCACAGAGTCAGATGGAGTTCAGTATCTCC	hsa-miR-30b-3p,hsa-miR-637,hsa-miR-486-3p,hsa-miR-23a-5p,hsa-miR-887-5p
hsa_circRNA_406914		25070500	7.26322	7.28246	-7.40351	-6.59145	0.504691	0.597853	A	P	false	ASCRP3008959	chr7	-	17175031	17189830	intergenic			GCAGTGACAAGGATAGAAGAGGCCCTGGTTAGCAGCTTCAGATGATGGATACATAAAAAT	hsa-miR-3145-3p,hsa-miR-6830-3p,hsa-miR-153-5p,hsa-miR-6878-5p,hsa-miR-6760-5p
hsa_circRNA_061107	hsa_circ_0061107	circBase	11.5645	11.5863	-3.10225	-2.28756	0.306937	0.337111	P	P	false	ASCRP3013276	chr20	+	60962120	60963576	exonic	NM_001024	RPS21	TTGTCATAAATAAATAATGAAAACCTACTTGCCCGCCGATATCTCTGCCGGGTGACTAGC	hsa-miR-212-5p,hsa-miR-452-3p,hsa-miR-8070,hsa-miR-6893-3p,hsa-miR-544a
hsa_circRNA_063725	hsa_circ_0063725	circBase	9.84787	10.2342	-4.81886	-3.63975	0.57106	0.613742	P	P	false	ASCRP3012766	chr22	-	45588122	45607988	exonic	NM_015264	KIAA0930	TTAAATTTTTTTTTTCTGTGTCGGTGCTTCAAGGATGACCGCATCGTCTTCTGGACTTGG	hsa-miR-3620-5p,hsa-miR-6855-5p,hsa-miR-4685-5p,hsa-miR-1587,hsa-miR-6753-5p
hsa_circRNA_042994	hsa_circ_0042994	circBase	5.37597	7.26199	-9.29076	-6.61192	0.111962	0.259386	A	P	false	ASCRP3003968	chr17	+	30361928	30362658	exonic	NM_052888	LRRC37B	CACGATGACTGTTGAACTGGAAAAACTAATTCTCAATCGCAATCCTCTGACTACTGTCGA	hsa-miR-7161-3p,hsa-miR-1265,hsa-miR-3145-3p,hsa-miR-8076,hsa-miR-4677-5p
hsa_circRNA_000676	hsa_circ_0001234	circBase	10.7066	10.46	-3.96018	-3.4139	0.437637	0.384332	P	P	false	ASCRP3009773	chr22	+	41620952	41622347	sense overlapping	NM_031488	L3MBTL2	GGTCAAGTCAGGCCCCAGAACTGTCCCATTCCTTTAAGGTACGAGCAGTCTACACAGAAG	hsa-miR-330-5p,hsa-miR-619-5p,hsa-miR-665,hsa-miR-326,hsa-miR-342-5p
hsa_circRNA_101329	hsa_circ_0031408	circBase	9.9645	10.1138	-4.70223	-3.76007	0.401762	0.686635	P	P	false	ASCRP3000685	chr14	-	25443870	25444056	exonic	NM_014178	STXBP6	AAGGCGAATATTTAACTTATATCTGCCTGTCAGATTCACTGCGTGCTGTCCTCACTTGTT	hsa-miR-513a-3p,hsa-miR-145-5p,hsa-miR-890,hsa-miR-501-5p,hsa-miR-96-5p
hsa_circRNA_102624	hsa_circ_0008261	circBase	7.60705	7.27706	-7.05968	-6.59685	0.488011	0.366736	P	P	false	ASCRP3013233	chr2	-	15514731	15567918	exonic	NM_015909	NBAS	TTGGATGTCTTGAAGAATTTGGGGTAAAGATCCTGCCTTTGCAAGTTTTAACGGTGACTC	hsa-miR-148a-5p,hsa-miR-29b-1-5p,hsa-miR-455-3p,hsa-miR-199b-5p,hsa-miR-199a-5p
hsa_circRNA_044370	hsa_circ_0044370	circBase	8.22775	9.31014	-6.43898	-4.56377	0.463933	0.442262	P	P	false	ASCRP3009261	chr17	+	46972517	46973232	exonic	NM_005175	ATP5G1	GCTGGGGTGTGTTAAGCTTTACCATTAAACACAACGTTTCTCTAACCTTCCTACAGCAAC	hsa-miR-3065-3p,hsa-miR-338-3p,hsa-miR-3945,hsa-miR-647,hsa-miR-29c-3p
hsa_circRNA_403705		25242744	7.35473	8.44627	-7.312	-5.42764	0.401787	0.408241	P	P	false	ASCRP3002156	chr6	+	131466424	131490413	exonic	NM_016377	AKAP7	AGCTGGCAGAAGGAGATCATGTAAACTCACTTTTGGAGATAGCAGGAGGAATTAATTCCA	hsa-miR-4753-3p,hsa-miR-6809-3p,hsa-miR-216b-5p,hsa-miR-4727-5p,hsa-miR-488-3p
hsa_circRNA_104615	hsa_circ_0002157	circBase	7.89741	9.7203	-6.76933	-4.15361	0.102609	0.18882	P	P	false	ASCRP3008082	chr8	+	48196616	48206619	exonic	NR_104581	SPIDR	GAGAAGCTGTCGGAGCTTCCCAAGTCATTAACAGCTGAAGAGAAGACGATTACAGAAAAG	hsa-miR-27b-3p,hsa-miR-601,hsa-miR-27a-3p,hsa-miR-34b-3p,hsa-miR-654-3p
hsa_circRNA_407192		25070500	6.96176	7.39604	-7.70498	-6.47787	0.219654	0.506859	A	P	false	ASCRP3004101	chr9	-	80040477	80049438	exonic	NM_004297	GNA14	CAGAATACACAGGAAAATGCCCAGATAATCAGAGAAGTGGAAGTGGACAAGGTCTCCATG	hsa-miR-1236-3p,hsa-miR-6756-5p,hsa-miR-1254,hsa-miR-4436b-5p,hsa-miR-541-3p
hsa_circRNA_404570		25070500	9.255	9.70762	-5.41173	-4.16629	0.766593	0.833104	P	P	false	ASCRP3010406	chr1	-	117654716	117658311	sense overlapping	NM_025188	TRIM45	GTTGAGCACAAAAAACCACCTCTACATTTCTCTTAAAGCCCAGTCAGAACAATGGTCCAG	hsa-miR-4459,hsa-miR-3916,hsa-miR-3692-5p,hsa-miR-3121-3p,hsa-miR-548n
hsa_circRNA_049237	hsa_circ_0049237	circBase	13.5196	13.4417	-1.14711	-0.432183	0.303998	0.327758	P	P	false	ASCRP3007247	chr19	+	10394708	10397291	exonic	NM_000201	ICAM1	CTTTGTGTTAGTTAATAAAGCTTTCTCAACTGCCTCCTGCCAGCGACTCCCCCACAACTT	hsa-miR-637,hsa-miR-5589-5p,hsa-miR-4739,hsa-miR-5006-5p,hsa-miR-204-3p
hsa_circRNA_406693		25070500	11.4372	11.6699	-3.22958	-2.20404	0.520166	0.58325	P	P	false	ASCRP3009972	chr5	-	145044816	145083858	intronic	ENST00000510259	PRELID2	GTCAATTCTGCTGCTCACATTGAAATCTACCTGCTCTTCCAGACAATTCAGTTGCAGCTG	hsa-miR-3916,hsa-miR-4668-5p,hsa-miR-4739,hsa-miR-6739-5p,hsa-miR-4644
hsa_circRNA_102403	hsa_circ_0048234	circBase	9.98857	9.66095	-4.67817	-4.21296	0.562001	0.527339	P	P	false	ASCRP3007839	chr19	+	1417498	1432689	exonic	NM_018959	DAZAP1	GACAGCTCAGCCAGACTTCCCCTATGGTCAGTATGGAAGCTCTTCGTGGGCGGTCTTGAC	hsa-miR-671-5p,hsa-miR-663a,hsa-miR-608,hsa-miR-92a-2-5p,hsa-miR-502-5p
hsa_circRNA_101316	hsa_circ_0000523	circBase	6.32984	7.10811	-8.33689	-6.7658	0.0711239	0.0870225	A	P	false	ASCRP3007045	chr14	-	21971315	21972024	exonic	NM_019852	METTL3	CTTCTGAACCAACAGTCCACTAAGGAACAACAGAGCAAGAAGATCTACGGAATCCAGAGG	hsa-miR-422a,hsa-miR-194-3p,hsa-miR-449c-5p,hsa-miR-103a-3p,hsa-miR-107
hsa_circRNA_104857	hsa_circ_0087893	circBase	6.94162	7.05975	-7.72511	-6.81416	0.348875	0.513332	A	P	false	ASCRP3006620	chr9	-	111795586	111826847	exonic	NM_032012	TMEM245	CTGCTCAGCCTCAGCGTTGGCTTCCTGAGGCTCAGGTAGTCCAAAGAGCCCTGAATTCTG	hsa-miR-567,hsa-miR-183-5p,hsa-miR-653-3p,hsa-miR-412-3p,hsa-miR-551b-5p
hsa_circRNA_405048		25070500	7.29082	5.46857	-7.37592	-8.40535	0.0937657	0.0690776	P	A	false	ASCRP3011246	chr12	+	100598717	100599535	exonic	NR_048569	ACTR6	TCAGGTAACAAATTAGAGGTTATTCCTAATTGTCAGTTCCGGTCAAAAACAGCACGTCTT	hsa-miR-4733-5p,hsa-miR-545-5p,hsa-miR-570-5p,hsa-miR-548ai,hsa-miR-146a-3p
hsa_circRNA_400059	hsa_circ_0092289	circBase	11.385	11.1609	-3.28169	-2.71306	0.458678	0.56756	P	P	false	ASCRP3009080	chr20	-	17595565	17595865	intronic	ENST00000246043	RRBP1	GCCCTCCTGCGCTGTCGAAATGTGAAGCATGTAGAACGTGAAGTGCGTTCCTCAGCCACA	hsa-miR-762,hsa-miR-185-3p,hsa-miR-329-3p,hsa-miR-29a-3p,hsa-miR-521
hsa_circRNA_100329	hsa_circ_0006352	circBase	9.96745	9.55457	-4.69928	-4.31934	0.405691	0.465041	P	P	false	ASCRP3011292	chr1	+	150923840	150935195	exonic	NM_012432	SETDB1	TCATGGCTTCTGCTCAGTCCAACCCTGATGTCCAAGTGTGCCTGCCATCAACTAACTATC	hsa-miR-508-3p,hsa-miR-888-3p,hsa-miR-1301-3p,hsa-miR-766-5p,hsa-miR-328-3p
hsa_circRNA_008036	hsa_circ_0008036	circBase	7.80425	6.44349	-6.86248	-7.43042	0.371029	0.191227	P	A	false	ASCRP3006635	chr2	+	135887564	135893502	exonic	NM_012233	RAB3GAP1	CTGCTGCATAATGGAGAACCTCTCTACATTCCAGTAACCCAGGTGATTTTGTCACTGAAT	hsa-miR-4778-3p,hsa-miR-4659b-3p,hsa-miR-6499-3p,hsa-miR-1227-3p,hsa-miR-4776-3p
hsa_circRNA_101051	hsa_circ_0026143	circBase	12.2165	12.106	-2.45028	-1.76792	0.120984	0.116339	P	P	false	ASCRP3005371	chr12	+	49722709	49723237	exonic	NM_005480	TROAP	CCTCAGTCCTGCTCTGAAGATCCTGCCCTGCCCTGGGACAGCCATGACTCCCACCTGATG	hsa-miR-593-5p,hsa-miR-762,hsa-miR-887-3p,hsa-miR-514a-5p,hsa-miR-93-3p
hsa_circRNA_104400	hsa_circ_0006944	circBase	8.12957	7.9822	-6.53716	-5.89171	0.11421	0.0718933	P	P	false	ASCRP3000710	chr7	+	74119495	74131270	exonic	NM_001518	GTF2I	AAGTACCAGCAGAAGGTGGTCGTGTGATGGTAACAGATGCTGACAGGTCAATACTATCTC	hsa-miR-516b-3p,hsa-miR-516a-3p,hsa-miR-620,hsa-miR-185-3p,hsa-miR-619-3p
hsa_circRNA_101905	hsa_circ_0006958	circBase	9.22211	9.41388	-5.44463	-4.46004	0.285393	0.2557	P	P	false	ASCRP3011657	chr16	+	89164998	89169167	exonic	NM_174917	ACSF3	TCTGGGTGGGAGCCACCTGTGTGATGATGCCTGAGTTCAGCCCTCAGCAGGTGTCCCACC	hsa-miR-503-5p,hsa-miR-18a-5p,hsa-miR-18b-5p,hsa-miR-486-3p,hsa-miR-564
hsa_circRNA_405007		25070500	12.223	12.1547	-2.44376	-1.71921	0.312922	0.320021	P	P	false	ASCRP3011503	chr12	-	53468590	53468877	intronic	ENST00000301463	SPRYD3	TCGGGTCCTGTTGAGTTGGCTCCTGTGCAACCCGGCCCTTTTCCTATGAATTTGGGAATC	hsa-miR-6878-3p,hsa-miR-4436b-5p,hsa-miR-6891-3p,hsa-miR-339-5p,hsa-miR-6870-3p
hsa_circRNA_102150	hsa_circ_0045038	circBase	8.05778	8.40709	-6.60896	-5.46682	0.532147	0.707643	P	P	false	ASCRP3003104	chr17	-	59955247	59958532	exonic	NM_020748	INTS2	ATGGTTCTTAATACTGTGATGCCTAGAAGGGTTGCATTCAGCTTTACTACGTCTCCTTGC	hsa-miR-452-5p,hsa-miR-30c-2-3p,hsa-miR-30c-1-3p,hsa-miR-432-5p,hsa-miR-548b-3p
hsa_circRNA_401999		25242744	11.865	11.9824	-2.80169	-1.89153	0.44695	0.502346	P	P	false	ASCRP3001363	chr19	-	430683	440932	exonic	NM_012435	SHC2	ACCGGTACAGTACATGGGCTGCATCGAGGTTCTCCGCTCTATGCGCTCCCTGGACTTTAA	hsa-miR-6888-5p,hsa-miR-4675,hsa-miR-7150,hsa-miR-3622a-5p,hsa-miR-4764-5p
hsa_circRNA_048512	hsa_circ_0048512	circBase	12.4318	12.6224	-2.23495	-1.25148	0.181298	0.195182	P	P	false	ASCRP3004333	chr19	-	3661868	3661999	exonic	NM_012398	PIP5K1C	CAGGACTTCTACGTGGTGGAGAGCATCTTCTTCCCCAGACCACCTCCTCCACCCTGAAGG	hsa-miR-6815-5p,hsa-miR-3934-3p,hsa-miR-1264,hsa-miR-663b,hsa-miR-6854-5p
hsa_circRNA_101207	hsa_circ_0006689	circBase	7.73817	7.20674	-6.92857	-6.66717	0.136018	0.160788	P	P	false	ASCRP3007228	chr12	-	129293332	129299615	exonic	NM_145648	SLC15A4	CTTTGCTGCAGGTTAAAGATCGAGGTCCGGAAGCCACTAGGAGATTTTTTAATTGGTTTT	hsa-miR-638,hsa-miR-34b-5p,hsa-miR-7-5p,hsa-miR-449c-5p,hsa-miR-330-3p
hsa_circRNA_102904	hsa_circ_0008459	circBase	5.3245	7.41749	-9.34223	-6.45642	0.154195	0.495818	A	P	false	ASCRP3006906	chr2	-	211018218	211019335	exonic	NM_152519	KANSL1L	CTTAGAAAAAATGTGGCAGTGTTTCCAATACTTATCTACAGGAATCGCCATGACCCCAGC	hsa-miR-519c-3p,hsa-miR-148a-3p,hsa-miR-519a-3p,hsa-miR-567,hsa-miR-205-3p
hsa_circRNA_102614	hsa_circ_0006089	circBase	10.1316	10.0693	-4.53516	-3.80458	0.432284	0.554204	P	P	false	ASCRP3007944	chr2	+	9490936	9499018	exonic	NM_003887	ASAP2	GACCTTAGATGTACTGGGAACATCTGAGCTGCTGGCTAACCGGCCTCCTGCAAAGCTCAA	hsa-miR-501-5p,hsa-miR-543,hsa-miR-598-3p,hsa-miR-412-3p,hsa-miR-671-5p
hsa_circRNA_060776	hsa_circ_0060776	circBase	7.53177	7.68278	-7.13496	-6.19113	0.34738	0.387768	P	P	false	ASCRP3007726	chr20	-	47768118	47782822	exonic	NM_017453	STAU1	GAATGAGCCCCTGCCAGAGAGGCTGGAGGTAGAACTTTAGACTTCATAGCACTGAATTAA	hsa-miR-4763-3p,hsa-miR-6721-5p,hsa-miR-424-5p,hsa-miR-15b-5p,hsa-miR-497-5p
hsa_circRNA_405825		25070500	10.6948	10.5269	-3.97197	-3.34699	0.496708	0.67351	P	P	false	ASCRP3002908	chr2	+	10186276	10188722	exonic	NM_003597	KLF11	ATCTTCGCACTCACACAGGTTGACATCATGGACATATGTGAGTCCATCCTGGAGAGGAAG	hsa-miR-214-3p,hsa-miR-6510-5p,hsa-miR-7845-5p,hsa-miR-761,hsa-miR-6836-5p
hsa_circRNA_104497	hsa_circ_0008419	circBase	9.5044	9.22912	-5.16233	-4.64479	0.364073	0.239818	P	P	false	ASCRP3010995	chr7	+	133002037	133059756	exonic	NM_021807	EXOC4	TATGATATGGCAGATGTATGGGTGAAGATCCAAGATGTTCTACAGCTCCCTCGTGAAAGA	hsa-miR-139-5p,hsa-miR-141-5p,hsa-miR-597-3p,hsa-miR-632,hsa-miR-648
hsa_circRNA_403373		25242744	7.54501	7.37797	-7.12173	-6.49595	0.364374	0.487381	P	P	false	ASCRP3006393	chr5	-	79454658	79462301	exonic	NM_178276	SERINC5	CTCTTAATCGGATGTATCTTGTATTCATGGACAGCCACACTCGGGGCTCTTACAATCAGG	hsa-miR-508-3p,hsa-miR-1205,hsa-miR-153-5p,hsa-miR-4638-3p,hsa-miR-4458
hsa_circRNA_100499	hsa_circ_0004039	circBase	8.17854	7.44073	-6.4882	-6.43318	0.166753	0.135218	P	P	false	ASCRP3000424	chr1	+	236969443	236979843	exonic	NM_000254	MTR	AACCACTCTGGAATACTTGCTGGCTGGGGCAGATATCATTGAAACAAATACTTTTAGCAG	hsa-miR-504-3p,hsa-miR-21-5p,hsa-miR-337-3p,hsa-miR-642a-5p,hsa-miR-16-2-3p
hsa_circRNA_100236	hsa_circ_0012634	circBase	12.5114	12.6573	-2.15532	-1.21666	0.153104	0.187113	A	P	false	ASCRP3007587	chr1	-	54506428	54509198	exonic	NM_004872	TMEM59	GAAGATGGAGAAAGTGATGGCTTTTTAAGATGCCTCTCTCTCTTATGTCCCTGATGCCAA	hsa-miR-508-5p,hsa-miR-372-5p,hsa-miR-655-5p,hsa-miR-519d-5p,hsa-miR-668-3p
hsa_circRNA_045986	hsa_circ_0045986	circBase	10.834	10.7994	-3.83271	-3.07447	0.289093	0.2885	P	P	false	ASCRP3002795	chr17	-	78111184	78113939	exonic	NM_014740	EIF4A3	ATCATGAAGGAGTTCCGGTCGGGCGCCAGGGGCTGCTTGCTCTCGGTGACTACATGAATG	hsa-miR-183-5p,hsa-miR-6734-3p,hsa-miR-3124-3p,hsa-miR-33b-3p,hsa-miR-3143
hsa_circRNA_101071	hsa_circ_0007889	circBase	7.62142	6.52011	-7.04531	-7.3538	0.0468717	0.0583058	P	A	false	ASCRP3006296	chr12	+	53421565	53421972	exonic	NM_001417	EIF4B	CTCGGGATGATTATAGGCGTGATGATAGAGAGTATCGAGATCGTTATGATTCAGACCGGT	hsa-miR-15b-3p,hsa-miR-593-3p,hsa-miR-29c-5p,hsa-miR-105-5p,hsa-miR-20b-3p
hsa_circRNA_031896	hsa_circ_0031896	circBase	9.93656	9.95228	-4.73018	-3.92163	0.0628713	0.0527346	P	P	false	ASCRP3013491	chr14	+	51706885	51716483	exonic	NM_030755	TMX1	TTTGTCCTTCAAAAAGGCGCAGACCACAGCCGTACCCATACCCTTCAAATGCGCATTGAG	hsa-miR-5590-3p,hsa-miR-718,hsa-miR-6838-3p,hsa-miR-145-5p,hsa-miR-4436b-5p
hsa_circRNA_400187		25242744	11.725	11.8822	-2.94175	-1.99168	0.476879	0.561687	P	P	false	ASCRP3005753	chr1	-	34204740	34209207	exonic	NM_052896	CSMD2	CGTGGTCTGGAACAGCGCTGTGCTGCGGTGTGAAGTCTCCTGCTTCTTCAACTTCACCAG	hsa-miR-8082,hsa-miR-4534,hsa-miR-6851-5p,hsa-miR-6797-5p,hsa-miR-765
hsa_circRNA_001880	hsa_circ_0001880	circBase	5.04481	7.35272	-9.62193	-6.52119	0.0584405	0.0830255	A	P	false	ASCRP3007282	chr9	+	110084263	110087285	exonic	NM_002874	RAD23B	GAAAAAGAAGCTATAGAAAGGGGAATCCCTGGAGATAGAGAAAGTCAGGCTGTGGTTGAC	hsa-miR-4691-5p,hsa-miR-6792-3p,hsa-miR-548ax,hsa-miR-4691-3p,hsa-miR-548ao-5p
hsa_circRNA_101152	hsa_circ_0006396	circBase	4.97808	7.84201	-9.68866	-6.0319	0.169721	0.415837	A	P	false	ASCRP3002677	chr12	-	112116954	112121111	exonic	NM_006768	BRAP	ATATATGGTGCTGATAAAGTTTCGTGCACAGCCGGGGAAATGTCTGATGAGGAGATAAAA	hsa-miR-92a-1-5p,hsa-miR-1298-3p,hsa-miR-215-3p,hsa-miR-184,hsa-miR-181b-3p
hsa_circRNA_085646	hsa_circ_0085646	circBase	8.61646	8.46499	-6.05028	-5.40892	0.35928	0.465103	P	P	false	ASCRP3009853	chr8	-	134249418	134249772	exonic	uc003yui.1	AX746885	GTAACTTTGCGTTCCTGTACTACTGCCTTGTACTTTTCATTTTGGCTCACCGTGGATTTT	hsa-miR-6744-3p,hsa-miR-1299,hsa-miR-6819-3p,hsa-miR-875-3p,hsa-miR-493-3p
hsa_circRNA_100623	hsa_circ_0018824	circBase	9.99606	10.1472	-4.67067	-3.72666	0.392479	0.521431	P	P	false	ASCRP3009130	chr10	-	75302560	75302889	exonic	NM_152586	USP54	GCCTTTCATCCAGATGGTACATTATATCTCCACCACTTCCCTTTGGAAAACCTCCTGATG	hsa-miR-885-3p,hsa-miR-9-5p,hsa-miR-616-3p,hsa-miR-383-5p,hsa-miR-593-5p
hsa_circRNA_400092	hsa_circ_0092287	circBase	11.6156	11.8233	-3.05115	-2.05065	0.423394	0.553734	P	P	false	ASCRP3004764	chr7	+	101189031	101190071	intronic	ENST00000313669	COL26A1	CATGGAGGGCTTCCCCAAGCCCTGCTTTTGGCCCCAAAGTGGCCTGTCTCTGCCTCAGTG	hsa-miR-661,hsa-miR-612,hsa-miR-665,hsa-miR-485-5p,hsa-miR-92a-2-5p
hsa_circRNA_101711	hsa_circ_0037969	circBase	9.00196	8.90294	-5.66477	-4.97097	0.410057	0.380793	P	P	false	ASCRP3012747	chr16	-	14680174	14721193	exonic	NM_002582	PARN	TGTTTTCCCCAGCATTCCATGGACTTTTTGCTATTTCAGTTTGGCCTTTGCACTTTTAAG	hsa-miR-219a-2-3p,hsa-miR-605-5p,hsa-miR-335-3p,hsa-miR-517-5p,hsa-miR-1298-5p
hsa_circRNA_021866	hsa_circ_0021866	circBase	7.92422	6.93808	-6.74252	-6.93583	0.34409	0.249227	P	A	false	ASCRP3005972	chr11	-	46567153	46567326	exonic	NM_017749	AMBRA1	CTAGTGAGATGGAACGGGTCCGGGTGGCAGTGAAAGCTGGTTCACAGATAGCAACAATGC	hsa-miR-449a,hsa-miR-449b-5p,hsa-miR-34b-5p,hsa-miR-449c-5p,hsa-miR-4695-3p
hsa_circRNA_103153	hsa_circ_0062163	circBase	5.60829	7.00278	-9.05844	-6.87113	0.329162	0.875621	A	P	false	ASCRP3006516	chr22	+	17982113	17984048	exonic	NM_001290046	CECR2	CTGAGATCTGCAACATGATCGCCCAGAAGTGAAAAGCAGGAAGAAAATTCCTTGGCATCC	hsa-miR-505-5p,hsa-miR-558,hsa-miR-136-5p,hsa-miR-708-5p,hsa-miR-874-3p
hsa_circRNA_104774	hsa_circ_0087023	circBase	11.7534	11.7535	-2.9133	-2.12043	0.381563	0.426168	P	P	false	ASCRP3010717	chr9	-	36369715	36376124	exonic	NM_022781	RNF38	TACATGATCAGAGTGAAGATAGTCCAAGTCCTAAGAGACAGCGCCTCTCTCATTCAGTCT	hsa-miR-363-5p,hsa-miR-138-5p,hsa-miR-761,hsa-miR-885-3p,hsa-miR-370-3p
hsa_circRNA_016266	hsa_circ_0016266	circBase	6.99168	6.89613	-7.67505	-6.97778	0.239294	0.0925429	A	P	false	ASCRP3003317	chr1	+	206903316	206907630	exonic	NM_004759	MAPKAPK2	ATTTAATAGTTGAGACCTGAGAATCTCTTATACACCTCCAAAAGGCCCAACGCCATCCTG	hsa-miR-4739,hsa-miR-328-5p,hsa-miR-6856-5p,hsa-miR-6825-5p,hsa-miR-6133
hsa_circRNA_103067	hsa_circ_0004218	circBase	7.51272	5.78822	-7.15401	-8.0857	0.219692	0.14169	P	A	false	ASCRP3004300	chr20	+	42602006	42635432	exonic	NM_032883	TOX2	CAGCTGCCCACGTTTGATGGTGACAGTGCCTACGTGGGGATGAGTGACGGAAACCCAGAG	hsa-miR-30b-3p,hsa-miR-608,hsa-miR-889-5p,hsa-miR-196b-3p,hsa-miR-361-3p
hsa_circRNA_405445		25070500	8.94333	8.82037	-5.7234	-5.05354	0.689003	0.746634	P	P	false	ASCRP3011715	chr16	+	16123378	16124064	intronic	ENST00000345148	ABCC1	TCTTTATTTCCAGCCTGCCATGAGCTCTTTACCATGCATTGCATAGGTGAACGTTTTAAT	hsa-miR-6807-5p,hsa-miR-8079,hsa-miR-1245a,hsa-miR-6504-3p,hsa-miR-579-3p
hsa_circRNA_102140	hsa_circ_0044927	circBase	10.7889	10.9519	-3.87781	-2.92201	0.734707	0.760403	P	P	false	ASCRP3002210	chr17	-	58275620	58292135	exonic	NM_032582	USP32	AGGAAGCTAGTAATCATGCCCAGGATTGGAAATGTACCTTCTCCGAATGCACCTTTAAAG	hsa-miR-410-5p,hsa-miR-584-5p,hsa-miR-148a-5p,hsa-miR-577,hsa-miR-494-5p
hsa_circRNA_074407	hsa_circ_0074407	circBase	8.95385	8.46858	-5.71288	-5.40533	0.515834	0.621693	P	P	false	ASCRP3008409	chr5	-	145522974	145547828	exonic	NM_020117	LARS	GAGTCTCCGCTGGGCATTAGGCATGTGCTGATAAGTTGAAAAGAGAAATAGAGCTGTATG	hsa-miR-3167,hsa-miR-526b-5p,hsa-miR-4778-3p,hsa-miR-6809-3p,hsa-miR-145-5p
hsa_circRNA_101346	hsa_circ_0031724	circBase	10.2975	10.0474	-4.36926	-3.82653	0.529822	0.492436	P	P	false	ASCRP3012845	chr14	-	39543618	39545297	exonic	NM_006364	SEC23A	TTAGATCAGACAGGTCTCCTGGAGATGAAATGCTGTCCCAACCTTACTGGTGTACTTTTC	hsa-miR-769-5p,hsa-miR-211-5p,hsa-miR-204-5p,hsa-miR-520g-3p,hsa-miR-144-5p
hsa_circRNA_002373	hsa_circ_0002373	circBase	8.15313	8.19898	-6.5136	-5.67493	0.183738	0.290609	P	P	false	ASCRP3006137	chr12	-	9096000	9096506	exonic	NM_002355	M6PR	CTCAGTGTGGGTTCCATCTTACTTGTCACGTAATTGGATCATGCTGATCTATAAAGGGGG	hsa-miR-4448,hsa-miR-4683,hsa-miR-7161-3p,hsa-miR-6755-3p,hsa-miR-6788-5p
hsa_circRNA_406167		25070500	11.0038	10.7759	-3.66293	-3.09801	0.311924	0.37215	P	P	false	ASCRP3008759	chr21	+	47538595	47538885	intronic	ENST00000300527	COL6A2	GATTCCGCTGGAAGATAATAGGGGCTCCACACCACACACCGCACAGGCCCCCTCTGCCTC	hsa-miR-5589-3p,hsa-miR-4717-3p,hsa-miR-4685-5p,hsa-miR-6813-5p,hsa-miR-4756-3p
hsa_circRNA_082317	hsa_circ_0082317	circBase	12.9058	13.0287	-1.76096	-0.845178	0.587361	0.575081	A	P	false	ASCRP3005272	chr7	-	129519407	129520811	exonic	NM_003344	UBE2H	CCCTTTCAAATCTCCATCTATAGCATCGAGAGTAAACATGAGGTTACGATCCTGGGAGGA	hsa-miR-488-3p,hsa-miR-203a-5p,hsa-miR-664a-3p,hsa-miR-203b-5p,hsa-miR-6837-3p
hsa_circRNA_101790	hsa_circ_0038899	circBase	8.29632	8.55083	-6.37041	-5.32308	0.0992484	0.130347	P	P	false	ASCRP3004655	chr16	-	29458122	29458347	exonic	uc002dso.3	BOLA2	CATCTCAGTCTTGAATTTACTCACGCTGGTTCTGTACAGAGTAATGAGATGTGTGACGGC	hsa-miR-380-3p,hsa-miR-125b-2-3p,hsa-miR-22-3p,hsa-miR-587,hsa-miR-181b-5p
hsa_circRNA_402581		25242744	9.74094	9.5587	-4.92579	-4.31521	0.490243	0.550602	P	P	false	ASCRP3012984	chr20	+	37263262	37275769	exonic	NM_001164431	ARHGAP40	TTCCAAGGGTCAAGAAGACAGTGAGGACATGGACAGCCTCCTTCTACAAAGTTTACCGTC	hsa-miR-1255b-2-3p,hsa-miR-4726-5p,hsa-miR-583,hsa-miR-4731-5p,hsa-miR-6740-3p
hsa_circRNA_031809	hsa_circ_0031809	circBase	11.7555	11.744	-2.91121	-2.12994	0.443212	0.548598	P	P	false	ASCRP3013263	chr14	-	50269170	50272851	exonic	NM_004713	NEMF	TTGTACAAGTGAACTCATATCAGAAGAAATGGAACAATTAGGAGAACCCATCCCCCCACG	hsa-miR-4659b-3p,hsa-miR-4659a-3p,hsa-miR-1252-5p,hsa-miR-1202,hsa-miR-20b-5p
hsa_circRNA_009054	hsa_circ_0009054	circBase	11.2327	10.9524	-3.43403	-2.9215	0.381644	0.599389	P	P	false	ASCRP3009681	chr5	-	112399680	112421007	exonic	NM_002387	MCC	GGGAGAGCCTTTCCTCCAACAGCCACACCAGGTCAGAGAGCTTCAAACTCGACTACAGAG	hsa-miR-33a-5p,hsa-miR-4685-5p,hsa-miR-6855-5p,hsa-miR-2467-5p,hsa-miR-4446-3p
hsa_circRNA_406938		25070500	11.8134	11.7889	-2.85338	-2.08505	0.304474	0.357209	P	P	false	ASCRP3006782	chr7	+	33674788	33682530	intergenic			CTGTCCCCTCGCCTAGACCCCAGGACTGGACAGAGGATCGAGGCCTGGACCCTAAGAATA	hsa-miR-3916,hsa-miR-620,hsa-miR-3662,hsa-miR-4693-3p,hsa-miR-136-5p
hsa_circRNA_103530	hsa_circ_0068189	circBase	7.88173	8.15638	-6.785	-5.71753	0.526985	0.482876	P	P	false	ASCRP3002380	chr3	+	183465459	183470041	exonic	NM_018023	YEATS2	AGTACCCGATACCTCTGTGGAGAAAGCTGGATAGAACTTATACTGGCTTGCAGACTCTTG	hsa-miR-423-5p,hsa-miR-202-3p,hsa-miR-181b-5p,hsa-miR-593-3p,hsa-miR-181d-5p
hsa_circRNA_101321	hsa_circ_0002928	circBase	9.53514	9.19362	-5.13159	-4.68029	0.436585	0.368002	P	P	false	ASCRP3009207	chr14	-	23395341	23396869	exonic	NM_006109	PRMT5	GCTCCTCAAGGCCATGTTACAGGAGCTGAATTTTGGTGCATATTTGGGTCTTCCAGCTTT	hsa-miR-30c-1-3p,hsa-miR-377-3p,hsa-miR-597-3p,hsa-miR-372-5p,hsa-miR-30c-2-3p
hsa_circRNA_406848		25070500	7.86459	7.74284	-6.80214	-6.13107	0.275093	0.507801	P	P	false	ASCRP3010466	chr6	-	130475969	130497153	exonic	NM_001017373	SAMD3	GTTTCCTTTCTTGAAGTGCCCTTATCAGTTTTTATGGAAACGAGCCCTCAAAGATCGCTT	hsa-miR-4659a-3p,hsa-miR-4659b-3p,hsa-miR-6809-3p,hsa-miR-4778-3p,hsa-miR-1255b-2-3p
hsa_circRNA_405715		25070500	8.54674	8.27406	-6.12	-5.59985	0.547387	0.638422	P	P	false	ASCRP3004125	chr19	+	3530860	3531684	intronic	ENST00000313639	FZR1	CAGACCTGACACCGTGCAGAGGGCTTGGCCCCCACCTGGGAGATCTGATGGGGCTCTTGA	hsa-miR-6860,hsa-miR-330-5p,hsa-miR-5189-5p,hsa-miR-6797-5p,hsa-miR-612
hsa_circRNA_100390	hsa_circ_0015240	circBase	6.98725	7.25349	-7.67948	-6.62042	0.765247	0.388902	A	P	false	ASCRP3006126	chr1	+	171546572	171546776	exonic	NM_015172	PRRC2C	CTCAGTCTGCAGCAGGAGCTGGTACATACACTACCTCTTCTTTGAGCACAAAATCTACAA	hsa-miR-605-3p,hsa-miR-93-3p,hsa-miR-298,hsa-miR-367-5p,hsa-miR-376a-2-5p
hsa_circRNA_101164	hsa_circ_0028602	circBase	11.6221	11.7833	-3.04463	-2.09058	0.575336	0.622921	P	P	false	ASCRP3006366	chr12	+	117273764	117274087	exonic	NM_032814	RNFT2	CTCTGATTCTCCTGTGCCAGTCCTTCGACATCTGTGGACGTGTGGGCGGAGTTAGGAAAG	hsa-miR-103a-2-5p,hsa-miR-148b-5p,hsa-miR-221-5p,hsa-miR-378a-5p,hsa-miR-202-3p
hsa_circRNA_101182	hsa_circ_0004479	circBase	10.5506	10.6116	-4.11617	-3.26228	0.561976	0.681094	P	P	false	ASCRP3001599	chr12	-	121220457	121229360	exonic	NM_139015	SPPL3	ACTGGCCATTGGCTTCTCATGGATGGTCCCTTAATATGGACTTTGAAAATCAAGATAAGG	hsa-miR-185-5p,hsa-miR-651-3p,hsa-miR-1224-5p,hsa-miR-765,hsa-miR-606
hsa_circRNA_403106		25242744	11.921	11.9843	-2.74569	-1.8896	0.597668	0.596472	P	P	false	ASCRP3008909	chr4	+	38029408	38055959	exonic	NM_015173	TBC1D1	GCAGAAGGCGTGCGATTCTTCCAGCAGATATGAAGGAATGAATTCTTCCAAAACAAAACT	hsa-miR-612,hsa-miR-5587-3p,hsa-miR-6885-3p,hsa-miR-4756-3p,hsa-miR-654-3p
hsa_circRNA_091743	hsa_circ_0091743	circBase	10.6614	10.7263	-4.00538	-3.14762	0.361246	0.451214	P	P	false	ASCRP3003163	chrX	+	152771320	152775004	exonic	NM_001711	BGN	ATTAAAGAAACACCGTGCAACGTGGCCCTCGTCCTGGTGAACAACAAGATCTCCAAGATC	hsa-miR-939-5p,hsa-miR-6848-5p,hsa-miR-4728-5p,hsa-miR-762,hsa-miR-6721-5p
hsa_circRNA_403397		25242744	8.78483	9.40455	-5.88191	-4.46937	0.493763	0.677615	P	P	false	ASCRP3007051	chr5	+	90261231	90398157	exonic	NM_032119	GPR98	CTTCTGGATGTTGGTTCTCTTTGTCATTTTCAACAGTCTGCAGATTCTGTTTCTGGCGTC	hsa-miR-4311,hsa-miR-21-3p,hsa-miR-103a-3p,hsa-miR-107,hsa-miR-15b-5p
hsa_circRNA_103044	hsa_circ_0004870	circBase	8.74331	8.67493	-5.92342	-5.19898	0.115312	0.159079	P	P	false	ASCRP3009662	chr20	-	34302106	34313077	exonic	NM_004902	RBM39	GGGAACAACTGGTCGTCTTCAGTTAATGGCAAGACTTGCAGAGGAGAACCTATTGATAAT	hsa-miR-145-5p,hsa-miR-380-3p,hsa-miR-623,hsa-miR-188-5p,hsa-miR-96-5p
hsa_circRNA_403328		25242744	14.9945	15.3115	0.327766	1.43761	0.547384	0.632612	M	P	false	ASCRP3009065	chr5	-	54786787	54786942	exonic	NM_176895	PPAP2A	GCCCATTTCCTCTCTTCCATGCCTATGGCTGTTCTAAAATTGGGCCAAATATATCCATTT	hsa-miR-4632-5p,hsa-miR-600,hsa-miR-3681-5p,hsa-miR-146a-3p,hsa-miR-1224-5p
hsa_circRNA_100146	hsa_circ_0011385	circBase	11.0509	11.4422	-3.61584	-2.43172	0.0570687	0.0509911	M	P	false	ASCRP3010210	chr1	+	32691771	32692131	exonic	NM_003757	EIF3I	GTGGAGAGCTCAACCAGTATAGTGCCAAGGAAAGCAGCTGGCCCTTCTCAAGACCAATTC	hsa-miR-744-3p,hsa-miR-616-3p,hsa-miR-361-3p,hsa-miR-615-5p,hsa-miR-135b-3p
hsa_circRNA_407308		25070500	7.8332	6.43682	-6.83354	-7.43709	0.125105	0.349533	P	A	false	ASCRP3009166	chrX	-	90669902	90673870	sense overlapping	NR_110659	PABPC5-AS1	GCGTTTGAGCGAAGATAGAGTGATTAACCATCCCTGTTAATGTGGAACAGAGAGGTTTCC	hsa-miR-6730-5p,hsa-miR-586,hsa-miR-219a-2-3p,hsa-miR-4428,hsa-miR-4461
hsa_circRNA_104519	hsa_circ_0004351	circBase	7.83787	7.08471	-6.82886	-6.7892	0.475381	0.416746	P	P	false	ASCRP3011352	chr7	+	148851036	148851432	exonic	NM_020781	ZNF398	TCCAGGTATTAAGGGAGATATCCCAAAGACATCTGAATGGGACTCCGAGTGCCTTACATC	hsa-miR-766-3p,hsa-miR-597-3p,hsa-miR-761,hsa-miR-214-3p,hsa-miR-657
hsa_circRNA_104689	hsa_circ_0001824	circBase	9.25179	9.20239	-5.41494	-4.67152	0.0577047	0.100461	P	P	false	ASCRP3009699	chr8	-	131164981	131181313	exonic	NM_018482	ASAP1	GGGATTCTGACCATCTCACATGCCACATTTCTTTCAAGATGGCTTGAAAACAGCTGATAA	hsa-miR-627-3p,hsa-miR-143-5p,hsa-miR-656-3p,hsa-miR-376a-5p,hsa-miR-222-5p
hsa_circRNA_104823	hsa_circ_0087540	circBase	6.00974	7.21905	-8.65699	-6.65486	0.0273903	0.0309554	A	P	false	ASCRP3009169	chr9	+	96238537	96259881	exonic	NM_014612	FAM120A	GCTAAAGATGTTTTCCAGCATTCACAGGAAATCACATTCTGCCTGATGAAGATCTGGCTT	hsa-miR-9-5p,hsa-miR-26a-5p,hsa-miR-570-3p,hsa-miR-31-5p,hsa-miR-508-5p
hsa_circRNA_102504	hsa_circ_0050386	circBase	9.57814	9.27196	-5.08859	-4.60195	0.324595	0.518342	P	P	false	ASCRP3004075	chr19	-	33113327	33116872	exonic	NM_032139	ANKRD27	CAGAACAGACTGAAGGAGACGCCCCTCAAGTGTGCATTAAACTCAAAGCTGCTGCTGCTG	hsa-miR-885-3p,hsa-miR-26b-3p,hsa-miR-622,hsa-miR-609,hsa-miR-192-3p
hsa_circRNA_067926	hsa_circ_0067926	circBase	6.33389	7.17903	-8.33284	-6.69488	0.535032	0.498246	A	P	false	ASCRP3001713	chr3	+	169991073	170011296	exonic	NM_002740	PRKCI	AGAACACAGAGGATTATCTCTTCCAAGGAACCAGTGATGCCCATGGATCAGTCATCCATG	hsa-miR-3120-5p,hsa-miR-6881-3p,hsa-miR-2115-3p,hsa-miR-5685,hsa-miR-3667-3p
hsa_circRNA_102601	hsa_circ_0005746	circBase	8.04092	8.46828	-6.62581	-5.40563	0.223351	0.188415	P	P	false	ASCRP3008772	chr19	-	55756487	55757046	exonic	NM_014931	PPP6R1	GATTGAGCAGATCCACCCGTCGAAGGATGAGAATGTACCCCAGTGTGGCCTGCGAGATTC	hsa-miR-214-3p,hsa-miR-485-5p,hsa-miR-761,hsa-miR-671-5p,hsa-miR-602
hsa_circRNA_089954	hsa_circ_0089954	circBase	8.20827	9.43858	-6.45847	-4.43533	0.289567	0.301553	P	P	false	ASCRP3002341	chrX	-	16716358	16721064	exonic	NM_019857	CTPS2	AGGTGCCGGTGGATGGTAATAAGGAAGAGCCCCAAATATGCGTTATTGAGATTATATCTG	hsa-miR-338-3p,hsa-miR-6866-3p,hsa-miR-556-3p,hsa-miR-889-3p,hsa-miR-197-3p
hsa_circRNA_014238	hsa_circ_0014238	circBase	10.9091	11.0074	-3.7576	-2.86652	0.304792	0.385848	P	P	false	ASCRP3008662	chr1	-	153579366	153581481	exonic	uc001fcc.3	S100A16	GATGCTCATTAAAACCTTCCCACTCCTTCTTTTGTCCTGGGGTGAGAGGGTGACGCATGT	hsa-miR-6797-5p,hsa-miR-1249-5p,hsa-miR-6756-5p,hsa-miR-6515-5p,hsa-miR-6787-5p
hsa_circRNA_101354	hsa_circ_0009104	circBase	11.3837	11.2977	-3.28302	-2.57622	0.385954	0.445948	P	P	false	ASCRP3010738	chr14	+	51710573	51716483	exonic	NM_030755	TMX1	TACCCATACCCTTCAATTATGCCCCGTGGTGCCCTGCTTGTCAAAATCTTCAACCGGAAT	hsa-miR-142-5p,hsa-miR-628-5p,hsa-miR-561-3p,hsa-miR-490-3p,hsa-miR-487a-3p
hsa_circRNA_102154	hsa_circ_0007246	circBase	7.87639	8.32459	-6.79034	-5.54933	0.180436	0.256695	P	P	false	ASCRP3008852	chr17	+	60598133	60601692	exonic	NM_006852	TLK2	GCAACATTCCTTATCCAATCCCTTACCGGGACCACTTAATAGTGAGTCTTCCAACCAGAG	hsa-miR-29b-1-5p,hsa-miR-548a-5p,hsa-miR-548c-5p,hsa-miR-548b-5p,hsa-miR-548d-5p
hsa_circRNA_401461		25242744	11.5095	11.7971	-3.1572	-2.07684	0.384629	0.448563	P	P	false	ASCRP3008748	chr15	+	73570471	73575452	exonic	NM_002499	NEO1	GATTATCGCTGTCTTTTGTACCCGTCGTACCACCTCTCACCAGAAAAACCTCAGGGTCTG	hsa-miR-6134,hsa-miR-198,hsa-miR-15b-5p,hsa-miR-4784,hsa-miR-15a-5p
hsa_circRNA_405103		25070500	7.46837	6.90782	-7.19837	-6.96609	0.122262	0.201486	P	A	false	ASCRP3003457	chr12	+	123875176	123880979	exonic	NM_020382	SETD8	CAAAGCCGAGCTGCAGGAGAACGTATTTACCGGGCAGTCAAAGATCTATTCCTACATGAG	hsa-miR-6809-3p,hsa-miR-8065,hsa-miR-3944-3p,hsa-miR-1180-3p,hsa-miR-1236-3p
hsa_circRNA_051036	hsa_circ_0051036	circBase	16.3158	16.8407	1.64903	2.96679	0.419534	0.490665	A	P	false	ASCRP3012754	chr19	-	40325092	40331427	exonic	NM_001436	FBL	TGTTTTTCTATTAAAAGACTCATCCGTCTCCCAGATTCAGTCCCCGTGGGGGTGGCTTTG	hsa-miR-5193,hsa-miR-6792-3p,hsa-miR-6829-3p,hsa-miR-877-3p,hsa-miR-6881-3p
hsa_circRNA_076989	hsa_circ_0076989	circBase	7.82085	7.75436	-6.84588	-6.11955	0.0338016	0.0782913	P	P	false	ASCRP3006704	chr6	-	74227752	74230755	exonic	NM_001402	EEF1A1	CTGGCAAGCCCATGTGTGTTGAGAGCTTCTCAGACTATCCACCTTTGGCTTTTTCGCAAC	hsa-miR-3591-3p,hsa-miR-218-2-3p,hsa-miR-7843-3p,hsa-miR-223-3p,hsa-miR-21-3p
hsa_circRNA_101713	hsa_circ_0037972	circBase	7.21055	6.70067	-7.45618	-7.17324	0.0931206	0.0840692	P	A	false	ASCRP3011994	chr16	-	14693760	14698083	exonic	NM_002582	PARN	TGATGCTGTGGGATTTTCTAGAGTCATTCACGCCATTGCTAATTCGAAGGAGCGATATAT	hsa-miR-605-5p,hsa-miR-188-3p,hsa-miR-660-3p,hsa-miR-514a-5p,hsa-miR-517-5p
hsa_circRNA_401278		25242744	8.50154	8.33216	-6.1652	-5.54175	0.871004	0.739945	P	P	false	ASCRP3008785	chr14	+	69908548	69908983	exonic	NM_001252152	SLC39A9	GATTGGTAACTCCCATGTGCATTCTACTGACGGTGTTGAGAATAATAGGCAGTCAGAAGG	hsa-miR-1206,hsa-miR-153-5p,hsa-miR-29a-5p,hsa-miR-1301-3p,hsa-miR-6871-5p
hsa_circRNA_103964	hsa_circ_0005728	circBase	11.1831	11.1385	-3.4836	-2.73543	0.513168	0.547128	P	P	false	ASCRP3010766	chr5	+	138979956	138994551	exonic	NM_003339	UBE2D2	TACGATCACAGTGGTCTCCAGCACTAACTATTTCAAAAGGAATTGAATGATCTGGCACGG	hsa-miR-512-3p,hsa-miR-215-3p,hsa-miR-492,hsa-miR-105-5p,hsa-miR-200a-3p
hsa_circRNA_001226	hsa_circ_0001226	circBase	13.5105	12.8742	-1.15619	-0.999721	0.136683	0.167861	P	P	false	ASCRP3007771	chr22	+	36688187	36689461	antisense	NM_002473	MYH9	GAATTCTTCTCGCCCTCCAGGTCCTTCTGGAGCTTCCTCTTCACCTCCTCAGCAGTTTCC	hsa-miR-637,hsa-miR-3192-5p,hsa-miR-661,hsa-miR-5787,hsa-miR-762
hsa_circRNA_101590	hsa_circ_0036254	circBase	9.40939	9.14955	-5.25734	-4.72436	0.485341	0.486605	P	P	false	ASCRP3006578	chr15	+	73991926	73996813	exonic	NM_025240	CD276	CTGCAGCAGGATGCGCACGGCTCTGTCACCATCACAGGCAGGGGCAGCCTTCCACCACGG	hsa-miR-22-3p,hsa-miR-18a-3p,hsa-miR-125a-3p,hsa-miR-761,hsa-miR-874-3p
hsa_circRNA_037936	hsa_circ_0037936	circBase	8.57384	8.48992	-6.09289	-5.38399	0.501492	0.381069	P	P	false	ASCRP3013199	chr16	+	14173146	14234617	exonic	NM_014048	MKL2	TTGCAGTCCAGTCAAAACTTACCCCCTCTGAACGAAAGGAAAAATGGTTCACAATAAAGG	hsa-miR-378c,hsa-miR-378f,hsa-miR-378a-3p,hsa-miR-6781-3p,hsa-miR-2682-3p
hsa_circRNA_401515		25242744	9.29532	9.14613	-5.37142	-4.72778	0.660728	0.759476	P	P	false	ASCRP3004666	chr16	+	2493649	2495623	exonic	NM_001761	CCNF	CATCTGCACCCGCTGTCTTTAGCCAAAGCCTGTGCAAATGCAAACCAGCTTGGACTGGAG	hsa-miR-6079,hsa-miR-6811-5p,hsa-miR-6511b-5p,hsa-miR-1226-3p,hsa-miR-671-5p
hsa_circRNA_000873	hsa_circ_0000873	circBase	8.65546	8.02657	-6.01127	-5.84734	0.183261	0.214245	P	P	false	ASCRP3006833	chr19	-	3977557	3977861	intronic	ENST00000600794	EEF2	CTGTGTGAGGAGAACATGCGGGGTGTGCGCTTCGACGTCCACGACATCAAGGACAGTGTG	hsa-miR-6794-5p,hsa-miR-661,hsa-miR-6852-5p,hsa-miR-1182,hsa-miR-4716-3p
hsa_circRNA_103769	hsa_circ_0001460	circBase	12.5914	12.6115	-2.07535	-1.26238	0.542686	0.594688	P	P	false	ASCRP3012152	chr4	+	178274461	178281831	exonic	NM_018248	NEIL3	TGCCTGTCCTCTACCTAGAGAAGCACAATGTGGATTTTTTGAAATTCAGTGCTCAAGAGT	hsa-miR-329-5p,hsa-miR-496,hsa-miR-342-5p,hsa-miR-208a-5p,hsa-miR-382-3p
hsa_circRNA_404645		25070500	12.7788	12.6598	-1.88791	-1.21408	0.135078	0.176673	P	P	false	ASCRP3004728	chr1	-	207200838	207201024	exonic	NM_023938	C1orf116	CATGATGAGCAGCACCTCCACCCGCTCTGGATCTGCCCGGCTTGGGACATTGTTCACTTC	hsa-miR-4469,hsa-miR-522-5p,hsa-miR-519b-5p,hsa-miR-518e-5p,hsa-miR-523-5p
hsa_circRNA_024144	hsa_circ_0024144	circBase	9.569	9.88957	-5.09773	-3.98434	0.54713	0.61848	P	P	false	ASCRP3011771	chr11	+	103173821	103229087	exonic	NM_001377	DYNC2H1	TGAACTTTCTCCTGTCCTCAATCTCTGGAAGAAACTAAACCAGGACTGAAAGAGGTGTCC	hsa-miR-490-3p,hsa-miR-4511,hsa-miR-4659b-3p,hsa-miR-4659a-3p,hsa-miR-3136-5p
hsa_circRNA_103261	hsa_circ_0003343	circBase	8.78923	8.42836	-5.8775	-5.44555	0.389787	0.375492	P	P	false	ASCRP3010407	chr22	+	47274548	47290742	exonic	NM_014346	TBC1D22A	GTTGATCCTGCAGCCCAAGGTGACGGAGAGGAATTACGGAGGTTGAGCTGGTCCGGAATC	hsa-miR-28-5p,hsa-miR-616-3p,hsa-miR-384,hsa-miR-518c-5p,hsa-miR-514a-5p
hsa_circRNA_103105	hsa_circ_0061179	circBase	8.76546	8.38181	-5.90128	-5.4921	0.470225	0.461547	P	P	false	ASCRP3005591	chr20	-	62421173	62422143	exonic	NM_025224	ZBTB46	CGAGACTCAAAGTCTGTAGAAGAGGCGACACCAGGGCTTCCAAATGAACAACCGAAAGGA	hsa-miR-764,hsa-miR-141-5p,hsa-miR-370-3p,hsa-miR-635,hsa-miR-485-5p
hsa_circRNA_022019	hsa_circ_0022019	circBase	9.14099	9.34599	-5.52574	-4.52792	0.481626	0.453362	P	P	false	ASCRP3008990	chr11	-	47644252	47647293	exonic	NM_014342	MTCH2	GCATGCTACAAAAAGAGTTTTTTGCGAGTATGTTGACCTATCCCTTTGTGCTTGTCTCCA	hsa-miR-6763-5p,hsa-miR-3616-3p,hsa-miR-6885-5p,hsa-miR-132-3p,hsa-miR-3173-3p
hsa_circRNA_405086		25070500	11.3654	11.5734	-3.3013	-2.30051	0.604226	0.57721	P	P	false	ASCRP3003831	chr12	+	122669065	122670847	exonic	NM_152759	LRRC43	CACACTCAAGAATAAGTCGCGCTTTCTTCCTCAAACTTGGCGAACTTGGAGGGAGCTTGT	hsa-miR-4723-3p,hsa-miR-3183,hsa-miR-4433b-3p,hsa-miR-6810-5p,hsa-miR-4733-3p
hsa_circRNA_008229	hsa_circ_0008229	circBase	8.99111	9.14524	-5.67562	-4.72867	0.601097	0.620718	P	P	false	ASCRP3004196	chr12	+	53670403	53671744	exonic	NM_012291	ESPL1	CAGATCCTAGCAGCCCTCTACCAGCTGGTGGCAAAGGACTCTGCGAGACAGCCTCAGTGG	hsa-miR-198,hsa-miR-939-3p,hsa-miR-6736-3p,hsa-miR-6836-5p,hsa-miR-661
hsa_circRNA_103411	hsa_circ_0003060	circBase	8.05428	7.77636	-6.61245	-6.09755	0.117705	0.106005	P	P	false	ASCRP3009195	chr3	-	67546221	67548719	exonic	NM_003848	SUCLG2	GCTCACAGCTGATCCTAAGTTGTCTGTTTTGATGCCAAGATAAACTTTGATGACAACGCA	hsa-miR-29b-3p,hsa-miR-651-3p,hsa-miR-29c-3p,hsa-miR-29a-3p,hsa-miR-511-5p
hsa_circRNA_022767	hsa_circ_0022767	circBase	11.4526	11.6013	-3.2141	-2.2726	0.334562	0.408224	P	P	false	ASCRP3009592	chr11	+	64877953	64879180	sense overlapping	NM_013265	VPS51	GGCCTAATAAACATGTGTGGCCTCCTCGTGGGGCTCCTGTACGAAGAGGGTGTTCGCAAG	hsa-miR-4763-3p,hsa-miR-1207-5p,hsa-miR-6796-5p,hsa-miR-6808-5p,hsa-miR-6860
hsa_circRNA_103999	hsa_circ_0074854	circBase	10.795	10.8481	-3.87174	-3.02585	0.452953	0.613104	P	P	false	ASCRP3002397	chr5	+	162940560	162944680	exonic	NM_013283	MAT2B	AGTCACTTAAGACCTCCCCATGTTATAGTACATTGTGCAGCAGAGAGAAGACCAGATGTT	hsa-miR-646,hsa-miR-367-3p,hsa-miR-32-5p,hsa-miR-338-3p,hsa-miR-25-3p
hsa_circRNA_102086	hsa_circ_0044013	circBase	9.80778	9.802	-4.85895	-4.07191	0.284035	0.361184	M	P	false	ASCRP3006968	chr17	+	42152047	42152455	exonic	NM_138387	G6PC3	CTTCATCTTAGCACATTTCCCTCACCAGGTGCTGGCTGGCCTAATAACTGGCAGCCCTTC	hsa-miR-18a-5p,hsa-miR-18b-5p,hsa-miR-525-5p,hsa-miR-604,hsa-miR-770-5p
hsa_circRNA_104075	hsa_circ_0075736	circBase	11.9283	12.221	-2.73843	-1.65286	0.619605	0.678763	P	P	false	ASCRP3012023	chr6	-	17669523	17669777	exonic	NM_005124	NUP153	TGCAAAAAGAATTCCATCCATTGTTTCTTCTCCTCTGAATTCTGCACCAGTTAGAAGACA	hsa-miR-16-2-3p,hsa-miR-129-5p,hsa-miR-33a-5p,hsa-miR-582-3p,hsa-miR-16-1-3p
hsa_circRNA_102555	hsa_circ_0002882	circBase	7.21248	7.67853	-7.45425	-6.19539	0.127674	0.128006	P	P	false	ASCRP3010244	chr19	+	41754418	41754725	exonic	NM_001699	AXL	GTGGCTGTGAAGACGATGAAGATGAACAGCCTGGGCATCAGTGAAGAGCTGAAGGAGAAG	hsa-miR-642a-5p,hsa-miR-599,hsa-miR-27b-3p,hsa-miR-103a-2-5p,hsa-miR-519d-5p
hsa_circRNA_104667	hsa_circ_0005962	circBase	8.00524	7.07225	-6.66149	-6.80166	0.130661	0.0388659	P	P	false	ASCRP3003599	chr8	-	101936182	101937267	exonic	NM_003406	YWHAZ	CAACTTGACATCTCTTTTGGAAAAGTTCTTGATCCCCAATGCTTCACAAGCAGAGAGCAA	hsa-miR-216a-5p,hsa-miR-511-5p,hsa-miR-626,hsa-miR-134-5p,hsa-miR-758-3p
hsa_circRNA_061372	hsa_circ_0061372	circBase	7.97222	8.36501	-6.69451	-5.5089	0.365967	0.520323	P	P	false	ASCRP3001179	chr21	-	30428647	30437426	exonic	uc002yna.3	CCT8	ACATATTGTTACTGTCAAGGCTCTGGTATCAGTTCCTCTTCAGTATTGCATGGCATGGTT	hsa-miR-1248,hsa-miR-19a-5p,hsa-miR-103a-2-5p,hsa-miR-7856-5p,hsa-miR-4652-3p
hsa_circRNA_103093	hsa_circ_0060937	circBase	8.43104	7.8214	-6.2357	-6.05251	0.583848	0.201814	P	P	false	ASCRP3008252	chr20	-	52779255	52782372	exonic	NM_000782	CYP24A1	GAGCTCCAGCTGGCTGCGGTGGAAACGGTATCTGCCTCGTGTTGTATGAGAAGAGATTTG	hsa-let-7f-1-3p,hsa-miR-1301-3p,hsa-miR-15a-5p,hsa-miR-224-3p,hsa-miR-522-3p
hsa_circRNA_103243	hsa_circ_0001238	circBase	9.28126	9.18325	-5.38547	-4.69066	0.374988	0.312315	P	P	false	ASCRP3006459	chr22	+	42204878	42206295	exonic	NM_024821	CCDC134	CTGAAGGATGCTCAAGAGGTTTGGATATGGACCTTCTTCAATTCCTGGCCTTCCTCTTTG	hsa-miR-22-5p,hsa-miR-561-5p,hsa-miR-583,hsa-miR-578,hsa-miR-503-5p
hsa_circRNA_006173	hsa_circ_0006173	circBase	8.60798	8.83664	-6.05876	-5.03727	0.337549	0.525373	P	P	false	ASCRP3008049	chr16	+	792249	792543	intergenic			GACTTTCTTCTGCTGCTGCACGGAGGAGCTTTCCCCAGCACCTGGGCCAGGAAACTCCTG	hsa-miR-8089,hsa-miR-762,hsa-miR-675-5p,hsa-miR-3665,hsa-miR-769-3p
hsa_circRNA_001019	hsa_circ_0001019	circBase	8.20107	7.37936	-6.46566	-6.49455	0.220721	0.301368	P	P	false	ASCRP3009751	chr2	+	64068158	64068241	sense overlapping	NM_001001521	UGP2	GGGTTAGCAGCTGGGCTGCGACCGTTAGGGAGGGGCTCAAGGGGCTGTGGGTGTCGGGAG	hsa-miR-5685,hsa-miR-4690-3p,hsa-miR-6787-3p,hsa-miR-6780b-3p,hsa-miR-3940-3p
hsa_circRNA_029301	hsa_circ_0029301	circBase	7.57399	7.48784	-7.09274	-6.38607	0.351855	0.289847	P	P	false	ASCRP3004589	chr12	-	124832370	124835283	exonic	NM_006312	NCOR2	CATCACACAAGGGCACGCCAGCTGACGTCCTGTACAAGGGCACCATCACCAGGATCATCG	hsa-miR-328-3p,hsa-miR-4741,hsa-miR-4675,hsa-miR-663b,hsa-miR-6738-3p
hsa_circRNA_051167	hsa_circ_0051167	circBase	8.83037	8.59744	-5.83636	-5.27648	0.490876	0.518646	P	P	false	ASCRP3011171	chr19	+	41727784	41767671	exonic	uc010ehj.3	AXL	TCACATAAAACTTTGTATATCAACGAGCTTGCCTTACTTCCTGGAGGAGCCCGAAGACAG	hsa-miR-637,hsa-miR-1233-5p,hsa-miR-6803-5p,hsa-miR-6885-5p,hsa-miR-8067
hsa_circRNA_100891	hsa_circ_0023685	circBase	8.69467	8.16856	-5.97206	-5.70535	0.151597	0.162383	M	P	false	ASCRP3009533	chr11	-	77085372	77103586	exonic	NM_002576	PAK1	GGATTACAATTCTTCTAATGCCTTGTAGCTGCTGCTGGTGGTGACAATGTCAAATAACGG	hsa-miR-219a-2-3p,hsa-miR-193b-5p,hsa-miR-542-3p,hsa-miR-589-3p,hsa-miR-338-3p
hsa_circRNA_402965		25242744	8.33138	7.97485	-6.33535	-5.89906	0.774476	0.699557	M	P	false	ASCRP3004231	chr3	+	136035782	136048826	exonic	uc003eqz.1	PCCB	CAGCAAGAAGGTTGTTGATGAGCGTGAATTTTTTGAGATCATGCCCAATTATGCCAAGAA	hsa-miR-3913-3p,hsa-miR-2115-5p,hsa-miR-7159-5p,hsa-miR-4720-5p,hsa-miR-1245b-3p
hsa_circRNA_073748	hsa_circ_0073748	circBase	5.01803	7.03751	-9.6487	-6.8364	0.121878	0.130907	A	P	false	ASCRP3008431	chr5	+	126140467	126168493	exonic	NM_005573	LMNB1	GAGTGGTTGTTGAGGAAGAACTTTTCCACCAGCAGCTATGCTAAGAAGGAATCTGATCTT	hsa-miR-22-5p,hsa-miR-4778-3p,hsa-miR-6875-3p,hsa-miR-877-3p,hsa-miR-6873-3p
hsa_circRNA_103893	hsa_circ_0073030	circBase	9.12575	8.30742	-5.54098	-5.5665	0.470204	0.54668	P	P	false	ASCRP3001815	chr5	-	74135898	74137504	exonic	NM_015566	FAM169A	AGACCCAGAAAATTCTTGCTCTCTTTGCACCTGAAGATTCACTGACAGAGGATGGCATTC	hsa-miR-583,hsa-miR-518a-5p,hsa-miR-527,hsa-miR-647,hsa-miR-19a-3p
hsa_circRNA_102801	hsa_circ_0056042	circBase	9.25993	9.47331	-5.4068	-4.4006	0.497053	0.77604	P	P	false	ASCRP3005982	chr2	+	111562839	111598982	exonic	NM_001142807	ACOXL	CTATAGCCACAGGTTTGGTTCCGTGGCTCCAGATGGACAGTACCATTCGCCTATTAGGAA	hsa-miR-338-3p,hsa-miR-449b-3p,hsa-miR-183-5p,hsa-miR-512-3p,hsa-miR-890
hsa_circRNA_100950	hsa_circ_0007694	circBase	8.50645	8.2737	-6.16029	-5.60021	0.147495	0.179669	P	P	false	ASCRP3002378	chr11	+	108137897	108138069	exonic	NM_000051	ATM	AGTACCATAGGCATCCTTCATCAAAAAGCCATTTGACCGTGGAGAAGTAGAATCAATGGA	hsa-miR-136-5p,hsa-miR-34c-3p,hsa-miR-34b-3p,hsa-miR-432-3p,hsa-miR-138-1-3p
hsa_circRNA_102151	hsa_circ_0007064	circBase	7.8312	7.5061	-6.83553	-6.36781	0.261895	0.277074	M	P	false	ASCRP3012679	chr17	-	59996760	60002460	exonic	NM_020748	INTS2	TGTGTCTCTTGGTGGCCAATGTTCCTGATAGTTTTAATGAAGGCATAAACTTGGAGGAGG	hsa-miR-1301-3p,hsa-miR-422a,hsa-miR-186-5p,hsa-miR-221-3p,hsa-miR-378a-3p
hsa_circRNA_001108	hsa_circ_0001132	circBase	11.3013	11.3133	-3.36543	-2.56063	0.490481	0.567136	P	P	false	ASCRP3008306	chr20	-	8352261	8352391	antisense	NM_015192	PLCB1	GAGGACATAAAGCAAGCCCCTCTGTCCAAGAGCCCACATATTTGTTCATTTACTTTTTAA	hsa-miR-299-3p,hsa-miR-194-3p,hsa-miR-423-5p,hsa-miR-365a-3p,hsa-miR-365b-3p
hsa_circRNA_000898	hsa_circ_0000898	circBase	11.0475	11.0375	-3.6192	-2.83637	0.358427	0.428632	P	P	false	ASCRP3006294	chr19	+	13213456	13213544	antisense	NM_005583	LYL1	CTCGGAAGGCCAGGATAGCCGAGGTCTCCGCGTAGGGTCCGGCCTCAATGCTCCAGGCCC	hsa-miR-4479,hsa-miR-4695-5p,hsa-miR-3197,hsa-miR-5008-5p,hsa-miR-1237-5p
hsa_circRNA_100270	hsa_circ_0013062	circBase	4.76063	7.1757	-9.9061	-6.69821	0.328633	0.836272	A	P	false	ASCRP3012666	chr1	-	85403437	85418213	exonic	NM_153259	MCOLN2	TGTGGCTGGATTGTCTTAGGACCATACCATGACAAGATTGTGTTCAATTAGACCTTCAGG	hsa-miR-577,hsa-miR-622,hsa-miR-153-5p,hsa-miR-34a-3p,hsa-miR-377-3p
hsa_circRNA_001680	hsa_circ_0001680	circBase	9.83616	9.82087	-4.83057	-4.05304	0.567121	0.713351	P	P	false	ASCRP3003812	chr7	+	18624903	18633652	exonic	NM_014707	HDAC9	CACAAGATGCAAAGGATGATTTCCCCCTTCGAAAAACTGTGGATGTGAAGTCAGAAGTTC	hsa-miR-6772-3p,hsa-miR-578,hsa-miR-511-5p,hsa-miR-4677-5p,hsa-miR-6728-3p
hsa_circRNA_101159	hsa_circ_0002857	circBase	11.7892	11.3829	-2.87755	-2.49103	0.111726	0.132085	P	P	false	ASCRP3007858	chr12	+	113705647	113707650	exonic	NM_017901	TPCN1	GACATCCTCCTGCTGCTGCTGTTCTTCATGATCATCTTTGCCATCCTCGGTCCACGCCAC	hsa-miR-21-3p,hsa-miR-455-3p,hsa-miR-634,hsa-miR-195-5p,hsa-miR-591
hsa_circRNA_004182	hsa_circ_0004182	circBase	8.13551	7.25335	-6.53122	-6.62056	0.0314245	0.0568618	P	P	false	ASCRP3002522	chr2	+	36596250	36623930	intronic	ENST00000426856	CRIM1	AGTTTCCAAGTCAGGATATGTGCCTTTCAGCTTTAAAGAGAATTGAAGGTTGGTTGGTGC	hsa-miR-6758-5p,hsa-miR-1277-5p,hsa-miR-3916,hsa-miR-6856-5p,hsa-miR-4716-3p
hsa_circRNA_065807	hsa_circ_0065807	circBase	7.92886	7.00976	-6.73787	-6.86415	0.258569	0.18675	P	P	false	ASCRP3009615	chr3	+	50145502	50145580	exonic	NM_005778	RBM5	GGCTATGCCCAATATGCTCAGTCTCAAAGTGGTGAAGGAGGCAGTGTTGACTACAGTTAT	hsa-miR-3661,hsa-miR-631,hsa-miR-3945,hsa-miR-6860,hsa-miR-103b
hsa_circRNA_000624	hsa_circ_0000751	circBase	13.4213	13.2703	-1.24539	-0.603565	0.400864	0.502103	P	P	false	ASCRP3000635	chr17	-	27620262	27620746	intronic	ENST00000225388	NUFIP2	AAGCCCACCTGTGGCCTTGGGGCTCCCCGTCTCGATGGGGGTGGGGCTGGATCCGAAAAG	hsa-miR-483-3p,hsa-miR-211-3p,hsa-miR-670-3p,hsa-miR-608,hsa-miR-324-5p
hsa_circRNA_038393	hsa_circ_0038393	circBase	9.7635	9.92088	-4.90323	-3.95303	0.758361	0.783821	P	P	false	ASCRP3007072	chr16	+	20833083	20839859	exonic	NM_030941	LOC81691	CTTGAATTGGCTCGGTATTTCCTTAAGCATGGCCCAAAAAAGGGCCTTTACCTTCTAATG	hsa-miR-5691,hsa-miR-4695-5p,hsa-miR-7161-3p,hsa-miR-548bb-5p,hsa-miR-4521
hsa_circRNA_075215	hsa_circ_0075215	circBase	9.68236	9.59215	-4.98437	-4.28176	0.555036	0.639811	P	P	false	ASCRP3013582	chr5	-	176938577	176940848	exonic	NM_016222	DDX41	TTTTGTTTCCTTTTACCCCAGCTGCCATTAAAGCCCAAACCTCTAGCCCACGGTGTACAC	hsa-miR-4778-3p,hsa-miR-432-3p,hsa-miR-4726-5p,hsa-miR-7107-3p,hsa-miR-660-3p
hsa_circRNA_406416		25070500	8.80523	8.71872	-5.8615	-5.15519	0.545959	0.706937	P	P	false	ASCRP3007229	chr3	+	188844841	188865436	sense overlapping	uc003frv.2	TPRG1	CTTTGCTTCTAAGAAGTTCCAGAGACCATCCCAGGCCCACAGACAGGATTATTTATGAGG	hsa-miR-6758-5p,hsa-miR-6760-5p,hsa-miR-6859-5p,hsa-miR-548d-5p,hsa-miR-6856-5p
hsa_circRNA_019756	hsa_circ_0019756	circBase	9.2019	8.70495	-5.46483	-5.16896	0.561797	0.707108	P	P	false	ASCRP3007225	chr10	+	104352338	104377185	exonic	NM_016169	SUFU	CTTTGCCACTGAGGAGCATCCTTACGCGGCTCATGGACCCTGGTTACAAAGAACACCTTC	hsa-miR-6843-3p,hsa-miR-4675,hsa-miR-4741,hsa-miR-7974,hsa-miR-185-3p
hsa_circRNA_007730	hsa_circ_0007730	circBase	11.4508	11.591	-3.2159	-2.28295	0.453521	0.542077	P	P	false	ASCRP3008018	chr12	+	51076920	51090958	exonic	NM_173602	DIP2B	GACTGTAGCAATCCGCAGGTAGCCCTGGTTTACCCCAACAATGATCCAGTCATGTTTATG	hsa-miR-4490,hsa-miR-6811-5p,hsa-miR-1248,hsa-miR-3612,hsa-miR-3616-3p
hsa_circRNA_102073	hsa_circ_0043812	circBase	11.4514	11.3021	-3.21531	-2.57177	0.319608	0.2451	P	P	false	ASCRP3004139	chr17	-	40476728	40477079	exonic	NM_003150	STAT3	CAGAGAAACTCTTGGACCCACTCCTTGCCAGTTGTGGTGATCTCCAACATCTGTCAGATG	hsa-miR-561-3p,hsa-miR-140-3p,hsa-miR-34c-5p,hsa-miR-22-3p,hsa-miR-153-5p
hsa_circRNA_406707		25070500	10.4175	10.6492	-4.24919	-3.22468	0.677485	0.731462	P	P	false	ASCRP3002118	chr5	+	162890861	162891808	exonic	NM_012484	HMMR	AGCTAGAAAAGTTAAGTCTTCGGAATCAAAGGTTGTGCACCATCTCCAGGTGCTTATGAT	hsa-miR-6844,hsa-miR-4690-5p,hsa-miR-4742-5p,hsa-miR-129-5p,hsa-miR-5003-3p
hsa_circRNA_001945	hsa_circ_0001945	circBase	9.88008	9.60935	-4.78665	-4.26456	0.540713	0.666897	P	P	false	ASCRP3012798	chrX	+	134655200	134679497	sense overlapping	NM_182540	DDX26B	TTAATATCTGGAATAGACAATTATGGACAGGTACATGCTGGTCACCTACGACGAACCCCC	hsa-miR-3916,hsa-miR-6825-5p,hsa-miR-4723-5p,hsa-miR-3132,hsa-miR-6734-5p
hsa_circRNA_092520	hsa_circ_0001240	circBase	9.32852	9.61885	-5.33821	-4.25506	0.491416	0.53895	P	P	false	ASCRP3003833	chr22	-	42807412	42807742	exonic	NM_145912	NFAM1	CACACTCCACGGTGAGAGGCAGCGGCACCTTCATCCTGGTCAGAGGAGGACAGTCAGTGA	hsa-miR-122-5p,hsa-miR-8073,hsa-miR-7113-5p,hsa-miR-4435,hsa-miR-455-3p
hsa_circRNA_404893		25070500	8.04981	8.26369	-6.61692	-5.61022	0.754776	0.768898	P	P	false	ASCRP3010434	chr11	-	65314418	65314909	intronic	ENST00000301873	LTBP3	GTTGTCCCCAGATGGGTGAGGGGACCCCATTCAGACCAAAGAAGGAGCTCCTTAGCTGTC	hsa-miR-1273h-5p,hsa-miR-4739,hsa-miR-7977,hsa-miR-3656,hsa-miR-6089
hsa_circRNA_100683	hsa_circ_0020028	circBase	10.7039	10.6592	-3.96279	-3.21471	0.511239	0.61064	P	P	false	ASCRP3001415	chr10	+	112723882	112745523	exonic	NM_007373	SHOC2	ACCTTGACTTGCAGCACAATGAACTGCTAGACCTCCCAGATACTATAGGAACTCTAATGA	hsa-miR-130b-5p,hsa-miR-432-5p,hsa-miR-582-3p,hsa-miR-548a-3p,hsa-miR-181d-5p
hsa_circRNA_104152	hsa_circ_0077248	circBase	9.15634	9.93282	-5.5104	-3.94109	0.556138	0.594831	P	P	false	ASCRP3009611	chr6	-	86281854	86282092	exonic	NM_020468	SNX14	GGCTAGACCTGAAAATTTCTTCCAAGGTTGATGCATCTCTCTCAGAGCAGTTAGGACTTC	hsa-miR-601,hsa-miR-497-5p,hsa-miR-26a-5p,hsa-miR-15b-5p,hsa-miR-889-5p
hsa_circRNA_092540	hsa_circ_0001408	circBase	10.0537	10.1023	-4.61308	-3.77156	0.458476	0.511264	P	P	false	ASCRP3003210	chr4	-	42554521	42583749	exonic	NM_006095	ATP8A1	ATTATTTATCAAGCAGCATCTCCAGCACCGTTCCACTGGGAGCAGATCAGATTCTTCTTC	hsa-miR-4666b,hsa-miR-1272,hsa-miR-223-5p,hsa-miR-4663,hsa-miR-548g-3p
hsa_circRNA_100343	hsa_circ_0014295	circBase	7.81573	8.00882	-6.851	-5.86509	0.332043	0.288534	P	P	false	ASCRP3000468	chr1	+	153724754	153730239	exonic	NM_023015	INTS3	AACGTGCACGTTCATGGAATGTCTGATGATTGGTCGGGATCTCGTAAGACTACTTCAGAA	hsa-miR-219a-1-3p,hsa-miR-181d-3p,hsa-miR-516b-5p,hsa-miR-1224-5p,hsa-miR-31-5p
hsa_circRNA_401957		25242744	8.4567	8.47202	-6.21004	-5.4019	0.513234	0.626103	P	P	false	ASCRP3011437	chr18	+	33257554	33272284	exonic	NM_020474	GALNT1	TCCTGATTCTCAAATTCCACGTCACTATTTCTCATTGGGAGAGGTGTAAAACAAAGGTGT	hsa-miR-5195-3p,hsa-miR-548y,hsa-miR-4509,hsa-miR-4743-3p,hsa-miR-4659a-5p
hsa_circRNA_103066	hsa_circ_0006332	circBase	9.9932	9.69794	-4.67354	-4.17597	0.48837	0.566404	P	P	false	ASCRP3007336	chr20	+	42331129	42333998	exonic	NM_002466	MYBL2	GAAACATGCTGCGACCCTGATGCTTGGTGTGACCTGAGTAAATTTGACCTCCCTGAGGAA	hsa-miR-608,hsa-miR-30b-3p,hsa-miR-138-5p,hsa-miR-192-3p,hsa-miR-1301-3p
hsa_circRNA_000649	hsa_circ_0000649	circBase	12.2125	12.2206	-2.45422	-1.65336	0.367687	0.422192	P	P	false	ASCRP3004462	chr15	+	90192545	90193035	antisense	NM_198525	KIF7	CAGTGCCCACCTCGAGCAGGCTCAGCACCTCATCCAGGCCCTCCACGTCGACCTCCTTCA	hsa-miR-4739,hsa-miR-6779-5p,hsa-miR-6743-5p,hsa-miR-4632-5p,hsa-miR-6716-5p
hsa_circRNA_402116		25242744	10.7417	11.0934	-3.92502	-2.78051	0.294065	0.525138	P	P	false	ASCRP3003958	chr19	+	46832463	46834530	exonic	NM_022462	HIF3A	CACGAAAACTTTCTGCTCTTTCCTCTCAGCCTGGATGCTGATGCTCTGGATTTGGAGATG	hsa-miR-762,hsa-miR-5001-5p,hsa-miR-637,hsa-miR-4498,hsa-miR-6785-5p
hsa_circRNA_066377	hsa_circ_0066377	circBase	7.94628	7.01653	-6.72045	-6.85738	0.396113	0.30674	M	P	false	ASCRP3008765	chr3	+	58223258	58253072	exonic	NM_020676	ABHD6	GATTCTCTGCCCACAAGGATATGTGGCTCAGTGTGGTCAAGACCTCTGTAGGCGATCCTG	hsa-miR-937-3p,hsa-miR-3944-3p,hsa-miR-4707-5p,hsa-miR-1538,hsa-miR-6743-3p
hsa_circRNA_075166	hsa_circ_0075166	circBase	8.30744	8.03454	-6.3593	-5.83937	0.3874	0.46996	P	P	false	ASCRP3005557	chr5	+	176686989	176687169	exonic	NM_022455	NSD1	CGAAATCATGAGCATGTTAATGTTAGCTGGTGCTTTGTGTGCTCAGAAGGTCGGTTGATG	hsa-miR-548aj-5p,hsa-miR-548x-5p,hsa-miR-548g-5p,hsa-miR-7161-3p,hsa-miR-4645-5p
hsa_circRNA_102661	hsa_circ_0005695	circBase	10.2566	10.3685	-4.41018	-3.50537	0.528434	0.537215	P	P	false	ASCRP3011921	chr2	+	32399131	32409407	exonic	NM_017964	SLC30A6	TGAGGAAACCTAGCCCTGTCTATTCATTTGGTCCTGGAAGATACTGCTCTTTGGTGTAAT	hsa-miR-670-3p,hsa-miR-449c-5p,hsa-miR-146b-5p,hsa-miR-409-3p,hsa-miR-505-5p
hsa_circRNA_104271	hsa_circ_0003016	circBase	9.14199	9.4786	-5.52474	-4.39531	0.631451	0.800868	P	P	false	ASCRP3010932	chr6	+	170697374	170704667	exonic	NM_032448	FAM120B	TATAGCCGTTCCAGTCAGGGACAGCCGTGGAGAGACCAGGGACCAGCCTGATTACATCAA	hsa-miR-759,hsa-miR-26b-3p,hsa-miR-548b-3p,hsa-miR-339-5p,hsa-miR-337-5p
hsa_circRNA_103248	hsa_circ_0063752	circBase	9.52678	9.34752	-5.13995	-4.52639	0.226067	0.261713	P	P	false	ASCRP3008422	chr22	+	45937108	45946495	exonic	NM_001996	FBLN1	GAGTGCCCTGAGAACTACCGCCGCTCCGCAGCCACATATCAATGAGTGTTTGAGTATCAG	hsa-miR-671-5p,hsa-miR-503-5p,hsa-miR-552-3p,hsa-miR-588,hsa-miR-612
hsa_circRNA_103447	hsa_circ_0067013	circBase	9.10968	8.50039	-5.55705	-5.37352	0.222395	0.240219	P	P	false	ASCRP3011745	chr3	+	122808014	122811289	exonic	NM_006810	PDIA5	TGAAAGGACAAGGGACCATCTGCTGGGTGGACTGTGGGTGGTCCTGCCATCATGGCTGTC	hsa-miR-661,hsa-miR-624-5p,hsa-miR-22-3p,hsa-miR-770-5p,hsa-miR-376a-5p
hsa_circRNA_104867	hsa_circ_0087961	circBase	12.5075	12.4434	-2.15922	-1.43047	0.387218	0.456117	P	P	false	ASCRP3011592	chr9	-	113734352	113773970	exonic	uc010mub.3	LPAR1	TCTCTACTTCCATCCCTGTAATTTCACAGCCCCAGGTGTCATCCTTGAAGGATAGAATAA	hsa-miR-383-5p,hsa-miR-130b-5p,hsa-miR-135a-3p,hsa-miR-30c-2-3p,hsa-miR-620
hsa_circRNA_104127	hsa_circ_0007587	circBase	9.38778	9.05429	-5.27895	-4.81963	0.400954	0.56301	P	P	false	ASCRP3005766	chr6	+	56989531	57006893	exonic	NM_015555	ZNF451	CGTTCCCACATGGAGCTCACTGCCCATTTCAGGAGAATATTAAACGTAAAGACCATATTG	hsa-miR-644a,hsa-miR-18b-5p,hsa-miR-18a-5p,hsa-miR-361-5p,hsa-miR-146a-3p
hsa_circRNA_102834	hsa_circ_0004955	circBase	17.397	17.1088	2.73022	3.23485	0.309157	0.378922	P	P	false	ASCRP3003259	chr2	-	158655938	158675071	exonic	NM_001105	ACVR1	ATTCTTCCTGTGCTTATCATGATTGCTCTCCCCTCCCCTAGTATGGAAGCCTGGAGCATT	hsa-miR-498,hsa-miR-433-3p,hsa-miR-15b-3p,hsa-let-7c-3p,hsa-miR-149-3p
hsa_circRNA_001244	hsa_circ_0001244	circBase	13.2687	13.4798	-1.39805	-0.394122	0.292018	0.306528	P	P	false	ASCRP3007472	chr22	-	43557070	43558907	antisense	NM_000714	TSPO	GAACCACAGCCTTCTCTGTGAAGCCTCCCAGCTCTTTCCAGACCAGGTAGGGGTAGAGCA	hsa-miR-6861-5p,hsa-miR-619-5p,hsa-miR-1303,hsa-miR-125a-3p,hsa-miR-5787
hsa_circRNA_068259	hsa_circ_0068259	circBase	8.91608	9.00723	-5.75065	-4.86668	0.517967	0.582807	P	P	false	ASCRP3013372	chr3	-	183695304	183696439	exonic	NM_005688	ABCC5	TTTCAGTAAAGTCCCTCTCAGAAGCCTCAGTGGCTGTTGACAGATTTAAGAAATCCGCGA	hsa-miR-197-3p,hsa-miR-216a-3p,hsa-miR-6764-5p,hsa-miR-518c-5p,hsa-miR-7157-3p
hsa_circRNA_404687		25070500	6.74536	7.56984	-7.92137	-6.30407	0.286881	0.458354	A	P	false	ASCRP3011516	chr1	+	236332005	236347206	exonic	NM_003272	GPR137B	TCGTTTATTTCTTCCGAGTTAGAAATCCTACAAAGGACCTTGTGATTTTCAAAGCCAAGT	hsa-miR-1249-5p,hsa-miR-3916,hsa-miR-4713-5p,hsa-miR-3145-5p,hsa-miR-6760-5p
hsa_circRNA_101477	hsa_circ_0008471	circBase	8.82584	8.9522	-5.84089	-4.92171	0.893501	0.828832	P	P	false	ASCRP3013004	chr15	+	40475914	40477843	exonic	NM_001211	BUB1B	TTCCCAGTTTCACTCCATATGTGGAAGAGACTGCACGACAGCCAGTTATACAATTCCAAG	hsa-miR-374a-3p,hsa-miR-342-5p,hsa-miR-422a,hsa-miR-877-3p,hsa-miR-511-5p
hsa_circRNA_104714	hsa_circ_0007116	circBase	9.46525	9.62982	-5.20148	-4.2441	0.414363	0.687605	P	P	false	ASCRP3005484	chr8	+	142195237	142200516	exonic	NM_014957	DENND3	CCTGTGGTGCTGGCATCTTGACCCAGCCGAAAAAGTTGAAGATGCTCACCCCAAGTTATG	hsa-miR-767-5p,hsa-miR-519e-3p,hsa-miR-551b-3p,hsa-miR-551a,hsa-miR-504-3p
hsa_circRNA_400944		25242744	9.76062	9.44423	-4.90611	-4.42968	0.420658	0.283781	P	P	false	ASCRP3007998	chr12	-	46622935	46623422	exonic	NM_030674	SLC38A1	GACTCGCCTTTGCCCTGGCAAACACTGGAATCCTACTTTTTCTCAAGTTTATTTCTGATC	hsa-miR-6864-3p,hsa-miR-5006-5p,hsa-miR-377-5p,hsa-miR-4521,hsa-miR-5588-3p
hsa_circRNA_004954	hsa_circ_0004954	circBase	8.5376	8.17072	-6.12913	-5.70319	0.0992268	0.160039	P	P	false	ASCRP3006469	chr17	-	1451589	1456443	exonic	NM_006224	PITPNA	CTGAATATACACGAGAAAGCCTGGAATGCTTACCCCTACTGCAGAACCGTATCAAGTGGG	hsa-miR-193b-3p,hsa-miR-193a-3p,hsa-miR-3922-3p,hsa-miR-3176,hsa-miR-5088-5p
hsa_circRNA_100009	hsa_circ_0009344	circBase	9.69354	9.6374	-4.97319	-4.23651	0.365177	0.382782	P	P	false	ASCRP3011842	chr1	-	1721833	1724750	exonic	NM_002074	GNB1	TGACATCAATGCCATTTGCGTTACCTGTCCTGCTGCCGATTCCTGGATGACAATCAGATC	hsa-miR-188-3p,hsa-miR-138-5p,hsa-miR-346,hsa-miR-212-3p,hsa-miR-493-3p
hsa_circRNA_102564	hsa_circ_0051428	circBase	9.75587	9.65934	-4.91087	-4.21457	0.56169	0.569628	P	P	false	ASCRP3009524	chr19	+	45525310	45528995	exonic	NM_006509	RELB	GGATGGATCCTGTGCTTTCCGAGCCCGTCTATGACAAGACTCCGGGATTGTGGAGGGCTG	hsa-miR-670-3p,hsa-miR-572,hsa-miR-218-2-3p,hsa-miR-22-5p,hsa-miR-135b-3p
hsa_circRNA_090969	hsa_circ_0090969	circBase	11.2913	11.2229	-3.37543	-2.65104	0.492836	0.609672	P	P	false	ASCRP3013289	chrX	-	70146376	70148852	exonic	NM_032803	SLC7A3	TTGTGGTCATCTGGAGACAGCCACAGAGTTCCACTCCCCTTCACTTTAAGGTACAGCCAG	hsa-miR-214-3p,hsa-miR-921,hsa-miR-761,hsa-miR-497-5p,hsa-miR-6812-5p
hsa_circRNA_104475	hsa_circ_0082182	circBase	11.8827	11.8615	-2.78404	-2.01241	0.419588	0.538828	P	P	false	ASCRP3006396	chr7	+	128317617	128323309	exonic	uc003vnl.3	FAM71F2	CTCTTATAATGCTCCTTTTCCACTGTGAGCCAAGTGACCTTGGGAGAGGCTTCTCCCCCT	hsa-miR-34c-5p,hsa-miR-449a,hsa-miR-449b-5p,hsa-miR-34a-5p,hsa-miR-34b-5p
hsa_circRNA_006578	hsa_circ_0006578	circBase	12.4964	12.4959	-2.17036	-1.37798	0.349136	0.410373	P	P	false	ASCRP3012052	chr1	-	36823839	36828257	exonic	ENST00000473733	STK40	TGCACCACCACGGCCTCTTCCAGAGAACATCAGTTACTTTTATATGAAGAAAAATACAGG	hsa-miR-6876-3p,hsa-miR-6775-3p,hsa-miR-4268,hsa-miR-2117,hsa-miR-4267
hsa_circRNA_006905	hsa_circ_0006905	circBase	8.06138	6.89538	-6.60535	-6.97853	0.506104	0.356768	P	A	false	ASCRP3013219	chr1	+	10500403	10502498	exonic	NM_001270517	APITD1-CORT	TTGGAAAGTGCAGCCTTCTACAGACATGCGAAAAGAACCACAATTAACACTGAAGATGTG	hsa-miR-4775,hsa-miR-6780a-3p,hsa-miR-6720-5p,hsa-miR-6877-3p,hsa-miR-6837-3p
hsa_circRNA_001379	hsa_circ_0000516	circBase	11.1963	11.4067	-3.47044	-2.46722	0.0750083	0.0580761	P	P	false	ASCRP3006845	chr14	+	20811398	20811483	antisense	NR_002312	RPPH1	CTGTTAGGGCCGCCTCTGGCCCTATCTGACCTCGCGCGGAGCCCCGTTCTCTGGGAACTC	hsa-miR-18b-3p,hsa-miR-670-5p,hsa-miR-23a-5p,hsa-miR-125a-3p,hsa-miR-125b-5p
hsa_circRNA_001094	hsa_circ_0001094	circBase	8.06367	8.06129	-6.60306	-5.81262	0.523297	0.753333	P	P	false	ASCRP3001906	chr2	-	203690417	203693739	exonic	NM_138468	ICA1L	AGATAATCGAGAAATACCAGCTAAGACTCAATGTCACTCCATGGATTCCTTTGGGCAACC	hsa-miR-5000-5p,hsa-miR-4782-3p,hsa-miR-520e,hsa-miR-3920,hsa-miR-759
hsa_circRNA_100678	hsa_circ_0019803	circBase	9.57756	9.89601	-5.08917	-3.9779	0.704858	0.81599	P	P	false	ASCRP3004599	chr10	-	105108472	105108756	exonic	NM_032154	PCGF6	CATCAGACACAACCTCTTTATAACATAAGCGCCTGATTAATCTCTCTGAGCTGACCCCAT	hsa-miR-200c-5p,hsa-miR-377-5p,hsa-miR-208a-5p,hsa-miR-367-5p,hsa-miR-599
hsa_circRNA_101522	hsa_circ_0035277	circBase	9.53025	8.47706	-5.13648	-5.39685	0.428848	0.503404	P	P	false	ASCRP3006170	chr15	-	51743841	51747425	exonic	NM_015263	DMXL2	CTCATTCATGTGTGGTGTTGCGGATGGAGAGGGTTTTCTGAGTATCTGGCAAGTTAACCA	hsa-miR-224-5p,hsa-miR-616-3p,hsa-miR-520g-5p,hsa-miR-576-3p,hsa-miR-708-3p
hsa_circRNA_051123	hsa_circ_0051123	circBase	8.87964	9.22531	-5.7871	-4.6486	0.148713	0.331167	P	P	false	ASCRP3010075	chr19	+	41129508	41129987	exonic	NM_003573	LTBP4	GTCTCCAACGAGAGCCAGAGCCTCGACGTGGACGAATGTCAGCTCTTCCGAGACCAGGTG	hsa-miR-6720-5p,hsa-miR-128-3p,hsa-miR-377-3p,hsa-miR-139-3p,hsa-miR-6068
hsa_circRNA_032393	hsa_circ_0032393	circBase	8.73555	8.6717	-5.93118	-5.20221	0.534772	0.619342	P	P	false	ASCRP3003013	chr14	+	71434914	71445365	exonic	NM_014982	PCNX	ATGCAGTCAGTGGAGATTGGATCTGGTTCCTCGCGTCTTGGAACAGCAGCAACTATTAAA	hsa-miR-7107-3p,hsa-miR-1236-3p,hsa-miR-942-5p,hsa-miR-6813-5p,hsa-miR-3660
hsa_circRNA_104434	hsa_circ_0081343	circBase	12.5879	12.7803	-2.07881	-1.09364	0.442498	0.410009	P	P	false	ASCRP3002108	chr7	+	98985661	98985884	exonic	NM_005720	ARPC1B	AGCGGCTCTCGTGTGATCTCCATCTGTTATTTCGAGCAGGAGAATGACTGGCATCGACTG	hsa-miR-545-3p,hsa-miR-210-5p,hsa-miR-597-3p,hsa-miR-147b,hsa-miR-620
hsa_circRNA_100164	hsa_circ_0011545	circBase	11.8646	11.7314	-2.80208	-2.14253	0.471003	0.611279	P	P	false	ASCRP3001863	chr1	+	35846859	35865177	exonic	NM_005095	ZMYM4	AGAGATGGCTTCCCCCAACCCAGACGAAGAAGACATTTTAAATCCAAAGGATGTGATCAG	hsa-miR-30a-3p,hsa-miR-589-3p,hsa-miR-15b-3p,hsa-miR-298,hsa-miR-125b-5p
hsa_circRNA_102255	hsa_circ_0046523	circBase	7.46628	7.46573	-7.20045	-6.40818	0.151053	0.12848	P	P	false	ASCRP3003754	chr17	+	80828099	80858607	exonic	NM_005993	TBCD	CAATGATAGACCACCTGGTTACCATGAAGATCAGCCACTGGGATGGTTGTCGCCGTGATC	hsa-miR-510-5p,hsa-miR-604,hsa-miR-339-5p,hsa-miR-146b-3p,hsa-miR-148a-3p
hsa_circRNA_100247	hsa_circ_0012779	circBase	7.65882	7.29996	-7.00791	-6.57395	0.551879	0.636069	P	P	false	ASCRP3001913	chr1	+	62321701	62350080	exonic	NM_176877	INADL	AGATATGCCACTGATACATGGACCCTTTAGATCCTACAAGATCAGTGATTGTGATCCGCT	hsa-miR-218-2-3p,hsa-miR-335-3p,hsa-miR-16-2-3p,hsa-miR-410-3p,hsa-miR-203a-5p
hsa_circRNA_105013	hsa_circ_0001936	circBase	9.2638	8.48629	-5.40293	-5.38762	0.255077	0.348716	P	P	false	ASCRP3006861	chrX	-	79962925	79975155	exonic	NM_153252	BRWD3	CTGTTGTTGAATGGCAAAGTGAAAGTTCTTCCAGGTGATGGTGAGGTAGTAGAACAGGTA	hsa-miR-141-5p,hsa-miR-486-5p,hsa-miR-578,hsa-miR-135a-5p,hsa-miR-135b-5p
hsa_circRNA_000536	hsa_circ_0000536	circBase	10.9555	10.8047	-3.71128	-3.06926	0.457345	0.656024	P	P	false	ASCRP3007574	chr14	-	50473795	50474137	sense overlapping	NR_102736	LOC100506499	GAAGAGTAAGAACTGGCCAAGACTGAGATGTCCTTCCCTCATTTAAGAGGAGGAAGCCTG	hsa-miR-1285-3p,hsa-miR-6860,hsa-miR-6838-3p,hsa-miR-6808-5p,hsa-miR-6780a-5p
hsa_circRNA_069059	hsa_circ_0069059	circBase	8.67251	8.28326	-5.99422	-5.59065	0.549717	0.723437	P	P	false	ASCRP3005500	chr4	-	5664833	5699374	exonic	NM_147127	EVC2	CCTTAGAAGAGACTTGCCCTGTATGATTTGGCCCAAAGTGGAATGCTGTCACTTTAAGAC	hsa-miR-6086,hsa-miR-4659a-3p,hsa-miR-377-5p,hsa-miR-4659b-3p,hsa-miR-494-5p
hsa_circRNA_000447	hsa_circ_0000447	circBase	8.81381	8.80563	-5.85293	-5.06828	0.547829	0.617148	P	P	false	ASCRP3007783	chr12	+	120591146	120591648	antisense	NM_006836	GCN1L1	GACAAAAAACTGAAAGACTGGCATCATTGGGCGCGTTCTTCAGGAACTCCTCGAATACTG	hsa-miR-4763-3p,hsa-miR-296-3p,hsa-miR-6732-5p,hsa-miR-5196-5p,hsa-miR-7156-3p
hsa_circRNA_100531	hsa_circ_0017461	circBase	8.22826	8.52653	-6.43848	-5.34738	0.518833	0.555367	P	P	false	ASCRP3002098	chr10	+	1139391	1142186	exonic	NM_014023	WDR37	AGCCTGTTGCTGACACTAGTTAAATTCTATCAAATTTCATCCCTCAGAGCAGTTGGCTCT	hsa-miR-488-5p,hsa-miR-449c-5p,hsa-miR-298,hsa-miR-34c-5p,hsa-miR-517-5p
hsa_circRNA_402995		25242744	8.5027	8.38719	-6.16403	-5.48672	0.737172	0.784358	P	P	false	ASCRP3004041	chr3	+	150903116	150911453	exonic	NM_053002	MED12L	CACTTACAGTATGCAACACATTTTCCTATACCTCTGGTTGCGCCCAACGATGAAGCTGTG	hsa-miR-877-3p,hsa-miR-888-3p,hsa-miR-15b-5p,hsa-miR-6758-5p,hsa-miR-15a-5p
hsa_circRNA_102989	hsa_circ_0059342	circBase	9.96914	9.7804	-4.69759	-4.09351	0.641151	0.617684	P	P	false	ASCRP3011827	chr20	-	3925823	3944671	exonic	NM_007219	RNF24	TGAATTTACATGAGTTCATCCATGAGCTCGGATTTCCCACATTACAACTTCAGGATGCCT	hsa-miR-548d-3p,hsa-miR-497-3p,hsa-miR-195-3p,hsa-miR-218-5p,hsa-miR-577
hsa_circRNA_404858		25070500	9.90647	10.1678	-4.76026	-3.70616	0.624517	0.740823	P	P	false	ASCRP3004925	chr11	+	19473732	19474599	intronic	ENST00000360655	NAV2	CCAAAATCACATGGCTGTCTTTTCACCTAAGTGGATAACCCTCCAGAGATCAGTTGAACT	hsa-miR-7114-5p,hsa-miR-664b-5p,hsa-miR-6788-5p,hsa-miR-1305,hsa-miR-548e-5p
hsa_circRNA_103442	hsa_circ_0003763	circBase	10.4255	10.5918	-4.24121	-3.28213	0.467735	0.508162	P	P	false	ASCRP3003485	chr3	-	119562101	119582452	exonic	NM_002093	GSK3B	CAAATGCCACAGCAGCGTCAGGTCTTCCGACCCCGAACTCCACCGGAGGCAATTGCACTG	hsa-miR-508-5p,hsa-miR-766-5p,hsa-miR-128-3p,hsa-miR-765,hsa-miR-454-3p
hsa_circRNA_032891	hsa_circ_0032891	circBase	12.8162	12.574	-1.85053	-1.29996	0.448953	0.563302	P	P	false	ASCRP3002346	chr14	-	90397884	90398971	exonic	NM_145231	EFCAB11	AGGTGGCTCCCAAATTACCGGAAAGGACTGTTCTTGAGGTATTCAGGTATATTACTCGAG	hsa-miR-887-5p,hsa-miR-6868-3p,hsa-miR-6884-5p,hsa-miR-4664-3p,hsa-miR-7974
hsa_circRNA_040773	hsa_circ_0040773	circBase	13.4615	13.4094	-1.20525	-0.464491	0.370926	0.42771	P	P	false	ASCRP3007613	chr16	-	87448881	87452507	exonic	NM_015144	ZCCHC14	GAAGCTCAAGACCCAGCTGGAGCTGGAAAAGTCCTGGCAATCCCTCCCTTTCTAAAGTAG	hsa-miR-5589-5p,hsa-miR-4778-3p,hsa-miR-3622b-5p,hsa-miR-3605-5p,hsa-miR-5704
hsa_circRNA_089762	hsa_circ_0089762	circBase	10.8129	10.8393	-3.85378	-3.03457	0.0465307	0.0621796	P	P	false	ASCRP3004792	chrM	-	7586	7982	exonic	uc022bqs.1	JA760602	CATGTGCCATGTCGCCTGGTTCTAGGAATAATGGGGGAAGTATGTAGGAGTTGAAGATTA	hsa-miR-554,hsa-miR-3129-3p,hsa-miR-4540,hsa-miR-7975,hsa-miR-335-3p
hsa_circRNA_092454	hsa_circ_0000863	circBase	11.3204	11.2493	-3.34638	-2.62464	0.335059	0.448765	P	P	false	ASCRP3004596	chr19	-	694845	694932	sense overlapping	NM_214710	PRSS57	CATCACTGCGGAGGCTTCCTGCTGCGAGCCCGCTGGGTGACCCCCCACTCCAGGCCCTAC	hsa-miR-3619-5p,hsa-miR-671-5p,hsa-miR-7706,hsa-miR-4781-3p,hsa-miR-6165
hsa_circRNA_002051	hsa_circ_0001158	circBase	7.77943	7.12905	-6.8873	-6.74486	0.427357	0.422585	P	P	false	ASCRP3008370	chr20	+	37612341	37623523	exonic	NM_021931	DHX35	GAGGGGATCTTCGATTGATTGTAGCTTCAGCCACTCTGGATGCAGACTACCTTGCAGAAG	hsa-miR-338-3p,hsa-miR-143-5p,hsa-miR-511-3p,hsa-miR-662,hsa-miR-96-3p
hsa_circRNA_032236	hsa_circ_0032236	circBase	11.3007	11.3191	-3.36608	-2.55477	0.557894	0.623685	P	M	false	ASCRP3010849	chr14	+	65470966	65482434	exonic	NM_002028	FNTB	TAGATGAACCCATCCCCCAGATAGTGGCTACAGAGCAAAAGTAGAAGAAAAGATCCAAGA	hsa-miR-4713-3p,hsa-miR-520d-3p,hsa-miR-4799-3p,hsa-miR-520a-3p,hsa-miR-584-3p
hsa_circRNA_100671	hsa_circ_0019632	circBase	8.23341	8.2554	-6.43332	-5.61851	0.384246	0.499663	P	P	false	ASCRP3001282	chr10	-	103716353	103717489	exonic	NM_024541	C10orf76	ACCAGAGCTTTGACAACCTCTACTCCATGGCCTTGATAAATTTGCTGAAGTTCCTTATGT	hsa-miR-579-3p,hsa-miR-595,hsa-miR-637,hsa-miR-494-5p,hsa-miR-190a-5p
hsa_circRNA_405275		25070500	11.5216	11.5999	-3.14518	-2.27402	0.57255	0.647719	P	P	false	ASCRP3003396	chr14	-	89123719	89131833	exonic	NM_183387	EML5	CAAAAAGAACCCTCAATTGATGAAAGGTGGGAGGTGTTGCTGTTTTTCTCCTGATGGTAA	hsa-miR-8068,hsa-miR-215-3p,hsa-miR-627-3p,hsa-miR-641,hsa-miR-4733-5p
hsa_circRNA_405770		25070500	11.2436	10.9757	-3.42318	-2.8982	0.239604	0.265335	P	P	false	ASCRP3010094	chr19	-	36530224	36531038	exonic	NM_152658	THAP8	GTCTGCAGCGCCTGGTTCCCACTGAAGGATGGTCCCCGGCTGCAGGCCTGGCTGCAGCAC	hsa-miR-4763-3p,hsa-miR-6722-3p,hsa-miR-1909-3p,hsa-miR-4783-3p,hsa-miR-302d-3p
hsa_circRNA_025114	hsa_circ_0025114	circBase	10.8035	10.966	-3.86322	-2.90792	0.215386	0.429735	P	P	false	ASCRP3009263	chr12	-	6172119	6219748	exonic	NM_000552	VWF	GCTGGTGAAGAGTCTCCATGCCCTATGCCTCCAAAGGGCTGTATCTAGAAACTGAGGCTG	hsa-miR-4763-3p,hsa-miR-3619-5p,hsa-miR-214-3p,hsa-miR-761,hsa-miR-6836-5p
hsa_circRNA_000342	hsa_circ_0000342	circBase	7.45972	6.60095	-7.20701	-7.27296	0.321097	0.248262	P	A	false	ASCRP3011223	chr11	-	77043774	77064644	exonic	NM_002576	PAK1	TCAGCTAAAGAGCTGCTACAGGAAGCATAGTGAGTGTGGGCGATCCTAAGAAGAAATATA	hsa-miR-3170,hsa-miR-26b-5p,hsa-miR-181b-5p,hsa-miR-6855-5p,hsa-miR-26a-5p
hsa_circRNA_407213		25070500	7.09416	7.14799	-7.57258	-6.72592	0.502041	0.633809	A	P	false	ASCRP3010232	chr9	+	107513236	107521452	exonic	NM_015469	NIPSNAP3A	GTGGCAGCTGATGTGCTCATCTTTTGCTACGGGACCCAGACAATACGATGGAATATTCTA	hsa-miR-329-5p,hsa-miR-7703,hsa-miR-488-5p,hsa-miR-376b-3p,hsa-miR-4799-5p
hsa_circRNA_401253		25242744	11.4828	11.5225	-3.18394	-2.35144	0.538603	0.715184	P	P	false	ASCRP3002400	chr14	-	55457930	55467710	exonic	NM_007086	WDHD1	AGTCAGGTTCTACACCGTTGCATCTCACTCACAGATTCATGACCCTCAATATAGTAACCT	hsa-miR-3140-3p,hsa-miR-5696,hsa-miR-6728-5p,hsa-miR-6876-3p,hsa-miR-1265
hsa_circRNA_101187	hsa_circ_0006030	circBase	9.60702	9.19664	-5.05971	-4.67727	0.429086	0.548603	P	P	false	ASCRP3003124	chr12	+	122181534	122190129	exonic	NM_001080825	TMEM120B	ATGTCGATTTGTCCTTCACTACAGGAGACGCACAGGATCTACAAGCAGAAGCTGGAGGAG	hsa-miR-103a-2-5p,hsa-miR-507,hsa-miR-23b-3p,hsa-miR-23a-3p,hsa-miR-93-3p
hsa_circRNA_078728	hsa_circ_0078728	circBase	11.2018	11.1622	-3.46492	-2.71172	0.478284	0.550852	P	P	false	ASCRP3012912	chr6	-	169982931	170062520	exonic	NM_182552	WDR27	TTCAACCCATCAGCGCCCCAGAAGAAAGCCAGCTTCCCTCTACAAGTGCTCTGGGAAAAG	hsa-miR-324-3p,hsa-miR-214-3p,hsa-miR-1913,hsa-miR-1972,hsa-miR-646
hsa_circRNA_079080	hsa_circ_0079080	circBase	7.13409	7.42874	-7.53264	-6.44517	0.168529	0.113403	P	P	false	ASCRP3009782	chr7	+	899764	905704	exonic	NM_025154	SUN1	GGTCATCCAGGTGGACGTGCAAGTCAGAGAAATGGTGAAACTCCTGTTTTCCGAAGATCA	hsa-miR-3180-5p,hsa-miR-1205,hsa-miR-589-5p,hsa-miR-520a-5p,hsa-miR-525-5p
hsa_circRNA_083776	hsa_circ_0083776	circBase	11.7852	12.0038	-2.88157	-1.87007	0.210133	0.246223	P	P	false	ASCRP3001877	chr8	+	27514298	27530537	exonic	NM_016240	SCARA3	AGAGCTATTTCCAGGAGTTTTTCAGAAAAGTGGACTCTCTCTCCGAAGACATCTCCTTGA	hsa-miR-297,hsa-miR-3149,hsa-miR-574-5p,hsa-miR-6882-3p,hsa-miR-4726-5p
hsa_circRNA_403531		25242744	6.56929	7.8768	-8.09744	-5.99711	0.33926	0.274799	A	P	false	ASCRP3006424	chr6	-	1960100	1961200	exonic	NM_001500	GMDS	CTCTTTGCAGTGAACGGCATTCTCTTCAATCATGAGAGTCCCAGAAGAGATTTCCTTTGA	hsa-miR-1909-5p,hsa-miR-6737-5p,hsa-miR-4655-5p,hsa-miR-6782-5p,hsa-miR-3189-5p
hsa_circRNA_102131	hsa_circ_0044695	circBase	9.54105	9.63244	-5.12569	-4.24147	0.574301	0.683118	P	P	false	ASCRP3005899	chr17	+	53024621	53027487	exonic	NM_005486	TOM1L1	CTACGAGGTAATGGAGTTTGATCCCTTAGCTCCTGCTGTCACTACAGAGTTTGCCCAAAG	hsa-miR-612,hsa-miR-29b-1-5p,hsa-miR-708-5p,hsa-miR-582-3p,hsa-miR-136-5p
hsa_circRNA_069097	hsa_circ_0069097	circBase	7.91426	4.56406	-6.75247	-9.30985	0.859548	0.24795	P	A	false	ASCRP3008580	chr4	+	6825911	6843931	exonic	NM_014743	KIAA0232	GATCTGCTTCTGATGAAGTTCTGCCGGAGACTTCCATTTGGCCTCAATGTGAAATTAAAG	hsa-miR-3654,hsa-miR-7977,hsa-miR-3157-5p,hsa-miR-129-5p,hsa-miR-4685-5p
hsa_circRNA_403102		25242744	7.74815	7.43987	-6.91859	-6.43404	0.358902	0.13269	P	P	false	ASCRP3011086	chr4	-	25848915	25849486	exonic	NM_015187	SEL1L3	TATTTGGAACCTTCGGGCAAACAGGATTCCACAGTGTCCTCTGGAAAATGAATGTTGTAC	hsa-miR-6854-5p,hsa-miR-613,hsa-miR-4420,hsa-miR-370-3p,hsa-miR-5582-5p
hsa_circRNA_100026	hsa_circ_0005719	circBase	9.85939	9.96664	-4.80734	-3.90727	0.541836	0.66214	P	P	false	ASCRP3012519	chr1	-	6021853	6046387	exonic	NM_015102	NPHP4	TGGTCTGCAGCAGATACCTGGCCTGCTTCCAGCTCATGGAGAATCCGATCATCCGGGAAG	hsa-miR-608,hsa-miR-149-3p,hsa-miR-637,hsa-miR-597-3p,hsa-miR-766-3p
hsa_circRNA_406125		25070500	9.34341	9.65953	-5.32333	-4.21438	0.791569	0.842381	P	P	false	ASCRP3002660	chr20	-	50516660	50530353	antisense	ENST00000516658	RNU6-347P	ATAGGGATGGAGAAGGAAGCAGATGCCCTACAAAGCCCATGTATAGTCACCCAACAAAAT	hsa-miR-619-5p,hsa-miR-1273g-3p,hsa-miR-3159,hsa-miR-5787,hsa-miR-1273h-5p
hsa_circRNA_104383	hsa_circ_0004604	circBase	7.04842	7.84767	-7.61831	-6.02624	0.208829	0.249367	A	P	false	ASCRP3004853	chr7	+	65592690	65599361	exonic	NM_014478	CRCP	CATTGAAAAGCCACAAGTTGACCAAGAAGGATGCCAATTCTGCGCTTCTCAGTAACTACG	hsa-miR-148a-5p,hsa-miR-135b-5p,hsa-miR-148b-5p,hsa-miR-1271-3p,hsa-miR-135a-5p
hsa_circRNA_100899	hsa_circ_0023736	circBase	8.86434	8.77059	-5.80239	-5.10332	0.244552	0.313103	P	P	false	ASCRP3005891	chr11	-	77632385	77633517	exonic	NM_033547	INTS4	CTACCTCCGAGACAGTCTTTCTCATCTTGTTCCTGCCTTGAGGGTGCTTGAAGTTTCTGG	hsa-miR-29c-3p,hsa-miR-29b-3p,hsa-miR-550a-5p,hsa-miR-550a-3-5p,hsa-miR-107
hsa_circRNA_007250	hsa_circ_0007250	circBase	7.92939	8.49537	-6.73735	-5.37854	0.0388848	0.0268544	P	P	false	ASCRP3008737	chr2	-	10931920	10933328	exonic	NM_005742	PDIA6	GATGTTTGGATGGTTGAGTTCTATGCTCCTTGGTGTGGACACTGCAAAAAGTGGCAGAAC	hsa-miR-4487,hsa-miR-7158-5p,hsa-miR-6738-3p,hsa-miR-1248,hsa-miR-4705
hsa_circRNA_020596	hsa_circ_0020596	circBase	9.31721	9.02484	-5.34953	-4.84908	0.173338	0.10708	P	P	false	ASCRP3001130	chr11	-	133587	139152	exonic	uc001lnx.4	LOC100133161	ACAGCGAAACGAAGTGAGCTCACAATGACTCAAGCTGCCACATACTGTTGATTGTGAAAT	hsa-miR-485-5p,hsa-miR-30b-3p,hsa-miR-6884-5p,hsa-miR-3689c,hsa-miR-3689b-3p
hsa_circRNA_003921	hsa_circ_0003921	circBase	8.0197	7.91287	-6.64703	-5.96104	0.795946	0.616682	P	P	false	ASCRP3013165	chr9	-	99304107	99327765	exonic	NM_003671	CDC14B	TTGACTGTTTTCATGCAGTAAAGAAGATCGCCTTTGTTTTGCCATTCTCTACAGCAGACC	hsa-miR-3143,hsa-miR-103a-3p,hsa-miR-107,hsa-miR-6505-5p,hsa-miR-4659a-3p
hsa_circRNA_405742		25070500	8.15562	7.79633	-6.51111	-6.07758	0.323489	0.39977	P	P	false	ASCRP3004004	chr19	+	14066723	14067334	exonic	NM_138353	DCAF15	CACTCGGCAGGTCCGGCAGGTTCGGCTATTCCAGGACGAGGAGATCTACAGCGACCTGTA	hsa-miR-497-5p,hsa-miR-15b-5p,hsa-miR-15a-5p,hsa-miR-6756-5p,hsa-miR-195-5p
hsa_circRNA_102127	hsa_circ_0044646	circBase	11.4259	11.6364	-3.24087	-2.23752	0.633069	0.649064	M	P	false	ASCRP3010199	chr17	-	49067810	49071296	exonic	NM_003971	SPAG9	GTGCTTCTCCAGTGATGGATAAACCACCAGGAACAGCAGAAGGAGTTAAAAAATCAAGAA	hsa-miR-589-3p,hsa-miR-10b-3p,hsa-miR-29c-3p,hsa-miR-708-3p,hsa-miR-29b-3p
hsa_circRNA_000074	hsa_circ_0000074	circBase	7.9344	8.09322	-6.73233	-5.7807	0.0663574	0.106514	P	P	false	ASCRP3004286	chr1	-	59248878	59248985	sense overlapping	NM_002228	JUN	CAGCGGGTGCCGCGCGCGAGTCGACAAGTAAGAGTGCGGGAGGCATCTTAATTAACCCTG	hsa-miR-4270,hsa-miR-6754-5p,hsa-miR-6823-5p,hsa-miR-5193,hsa-miR-7113-5p
hsa_circRNA_022963	hsa_circ_0022963	circBase	14.6636	15.04	-0.00311665	1.16613	0.355319	0.396063	A	M	false	ASCRP3003439	chr11	+	66050718	66050862	exonic	NM_182553	CNIH2	CAAACTTGCCTTCTACCTGCTCTCCTTCTTCTATTACCTGTACAGGTACTTCCACCGTCC	hsa-miR-3154,hsa-miR-7157-5p,hsa-miR-4310,hsa-miR-6760-5p,hsa-miR-6770-5p
hsa_circRNA_084900	hsa_circ_0084900	circBase	12.6987	12.7319	-1.96808	-1.14203	0.390073	0.465181	P	A	false	ASCRP3007124	chr8	-	95504879	95550574	exonic	NM_015496	KIAA1429	CTTGGGAAGCACAAGCATGAGACCTTTATAACGTCAAGAGAGACATCTCCCCATACATTT	hsa-miR-4778-3p,hsa-miR-877-3p,hsa-miR-6881-3p,hsa-miR-5196-3p,hsa-miR-6809-3p
hsa_circRNA_100331	hsa_circ_0000128	circBase	11.2724	11.3486	-3.39438	-2.52534	0.422418	0.494269	P	P	false	ASCRP3006369	chr1	+	151139409	151139890	exonic	NM_024041	SCNM1	CTCTGCACAGAGCTCCCCACTATAACAGTTGCTGCCGCCGGAAGTACAGCTTTGCTTGTG	hsa-miR-187-3p,hsa-miR-654-5p,hsa-miR-9-5p,hsa-miR-541-3p,hsa-miR-491-5p
hsa_circRNA_405534		25070500	8.10236	7.98993	-6.56437	-5.88398	0.0465863	0.0383624	P	P	false	ASCRP3003494	chr17	+	7402357	7402812	sense overlapping	NM_000937	POLR2A	CAAATTCACCAAGAGAGACGTCTTCCTGGAGCGGGTGTGGAACGGCACATGTGTGATGGG	hsa-miR-6849-3p,hsa-miR-596,hsa-miR-6823-5p,hsa-miR-3199,hsa-miR-296-3p
hsa_circRNA_103858	hsa_circ_0009162	circBase	8.70595	8.60892	-5.96079	-5.26499	0.522664	0.772979	P	P	false	ASCRP3003093	chr5	-	64747301	64756165	exonic	NM_197941	ADAMTS6	ATGGGATTGCCCACCACGATAATGCAGTTCTTATTACTAGCATGGTGTTATTGCTACAGA	hsa-miR-632,hsa-miR-30c-1-3p,hsa-miR-185-5p,hsa-miR-182-5p,hsa-miR-190b
hsa_circRNA_077109	hsa_circ_0077109	circBase	9.14005	8.92491	-5.52669	-4.949	0.101168	0.0636699	P	P	false	ASCRP3011285	chr6	+	79607545	79612827	exonic	uc003pin.2	IRAK1BP1	TCATGAATCCCACATCAAATGAACAAATACTGCCTCTGGACTCTGAATGTCTGCATTACA	hsa-miR-3613-5p,hsa-miR-548at-5p,hsa-miR-7159-5p,hsa-miR-421,hsa-miR-424-5p
hsa_circRNA_104522	hsa_circ_0082950	circBase	7.03684	7.40816	-7.62989	-6.46575	0.0453582	0.0547152	A	P	false	ASCRP3003727	chr7	-	151174418	151188100	exonic	NM_005614	RHEB	CAATCAAAAGGGAAATCCTCATTGACGATTCAATTTGTTGAAGGCCAATTTGTGGACTCC	hsa-miR-584-5p,hsa-miR-136-5p,hsa-miR-380-3p,hsa-miR-194-5p,hsa-miR-26a-2-3p
hsa_circRNA_007008	hsa_circ_0007008	circBase	9.89548	9.68762	-4.77126	-4.18629	0.387947	0.34435	P	P	false	ASCRP3010030	chr17	+	7478510	7478576	intronic	ENST00000581544	EIF4A1	GTCCTAGCACCCACTCGAGAATTGGCTCAGCAGATTGAATTAGATCTAAAAGCCACCCAG	hsa-miR-6748-5p,hsa-miR-4745-5p,hsa-miR-6741-5p,hsa-miR-1258,hsa-miR-4481
hsa_circRNA_406878		25070500	9.13356	9.29199	-5.53317	-4.58192	0.750574	0.869403	P	P	false	ASCRP3006823	chr6	+	151775682	151779258	intronic	ENST00000494826	C6orf211	CTGTGGTAATGGTCATCCCACCGAAGATACAGAAAGGCCAGAACTTAGATCATTTGCATA	hsa-miR-6830-3p,hsa-miR-6873-3p,hsa-miR-5001-3p,hsa-miR-3916,hsa-miR-4725-3p
hsa_circRNA_026568	hsa_circ_0026568	circBase	10.6573	10.4368	-4.00939	-3.43712	0.159239	0.154658	P	P	false	ASCRP3009609	chr12	-	53585106	53590604	exonic	uc001scc.3	ITGB7	GGCTACCCCACCCAAGTATACAATAAAGTCTTACCTCAGAGTTTTGGTTCCTTTGTGGAC	hsa-miR-1273g-3p,hsa-miR-34a-5p,hsa-miR-3158-5p,hsa-miR-6756-5p,hsa-miR-509-5p
hsa_circRNA_404994		25070500	8.60035	8.0384	-6.06639	-5.83551	0.269923	0.291981	P	P	false	ASCRP3012248	chr12	-	39061910	39062584	intronic	ENST00000331366	CPNE8	TGCTTCTTGAAACCACCGTGCCCGGACCATTATGTGTTTTTTTCATAATTAGACACATGA	hsa-miR-548a-5p,hsa-miR-4803,hsa-miR-802,hsa-miR-548as-5p,hsa-miR-4765
hsa_circRNA_104993	hsa_circ_0001917	circBase	7.73451	7.97203	-6.93222	-5.90188	0.291518	0.267933	P	P	false	ASCRP3007389	chrX	-	41519691	41530783	exonic	NM_003688	CASK	GAAAGGATCACTGTTTATGAAGCACTGAATCACCCATGGCTTAAGCCCCACTGTGTTCTC	hsa-miR-218-1-3p,hsa-miR-764,hsa-miR-338-3p,hsa-miR-96-5p,hsa-miR-300
hsa_circRNA_005500	hsa_circ_0005500	circBase	13.8125	13.6156	-0.854192	-0.258286	0.40673	0.494546	P	P	false	ASCRP3006781	chr20	+	32619327	32621045	exonic	ENST00000413297	RALY	CTGTCCCCTCACGTCTCATGTGTGTACTCCTACCATGCAGGTGAGCCCTATTCCCAGAGG	hsa-miR-4756-5p,hsa-miR-6734-5p,hsa-miR-27b-5p,hsa-miR-5584-5p,hsa-miR-5093
hsa_circRNA_406042		25070500	7.67245	6.6211	-6.99429	-7.25281	0.734168	0.612889	P	A	false	ASCRP3000963	chr2	+	209204860	209207276	intronic	ENST00000264380	PIKFYVE	AATTTGCATATATTATTAAAACCAGTGGCTCTTAGCAGGGGGGTTATTTTTCCTTAGTTG	hsa-miR-1277-5p,hsa-miR-4517,hsa-miR-4644,hsa-miR-577,hsa-miR-6881-5p
hsa_circRNA_103690	hsa_circ_0001423	circBase	7.8695	7.96357	-6.79723	-5.91034	0.714808	0.603893	P	P	false	ASCRP3006078	chr4	+	87967317	87968746	exonic	NM_005935	AFF1	CTCACCAAACTGAAGATGCCTTCTCAGTCAGTTGAGTTTGTACAATGACGACAGAAACCT	hsa-miR-541-3p,hsa-miR-516a-3p,hsa-miR-516b-3p,hsa-miR-612,hsa-miR-605-3p
hsa_circRNA_100876	hsa_circ_0023404	circBase	12.272	12.2072	-2.39473	-1.66669	0.476011	0.520483	P	P	false	ASCRP3008345	chr11	+	71668272	71671937	exonic	NM_018320	RNF121	GAGGCACCCACGCTCCTACAATGTTGATATGTCAGATCTCTCTCCAGAAGAGCAATGGAG	hsa-miR-636,hsa-miR-665,hsa-miR-217,hsa-miR-136-5p,hsa-miR-646
hsa_circRNA_074441	hsa_circ_0074441	circBase	7.78292	5.96281	-6.88381	-7.9111	0.312294	0.304373	P	A	false	ASCRP3010403	chr5	+	145640307	145643194	exonic	NM_018989	RBM27	GTTGAATCAGTCTGGTGGTGCTGGAGAAGATTGCCAGGCAAGGAAATAACAATCAAAATA	hsa-miR-7157-3p,hsa-miR-4494,hsa-miR-6081,hsa-miR-409-5p,hsa-miR-4782-5p
hsa_circRNA_406318		25070500	7.76557	7.57933	-6.90116	-6.29458	0.495984	0.620028	P	P	false	ASCRP3011227	chr3	-	105389076	105404310	exonic	NM_170662	CBLB	TCAGCTTCCTTCATGTTCAGGTGTACTGGTCCGTTAGCAAATTCTCTTTCAGAGAAAACA	hsa-miR-4459,hsa-miR-6728-5p,hsa-miR-6797-5p,hsa-miR-6165,hsa-miR-5187-5p
hsa_circRNA_041631	hsa_circ_0041631	circBase	8.92432	8.18966	-5.74241	-5.68426	0.0949123	0.14915	P	P	false	ASCRP3013094	chr17	-	4848946	4850115	exonic	ENST00000225655	PFN1	TTCTGAATAAAAAAGATTCTACTAACAACCAGCTGAGGTGGGTGTCCTGGTTGGCAAAGA	hsa-miR-149-3p,hsa-miR-4728-5p,hsa-miR-4667-5p,hsa-miR-7111-5p,hsa-miR-1249-5p
hsa_circRNA_401366		25242744	15.0068	15.0515	0.340046	1.17762	0.464077	0.485768	P	P	false	ASCRP3009654	chr15	+	30936841	30938498	exonic	uc001zeu.3	ARHGAP11B	GGCTTCTCCTTTCCCCGCTGATAATGAAACAACCACCATCGGTTAAATTTGATCCAAAAA	hsa-miR-653-3p,hsa-miR-548at-5p,hsa-miR-4456,hsa-miR-590-5p,hsa-miR-659-3p
hsa_circRNA_085323	hsa_circ_0085323	circBase	9.7587	9.84714	-4.90803	-4.02677	0.465106	0.495546	P	P	false	ASCRP3001335	chr8	-	109240495	109254142	exonic	NM_001568	EIF3E	ACCCCAAAGGTCGCGATAATATTATTGACCTCTTCCTTTATCAGCCACAATATATAATGA	hsa-miR-4422,hsa-miR-3135b,hsa-miR-4795-5p,hsa-miR-493-3p,hsa-miR-20a-3p
hsa_circRNA_407317		25070500	10.954	10.9237	-3.71278	-2.95019	0.62825	0.676402	P	P	false	ASCRP3013486	chrX	+	110978278	110980107	exonic	NM_001099922	ALG13	TTTGTATCTCCACCTACACACGGCAGGCCAGTCTCTTCAGGACAGAAAGTCATGTTCTAT	hsa-miR-4689,hsa-miR-4300,hsa-miR-1270,hsa-miR-6874-5p,hsa-miR-4496
hsa_circRNA_101879	hsa_circ_0040507	circBase	10.8161	11.1206	-3.85062	-2.75327	0.510155	0.609483	P	P	false	ASCRP3007515	chr16	-	74926381	74937998	exonic	NM_030581	WDR59	GAAGAAAGGATCTTGTCCAGATCTCTCTCAGCCTTGTCTGCTTATCACACTGGCTTGATC	hsa-let-7a-2-3p,hsa-miR-1296-3p,hsa-miR-382-3p,hsa-miR-193a-5p,hsa-miR-639
hsa_circRNA_101725	hsa_circ_0008255	circBase	12.255	12.1577	-2.41172	-1.71623	0.217026	0.236118	P	P	false	ASCRP3004890	chr16	+	16200594	16205439	exonic	NM_004996	ABCC1	CATTTCACAAGACAGCTCAGCAGCTCCTCCTCCTATAGTGGGGACATCAGCAGGCACCAC	hsa-miR-1271-3p,hsa-miR-18a-3p,hsa-miR-198,hsa-miR-632,hsa-miR-642a-3p
hsa_circRNA_028072	hsa_circ_0028072	circBase	7.99245	7.99396	-6.67428	-5.87995	0.0367096	0.0534256	P	P	false	ASCRP3007198	chr12	-	109048081	109095099	exonic	NM_014325	CORO1C	CTTTCTATGACCCTGACACCAGCATCATTTACTTATGTGGAAAGACACGATGAGGCGAGT	hsa-miR-619-5p,hsa-miR-6506-5p,hsa-miR-1272,hsa-miR-6847-3p,hsa-miR-3912-5p
hsa_circRNA_103130	hsa_circ_0001193	circBase	8.03332	7.59838	-6.63341	-6.27553	0.215834	0.298947	P	P	false	ASCRP3011433	chr21	-	40596333	40597123	exonic	NM_018963	BRWD1	TCCTGATAATGGTGACAGATTCCGCTCTATTATTGATGATGCTTGGTGGTTTGGAACAGT	hsa-miR-200a-3p,hsa-miR-141-3p,hsa-miR-410-3p,hsa-miR-338-5p,hsa-miR-16-1-3p
hsa_circRNA_406692		25070500	7.34725	6.87108	-7.31948	-7.00283	0.473363	0.496545	P	A	false	ASCRP3008908	chr5	-	144817634	144852878	sense overlapping	ENST00000510259	PRELID2	GCAGAAGCTGCTTCCTGGCTCAGCTTATAAATGGGGAAATAAAGACTGGAAAATGTATGT	hsa-miR-3145-3p,hsa-miR-153-5p,hsa-miR-3916,hsa-miR-1277-5p,hsa-miR-3662
hsa_circRNA_407079		25070500	6.56564	7.1903	-8.1011	-6.68361	0.443342	0.648192	A	P	false	ASCRP3000530	chr8	+	61653817	61693989	exonic	NM_017780	CHD7	AAGAAAGCAAAAACTGCCACGCCAAAACCCAAATCCAGCAAAAAGTCAAGGACCTATATC	hsa-miR-608,hsa-miR-6812-5p,hsa-miR-7155-5p,hsa-miR-6837-3p,hsa-miR-138-5p
hsa_circRNA_102345	hsa_circ_0047382	circBase	9.81414	9.64872	-4.85259	-4.22519	0.27664	0.264946	P	P	false	ASCRP3012329	chr18	+	29704696	29706763	exonic	NM_016271	RNF138	TGGAGAATTTGTGTTCTTCTGGTCATCCTACTTTTAAGTGTCCCCTGTGTCAAGAATCAA	hsa-miR-640,hsa-miR-626,hsa-miR-141-3p,hsa-miR-873-5p,hsa-miR-545-5p
hsa_circRNA_103758	hsa_circ_0071196	circBase	6.50987	7.29247	-8.15686	-6.58144	0.0260404	0.0227874	A	P	false	ASCRP3009408	chr4	-	151727422	151729550	exonic	NM_006726	LRBA	GGACACTTTTGGGTAGCCATGGACAAGAACTGCTTATAGAAGGAACAAGCAGTAGATCAT	hsa-miR-19b-3p,hsa-miR-19a-3p,hsa-miR-558,hsa-miR-1468-3p,hsa-miR-22-3p
hsa_circRNA_103887	hsa_circ_0002490	circBase	7.87093	7.07215	-6.79581	-6.80176	0.031866	0.0468713	P	P	false	ASCRP3000810	chr5	+	72370568	72373320	exonic	NM_138782	FCHO2	AATATCAGCAGACTAGAGCAGATTCTTCCAAATGCACAGCTTGTGTTCAGGTGTGTCACG	hsa-miR-890,hsa-miR-766-5p,hsa-miR-125a-3p,hsa-miR-10b-3p,hsa-miR-571
hsa_circRNA_008138	hsa_circ_0008138	circBase	7.22837	7.58798	-7.43836	-6.28593	0.47884	0.561179	A	P	false	ASCRP3012027	chr3	+	150280328	150281401	exonic	NM_032025	EIF2A	TGCAAAATTGAGTAAATATTATCAGTGTCACTAACAAGGGACTACTGCACTCCTTCGACC	hsa-miR-3129-5p,hsa-miR-4459,hsa-miR-6501-5p,hsa-miR-5006-5p,hsa-miR-4645-3p
hsa_circRNA_401727		25242744	8.5675	9.19635	-6.09923	-4.67756	0.606711	0.735175	P	P	false	ASCRP3006133	chr17	+	18005234	18007995	exonic	NM_001388	DRG2	CTCAGTGGAGCACGTGGTTTATAACAAAATCGACCAGATCTCCATGGAAGAGGTGGACCG	hsa-miR-4757-5p,hsa-miR-8075,hsa-miR-6878-3p,hsa-miR-4649-3p,hsa-miR-6744-3p
hsa_circRNA_100375	hsa_circ_0006758	circBase	15.4904	15.9498	0.823671	2.0759	0.332167	0.321098	A	P	false	ASCRP3002410	chr1	+	165859440	165860559	exonic	NM_012474	UCK2	AGTCCAGATCCCCGTGTATGACTTTGTCTCCCATTCCCGTCTTCCGTGTGTGCTAAGATC	hsa-miR-324-3p,hsa-miR-29a-5p,hsa-miR-580-3p,hsa-miR-485-3p,hsa-miR-149-5p
hsa_circRNA_058923	hsa_circ_0058923	circBase	7.20508	7.32895	-7.46165	-6.54496	0.0996599	0.117505	P	P	false	ASCRP3006052	chr2	-	240944626	240961757	exonic	NM_004544	NDUFA10	CTCAAGCAGGACAATCGCACTTTATACCACCTGCGATTACTAGAGGAATTCATAGCAGTG	hsa-miR-4776-3p,hsa-miR-515-5p,hsa-miR-302d-3p,hsa-miR-373-3p,hsa-miR-372-3p
hsa_circRNA_102230	hsa_circ_0046215	circBase	8.47185	8.50151	-6.19488	-5.3724	0.671642	0.690247	P	P	false	ASCRP3005870	chr17	+	79652634	79655857	exonic	NM_004712	HGS	CTACCAGATCATGAAGGTGGAGGACAAGGCGACCAGCCAGCTCCTGTTGGAGACAGATTG	hsa-miR-588,hsa-miR-10b-3p,hsa-miR-657,hsa-miR-150-5p,hsa-miR-636
hsa_circRNA_102835	hsa_circ_0006870	circBase	8.0422	8.13163	-6.62453	-5.74229	0.294573	0.139124	P	P	false	ASCRP3006047	chr2	+	159389691	159459616	exonic	NM_003628	PKP4	CTCAACTGAGAAGTCATTTCCTTGGAGATCAACAGGAGGAATGCCAGCTCCTGAGCAGGC	hsa-miR-145-5p,hsa-miR-661,hsa-miR-650,hsa-miR-196a-3p,hsa-miR-138-5p
hsa_circRNA_104775	hsa_circ_0001855	circBase	11.633	11.6756	-3.03373	-2.19827	0.380615	0.441303	P	P	false	ASCRP3003527	chr9	-	36375930	36376124	exonic	NM_022781	RNF38	CAACAGAAGAAGAGTGAAGATAGTCCAAGTCCTAAGAGACAGCGCCTCTCTCATTCAGTC	hsa-miR-138-5p,hsa-miR-30c-1-3p,hsa-miR-623,hsa-miR-656-5p,hsa-miR-30c-2-3p
hsa_circRNA_005280	hsa_circ_0005280	circBase	7.80627	7.71067	-6.86046	-6.16324	0.192392	0.0738149	P	P	false	ASCRP3009528	chr2	-	168869143	168931741	exonic	NM_013233	STK39	GGATGGTCACGATGTAGTTATAGGTAAGAAGAGTTCCTGGGTCAAGTGGTCACCTTCATA	hsa-miR-4324,hsa-miR-6856-5p,hsa-miR-526b-5p,hsa-miR-1200,hsa-miR-7976
hsa_circRNA_002458	hsa_circ_0002458	circBase	7.7394	7.47592	-6.92734	-6.39799	0.04483	0.0569059	P	P	false	ASCRP3003067	chr7	+	77210743	77221573	exonic	NM_002835	PTPN12	ATGGAGAAGACCCCATAACGTTTGCACCATTTAAAATTTCTTGTTTGATCACAGCCGAGT	hsa-miR-548c-3p,hsa-miR-6786-3p,hsa-miR-548q,hsa-miR-222-3p,hsa-miR-524-5p
hsa_circRNA_102222	hsa_circ_0046178	circBase	7.57346	6.99331	-7.09327	-6.8806	0.507371	0.441832	P	P	false	ASCRP3013030	chr17	-	79534442	79539114	exonic	NM_017921	NPLOC4	TTCCTGGTCACCAATGAAGTTATGCCTCTGCAGGACGTAGACAAGTTTGGCAACGAGATC	hsa-miR-362-5p,hsa-miR-382-5p,hsa-miR-211-3p,hsa-miR-128-1-5p,hsa-miR-125a-3p
hsa_circRNA_405196		25070500	10.0238	9.85179	-4.64292	-4.02212	0.524762	0.339086	P	P	false	ASCRP3007099	chr14	+	33684387	33684632	exonic	NM_022123	NPAS3	CTTGCGAATGGAAGGCCCTCCACCTAACACATCAGTAAAAGTTTACAAGCATTGAGAAAG	hsa-miR-4707-5p,hsa-miR-6802-5p,hsa-miR-4487,hsa-miR-6507-3p,hsa-miR-6090
hsa_circRNA_073716	hsa_circ_0073716	circBase	9.33899	9.15712	-5.32774	-4.71679	0.533877	0.753574	P	P	false	ASCRP3005061	chr5	-	123974825	124036962	exonic	NM_020747	ZNF608	CCAGGCATCTGCATCTGGAATGTTTCCTGGACAAAGAAGGTTGACCCCCTGTTTACAGTG	hsa-miR-4492,hsa-miR-762,hsa-miR-6809-3p,hsa-miR-3692-5p,hsa-miR-5006-3p
hsa_circRNA_075900	hsa_circ_0075900	circBase	11.4342	11.4115	-3.23257	-2.46244	0.451776	0.515232	P	P	false	ASCRP3006825	chr6	-	27106071	27106460	exonic	NM_080593	HIST1H2BK	CTGTGGTCCTCAGCCCTGTACCTTAATAAATTTGTATGCCTTTTCTCTTAGGAGGGACTT	hsa-miR-4428,hsa-miR-6856-5p,hsa-miR-580-5p,hsa-miR-6758-5p,hsa-miR-545-5p
hsa_circRNA_058695	hsa_circ_0058695	circBase	9.28656	9.92442	-5.38017	-3.94949	0.729081	0.864108	P	P	false	ASCRP3001300	chr2	+	232952196	233199209	exonic	NM_152383	DIS3L2	ACCAGTCTCTTCTTTGCTGTTCTGGTCAAGGTAGTTAAACCAGAGAGCAATGACAAAGAA	hsa-miR-4722-5p,hsa-miR-3960,hsa-miR-8089,hsa-miR-3180-3p,hsa-miR-4659a-5p
hsa_circRNA_021467	hsa_circ_0021467	circBase	10.1611	10.1503	-4.50567	-3.7236	0.556232	0.521489	P	P	false	ASCRP3003199	chr11	-	18568426	18588029	exonic	NM_018314	UEVLD	ATTATAGTCAACACAGTGTCCTGCTCGTTGCATCTCAACCAGCCTAAATCTGTCATTGTT	hsa-miR-450b-5p,hsa-miR-8062,hsa-miR-943,hsa-miR-129-5p,hsa-miR-2467-3p
hsa_circRNA_005437	hsa_circ_0005437	circBase	7.98725	8.09928	-6.67948	-5.77463	0.293392	0.397259	P	P	false	ASCRP3008276	chr19	+	39883103	39884277	exonic	NM_017592	MED29	GAGCTGTGCCTGACCTTGATGAAGGTTGCGGCCCAAAACTTGATTCAGAACACTAACATC	hsa-miR-3655,hsa-miR-759,hsa-miR-3591-5p,hsa-miR-4680-5p,hsa-miR-3692-5p
hsa_circRNA_003493	hsa_circ_0003493	circBase	7.86816	7.52837	-6.79858	-6.34554	0.211081	0.164099	P	P	false	ASCRP3002250	chr2	+	203818727	203820481	exonic	NM_024744	CARF	AGGAGCTGTGAGATGTCCCTGAAGAGAAACCCAGTAACAGAAACTTACCAACTGTAAGAG	hsa-miR-1265,hsa-miR-3147,hsa-miR-1179,hsa-miR-4533,hsa-miR-4747-5p
hsa_circRNA_000451	hsa_circ_0000451	circBase	7.55339	5.83482	-7.11335	-8.03909	0.447224	0.225158	P	A	false	ASCRP3007866	chr12	+	122468605	122473333	exonic	NM_020993	BCL7A	GACATGCATGGGAGAAGAAATGGGTGACCGTTGGTGACACATCCCTACGAATCTACAAAT	hsa-miR-5587-5p,hsa-miR-6751-3p,hsa-miR-4653-5p,hsa-miR-766-5p,hsa-miR-635
hsa_circRNA_004046	hsa_circ_0004046	circBase	12.4516	12.3068	-2.21514	-1.5671	0.3531	0.432636	P	P	false	ASCRP3004862	chr3	+	15070092	15071959	exonic	NM_003298	NR2C2	CATTGAGGTTGAAGGCCCCCTCCTTTCAGACACACACGTCACATTTAAGGCTGAAACAAG	hsa-miR-6842-3p,hsa-miR-509-3p,hsa-miR-4538,hsa-miR-4502,hsa-miR-1273h-3p
hsa_circRNA_026885	hsa_circ_0026885	circBase	10.5591	10.5182	-4.10768	-3.35571	0.33528	0.369385	P	P	false	ASCRP3013456	chr12	+	56552044	56555366	exonic	NM_021019	MYL6	TTTGCCGTCAGCATTCACCAAATAAACTTGCTCTCTGGGCCCTCGGTTCGTCTGCATAAA	hsa-miR-3065-3p,hsa-miR-6884-3p,hsa-miR-3153,hsa-miR-874-3p,hsa-miR-5584-5p
hsa_circRNA_101930	hsa_circ_0006105	circBase	7.74395	7.15624	-6.92278	-6.71767	0.0727222	0.102639	P	P	false	ASCRP3002890	chr17	-	1257504	1265302	exonic	NM_006761	YWHAE	ATCTGACACTATGGACTTCAGACATGCAGGGTGACGGTTGAGACTGAGCTAAAGTTAATC	hsa-miR-148b-5p,hsa-miR-19b-1-5p,hsa-miR-215-3p,hsa-miR-19b-2-5p,hsa-miR-16-2-3p
hsa_circRNA_002529	hsa_circ_0002529	circBase	10.6221	10.486	-4.04467	-3.38794	0.505331	0.576484	P	P	false	ASCRP3008855	chr5	-	64587155	64595958	exonic	NM_197941	ADAMTS6	GCAACCTCCCGCCAATGTAAATATGGGTTTTGGTATGAACCATGATGGAATTGGAAATTC	hsa-miR-30b-3p,hsa-miR-320e,hsa-miR-154-3p,hsa-miR-3148,hsa-miR-3689a-3p
hsa_circRNA_405116		25070500	8.77383	9.27449	-5.8929	-4.59942	0.602925	0.759477	P	P	false	ASCRP3013038	chr13	+	20635192	20657172	exonic	NM_003453	ZMYM2	TTCGATACCAAGTGTCTTCCTTGTGTGGAACAGATAATGAAGGTGCCAGTTCCTGTTTTT	hsa-miR-330-5p,hsa-miR-326,hsa-miR-651-3p,hsa-miR-5192,hsa-miR-3692-3p
hsa_circRNA_092500	hsa_circ_0001108	circBase	8.91298	8.94936	-5.75375	-4.92455	0.17325	0.206135	P	P	false	ASCRP3005605	chr2	+	231226328	231307814	sense overlapping	NM_003113	SP100	CGAGGGCCTCCGTGATCGTGATCTCATCACAAATAAAATGTTTGAACAATCCAAGACAAA	hsa-miR-3916,hsa-miR-3662,hsa-miR-5584-5p,hsa-miR-4644,hsa-miR-1277-5p
hsa_circRNA_085973	hsa_circ_0085973	circBase	7.7999	6.68922	-6.86684	-7.18469	0.263497	0.2636	P	A	false	ASCRP3003700	chr8	+	145161990	145162515	exonic	NM_032272	MAF1	CAATAAAAGTTTCTGTGACTTAGGGTCCCAGTGATCTGTATTTGATGAGGAGGAGCCGAG	hsa-miR-3187-5p,hsa-miR-6774-5p,hsa-miR-4731-5p,hsa-miR-1228-5p,hsa-miR-4632-5p
hsa_circRNA_402964		25242744	11.892	11.6981	-2.77475	-2.17586	0.277339	0.258223	P	P	false	ASCRP3010066	chr3	+	135979320	136002789	exonic	NM_000532	PCCB	GTCTACTCCCCAGCCCTAACAGACTTCACGTTCATGGTAAAGGATTTTACAGTTTTTGGA	hsa-miR-670-3p,hsa-miR-5008-3p,hsa-miR-4667-5p,hsa-miR-153-3p,hsa-miR-6868-3p
hsa_circRNA_100666	hsa_circ_0019591	circBase	7.97967	8.02062	-6.68706	-5.8533	0.0491769	0.063448	P	P	false	ASCRP3007841	chr10	-	103432671	103433430	exonic	NM_022039	FBXW4	GACAGGACGGCCAAGTCAGATGCCCTGGATGCAGCTAGAGGATGATTCTCTGTACATATC	hsa-miR-660-3p,hsa-miR-571,hsa-miR-184,hsa-miR-619-5p,hsa-miR-141-5p
hsa_circRNA_007335	hsa_circ_0007335	circBase	9.11645	9.40468	-5.55028	-4.46923	0.392584	0.567103	P	P	false	ASCRP3001563	chr10	+	76978820	76979114	exonic	NM_003375	VDAC2	ACTGACATTTGATACTACCTTCTCACCAAACACAGGGAATTTTCAACGTCCGGTTCATCT	hsa-miR-199b-5p,hsa-miR-4762-5p,hsa-miR-374a-3p,hsa-miR-199a-5p,hsa-miR-627-3p
hsa_circRNA_015154	hsa_circ_0015154	circBase	8.02651	7.53068	-6.64023	-6.34323	0.443903	0.461606	P	P	false	ASCRP3008099	chr1	-	169199955	169256646	exonic	NM_013330	NME7	GAGAATTTTGTGGACCTGCTGATCCTGAAATGGAGTTGTTTTTTCCTTCAAGTGGAGGTT	hsa-miR-6499-3p,hsa-miR-6855-5p,hsa-miR-32-3p,hsa-miR-4526,hsa-miR-212-3p
hsa_circRNA_013093	hsa_circ_0013093	circBase	9.53738	9.72163	-5.12936	-4.15228	0.490171	0.681878	P	P	false	ASCRP3001759	chr1	+	89206670	89251896	exonic	NM_006256	PKN2	AGAAGTTTACACTGGAACTGGACAGGGGGGATTCCCGAAGTCTTCCGTTTTCTGAGAATG	hsa-miR-5584-3p,hsa-miR-16-5p,hsa-miR-5003-3p,hsa-miR-5009-5p,hsa-miR-3140-3p
hsa_circRNA_101439	hsa_circ_0033184	circBase	7.24197	7.89215	-7.42476	-5.98176	0.138457	0.0493292	P	P	false	ASCRP3002713	chr14	-	100820023	100828258	exonic	NM_004184	WARS	ATATTCTCTGACCTGGACTACATGGGGATGAAATTGATTCTGCAGTAAAGATGTTGGTGT	hsa-miR-511-5p,hsa-miR-33b-5p,hsa-miR-659-3p,hsa-miR-532-5p,hsa-miR-590-5p
hsa_circRNA_102066	hsa_circ_0043513	circBase	8.98573	9.14662	-5.681	-4.72729	0.347949	0.512782	P	P	false	ASCRP3007718	chr17	+	38323750	38324201	exonic	NM_007359	CASC3	GAATGAACCTTCCCCACCCAGGGTGTCCAGGGTGGTCGAGCCAAACGCTATTCATCCCAG	hsa-miR-744-5p,hsa-miR-146b-3p,hsa-miR-885-3p,hsa-miR-650,hsa-miR-194-3p
hsa_circRNA_075811	hsa_circ_0075811	circBase	7.28766	6.38934	-7.37907	-7.48457	0.341251	0.24526	P	A	false	ASCRP3005233	chr6	+	20781375	20955816	exonic	NM_017774	CDKAL1	CCCTATATTTTAGAGCATCTGGAGGTCACTCTGTGAGACTGCTGGGTCAGAAAAAGGATA	hsa-miR-7106-3p,hsa-miR-187-3p,hsa-miR-3943,hsa-miR-4433a-3p,hsa-miR-19a-5p
hsa_circRNA_001190	hsa_circ_0001704	circBase	9.33185	8.91821	-5.33488	-4.9557	0.600321	0.767243	P	P	false	ASCRP3012748	chr7	-	46925682	46930378	sense overlapping	ENST00000424359	AC004901.1	TGTTTTGAAATTGTACTTTGTCACTATCACTTATAGGACCAGGCCCAGAAGACTCCTGGC	hsa-miR-20b-3p,hsa-miR-641,hsa-miR-766-3p,hsa-miR-661,hsa-miR-625-5p
hsa_circRNA_101005	hsa_circ_0007845	circBase	8.41828	7.8326	-6.24846	-6.04132	0.0980791	0.0838782	P	P	false	ASCRP3009435	chr12	-	6859013	6859932	exonic	NM_005439	MLF2	GGACTATATCAACCTGGATGAGATCGGGTGGTTTCATGGACATGTTTGGGATGATGAATG	hsa-miR-215-3p,hsa-miR-493-3p,hsa-miR-127-3p,hsa-miR-339-5p,hsa-miR-593-5p
hsa_circRNA_076875	hsa_circ_0076875	circBase	9.45862	9.32704	-5.20811	-4.54687	0.120895	0.0886752	P	P	false	ASCRP3003200	chr6	+	56912110	56915652	exonic	NM_020931	KIAA1586	ATTATAGTGATATAATAGAATCTGTCCCTCCAGCTGGCCCTGAGGCATCTGAGTCAACAA	hsa-miR-181b-2-3p,hsa-miR-181b-3p,hsa-miR-22-5p,hsa-miR-140-3p,hsa-miR-6837-3p
hsa_circRNA_092417	hsa_circ_0000596	circBase	11.3127	11.4733	-3.35403	-2.40059	0.321098	0.391794	P	P	false	ASCRP3010853	chr15	+	44624185	44630515	exonic	NM_138423	CASC4	TAGCAAAAGTTGATGATCTTCCCCCTGTTTTCAGTGTGGACAGCAGATGAAGGAATTGAG	hsa-miR-335-3p,hsa-miR-16-2-3p,hsa-miR-4677-5p,hsa-miR-6758-3p,hsa-miR-3140-3p
hsa_circRNA_000573	hsa_circ_0000573	circBase	10.3072	10.5842	-4.35958	-3.2897	0.577671	0.669936	P	P	false	ASCRP3004382	chr14	-	104847269	104847527	intergenic			CAGGGCTTGGGAATGGTTCCTATTTGCCTCTTTCCTCATATGTTGAGTTACTTTGGATTG	hsa-miR-6735-5p,hsa-miR-7843-5p,hsa-miR-525-5p,hsa-miR-4685-5p,hsa-miR-520a-5p
hsa_circRNA_007278	hsa_circ_0007278	circBase	6.66066	7.33022	-8.00608	-6.54369	0.743969	0.914971	A	P	false	ASCRP3001021	chr3	+	12343019	12353952	intronic	ENST00000397015	PPARG	ACAAGGCCATTTTCTCAAACGAGAGTCAGCCTTTAACGGGTAGATATGTGTTAATAAGCA	hsa-miR-4644,hsa-miR-6735-5p,hsa-miR-5787,hsa-miR-204-5p,hsa-miR-6797-5p
hsa_circRNA_100443	hsa_circ_0000179	circBase	6.03069	7.28151	-8.63604	-6.5924	0.6411	0.736296	A	P	false	ASCRP3010478	chr1	+	212218001	212220759	exonic	NM_016448	DTL	GTTTGAGAAAGCTCCCAATATGGAACATGTACTAGCAGTTGCCAATGAAGAAGGCTTTGT	hsa-let-7f-1-3p,hsa-miR-485-5p,hsa-miR-152-5p,hsa-miR-33b-5p,hsa-let-7b-3p
hsa_circRNA_078216	hsa_circ_0078216	circBase	9.18734	9.77736	-5.4794	-4.09655	0.757264	0.816458	P	P	false	ASCRP3001745	chr6	-	149922729	149925918	exonic	NM_007044	KATNA1	AGAAGCTTGTTCGTCTTCTGTTTGAAATGAACAAATCACCTGCTGCAGTAACAGAACCAG	hsa-miR-4320,hsa-miR-365a-3p,hsa-miR-365b-3p,hsa-miR-181a-3p,hsa-miR-6843-3p
hsa_circRNA_102829	hsa_circ_0001072	circBase	6.9337	6.81675	-7.73303	-7.05716	0.0218318	0.0336838	A	P	false	ASCRP3010151	chr2	-	144966169	144969146	exonic	NM_024659	GTDC1	GTGAGCATTACAGATTGTGCTTCAAGAAGACCATAGGGAAGAACGCATTTTCATCTTGCT	hsa-miR-1185-5p,hsa-miR-761,hsa-miR-340-5p,hsa-miR-607,hsa-miR-539-5p
hsa_circRNA_002050	hsa_circ_0000738	circBase	7.87612	7.27493	-6.79061	-6.59898	0.545334	0.650555	P	P	false	ASCRP3008072	chr17	+	5113044	5126779	exonic	NR_034082	LOC100130950	GAGAAGAATGGAGAGAGAAGAATGAGGACACTTGTTTAACAAGACATCTGCCCATGTCCC	hsa-miR-146a-3p,hsa-let-7b-5p,hsa-let-7c-5p,hsa-let-7a-5p,hsa-miR-493-3p
hsa_circRNA_102726	hsa_circ_0001009	circBase	7.79682	6.72146	-6.86991	-7.15245	0.132186	0.134451	P	A	false	ASCRP3000585	chr2	-	58449076	58459247	exonic	NM_018062	FANCL	AAGAGATAGGAACTCTTGGTTGGGATAAGGAAGAGACTTCCACCTTAGGATAGTGTTGCC	hsa-miR-26a-1-3p,hsa-miR-22-3p,hsa-miR-765,hsa-miR-891b,hsa-miR-503-3p
hsa_circRNA_104953	hsa_circ_0089310	circBase	9.43622	9.1464	-5.23052	-4.72751	0.43915	0.451288	P	P	false	ASCRP3005705	chr9	+	135917473	135919313	exonic	NM_012087	GTF3C5	CGGTGGACTACTTCTACCGACCAGAGACCCAGCACCGATCTACGCAGACCCCACCAAGAG	hsa-miR-497-5p,hsa-miR-761,hsa-miR-539-3p,hsa-miR-635,hsa-miR-92a-2-5p
hsa_circRNA_403994		25242744	8.3574	8.30217	-6.30933	-5.57174	0.627388	0.788482	P	P	false	ASCRP3007024	chr8	-	17198871	17206590	exonic	NM_004686	MTMR7	CTTCGTTTATGTCGTTGACACCCGGCCTAAAGTCTGTGACTCTTATCCTACTGAACTGTA	hsa-miR-3687,hsa-miR-185-3p,hsa-miR-4763-3p,hsa-miR-5001-5p,hsa-miR-3909
hsa_circRNA_008835	hsa_circ_0008835	circBase	9.4039	8.9799	-5.26283	-4.89401	0.419126	0.408396	P	P	false	ASCRP3011626	chr8	-	144547886	144557755	exonic	NM_015117	ZC3H3	TCTGCAGCGACTTCCTCAAAGGCTACTGCCCCCTGGGTGCAAAGGTCCCTGGTGCTGAAC	hsa-miR-486-3p,hsa-miR-933,hsa-miR-6778-5p,hsa-miR-6789-5p,hsa-miR-4743-5p
hsa_circRNA_100537	hsa_circ_0002665	circBase	8.84371	8.43829	-5.82302	-5.43562	0.225641	0.164602	P	P	false	ASCRP3004014	chr10	-	5836847	5842668	exonic	NM_001494	GDI2	CACTGAAGCAGAAGCCCTGGCATCTAGAATGTATCCTGTCAGGTATAATGTCAGTGAATG	hsa-miR-568,hsa-miR-141-5p,hsa-miR-543,hsa-miR-505-3p,hsa-miR-107
hsa_circRNA_101369	hsa_circ_0032253	circBase	8.74653	8.39988	-5.92021	-5.47403	0.683975	0.557496	P	P	false	ASCRP3004248	chr14	+	67431907	67490392	exonic	NM_020806	GPHN	CAGCAGCAAGGAGAACATTCTCAGAGCCAATTCCAGACTCCATCATTTCTCGTGGTGTTC	hsa-miR-500a-3p,hsa-miR-422a,hsa-miR-619-3p,hsa-miR-502-3p,hsa-miR-365a-5p
hsa_circRNA_405542		25070500	11.893	11.8467	-2.77374	-2.02717	0.578131	0.566978	P	P	false	ASCRP3005447	chr17	-	15341020	15343599	sense overlapping	NR_037924	TVP23C-CDRT4	CCTGCAGCCATTCCCCAAGAACGTACAAAAGAATCTGAACCTGTGATGTTAAGAAATCAG	hsa-miR-6793-5p,hsa-miR-6795-5p,hsa-miR-6887-5p,hsa-miR-6825-5p,hsa-miR-4691-5p
hsa_circRNA_102067	hsa_circ_0043522	circBase	10.42	10.2895	-4.24674	-3.58445	0.497013	0.544586	P	P	false	ASCRP3011777	chr17	+	38416786	38416919	exonic	NM_133264	WIPF2	TGAAGAAGGTGACCAACATTAATGATCGGAGTGCTCCCATCCTCGAGAGCAAACACAGAG	hsa-miR-450b-5p,hsa-miR-566,hsa-miR-133a-3p,hsa-miR-133b,hsa-miR-204-5p
hsa_circRNA_104360	hsa_circ_0005004	circBase	6.69738	7.49766	-7.96935	-6.37625	0.0691211	0.0599903	A	P	false	ASCRP3008592	chr7	+	44714009	44714867	exonic	NM_002541	OGDH	GATCTTCTGTCAATTCGATTCAAAGCTGGAGGCAGCTGATGAGGTTTGAGGAGTTCCTAC	hsa-miR-518c-3p,hsa-miR-518f-3p,hsa-miR-518d-3p,hsa-miR-518e-3p,hsa-miR-122-3p
hsa_circRNA_406081		25070500	9.60673	9.51469	-5.06	-4.35922	0.62475	0.769408	P	P	false	ASCRP3012650	chr20	+	8942842	8948002	sense overlapping	ENST00000487210	PLCB1	TGTGCCTACTCCAGTCATGACAAGAAATAATTGGCTTGTGAGAATCAACATTGAAGCTGG	hsa-miR-7161-3p,hsa-miR-6844,hsa-miR-6878-3p,hsa-miR-6818-3p,hsa-miR-612
hsa_circRNA_007808	hsa_circ_0007808	circBase	6.43513	7.48155	-8.2316	-6.39236	0.207554	0.302866	A	P	false	ASCRP3008728	chr18	-	9570154	9577189	exonic	NM_005134	PPP4R1	GATGTTAAAGGTTCGCCAAGCAGCTTTTCAGTCTCTGGGACCTTTCATATCTACTTTTGC	hsa-miR-6764-3p,hsa-miR-6824-3p,hsa-miR-6780a-3p,hsa-miR-329-5p,hsa-miR-3922-3p
hsa_circRNA_104596	hsa_circ_0002352	circBase	7.91159	7.15805	-6.75514	-6.71586	0.229769	0.282904	P	P	false	ASCRP3005420	chr8	-	38314873	38315052	exonic	NM_015850	FGFR1	CCTGAACAAGGGTCAGTTTGAAAAGGAGGATCGAGCTCACTGTGGAGTATCCATGGAGAT	hsa-miR-92b-5p,hsa-miR-490-5p,hsa-miR-574-5p,hsa-miR-634,hsa-miR-544a
hsa_circRNA_101912	hsa_circ_0041017	circBase	7.43915	5.49548	-7.22758	-8.37843	0.713493	0.351708	P	A	false	ASCRP3006556	chr16	-	89824984	89825113	exonic	NM_000135	FANCA	CTGATGGATTTCCACCAAAGGCAGGACTTCCACCAGTGGGCGATCCATGAGCACTTTCTC	hsa-miR-345-3p,hsa-miR-20b-5p,hsa-miR-150-3p,hsa-miR-596,hsa-miR-20a-5p
hsa_circRNA_100173	hsa_circ_0002828	circBase	7.46135	6.47859	-7.20538	-7.39532	0.408242	0.323713	P	A	false	ASCRP3005123	chr1	+	36432555	36439112	exonic	NM_024852	AGO3	CCATGTGGAAAATGATGCTTAATATCGATGGGAGGTGGTTGACTCAATGGTTCAGCATTT	hsa-miR-361-3p,hsa-miR-515-5p,hsa-miR-497-3p,hsa-miR-449b-3p,hsa-miR-488-3p
hsa_circRNA_100029	hsa_circ_0009535	circBase	8.11636	7.705	-6.55038	-6.16891	0.537179	0.572006	P	P	false	ASCRP3008632	chr1	+	6679862	6680397	exonic	NM_153812	PHF13	GATGAGGACAGCACTGGCAATGATGAGGACATCATGGTGGACTCAGGAACTCCCTTTAAG	hsa-miR-1468-5p,hsa-miR-512-3p,hsa-miR-877-3p,hsa-miR-191-3p,hsa-miR-761
hsa_circRNA_051859	hsa_circ_0051859	circBase	8.36099	8.00966	-6.30574	-5.86425	0.378777	0.426049	P	P	false	ASCRP3003541	chr19	+	49703556	49705398	exonic	NM_017636	TRPM4	CAACATCCTGCTGGTCAACTTGCTCATTGCCATGTTCAGGCTGACCCCGGGTTTGTACCA	hsa-miR-6724-5p,hsa-miR-139-3p,hsa-miR-6165,hsa-miR-588,hsa-miR-6773-5p
hsa_circRNA_100317	hsa_circ_0008390	circBase	7.99254	7.11898	-6.67419	-6.75493	0.426924	0.527023	P	P	false	ASCRP3008307	chr1	-	144994590	145021167	exonic	NM_022359	PDE4DIP	GAGGACATCTACAAGCGGAGATTATTTTGCAGAGGATGATGGGGAGATGGTACCCAGAAC	hsa-miR-557,hsa-miR-661,hsa-miR-1-5p,hsa-miR-197-3p,hsa-miR-335-3p
hsa_circRNA_001216	hsa_circ_0000238	circBase	9.99456	9.98266	-4.67217	-3.89125	0.271238	0.278786	P	P	false	ASCRP3007469	chr10	+	53459000	53459207	intronic	ENST00000373976	PRKG1	GAACCAACCTCCGAGAAAATGCTCTTTAACTCCTCCTTATTCTTTTCACTGGCAGCATTG	hsa-miR-483-5p,hsa-miR-363-5p,hsa-miR-152-5p,hsa-miR-665,hsa-miR-30c-1-3p
hsa_circRNA_104741	hsa_circ_0086447	circBase	8.74402	8.22551	-5.92271	-5.6484	0.540483	0.618226	P	P	false	ASCRP3011061	chr9	-	19076599	19096767	exonic	NM_017645	HAUS6	TATTCTTTGTCAGTATCCTGCTTCACTTCCAGGAACATGTTTGACAAGCTGAACCGTGAT	hsa-miR-224-3p,hsa-miR-1468-3p,hsa-miR-202-5p,hsa-miR-33a-3p,hsa-miR-9-5p
hsa_circRNA_104515	hsa_circ_0002980	circBase	8.12751	7.6229	-6.53923	-6.25101	0.473399	0.366822	P	P	false	ASCRP3010587	chr7	+	141336759	141349133	exonic	NM_018238	AGK	TAACTATAGGGTACTGGTATCTTGGGCCTCTAAAAATCAAAGCAGCCCACTTTTTCAGCA	hsa-miR-1264,hsa-miR-520d-5p,hsa-miR-524-5p,hsa-miR-486-5p,hsa-let-7g-3p
hsa_circRNA_401724		25242744	7.54957	7.26384	-7.11717	-6.61007	0.58565	0.632193	P	P	false	ASCRP3003141	chr17	-	16247910	16253343	exonic	NM_181716	CENPV	ATGTGGCGTTCAGAGCTTCTATACTCCACGATCAAACCCCGGAGGCTTCGTGAATACCAG	hsa-miR-7160-5p,hsa-miR-3671,hsa-miR-4659a-3p,hsa-miR-93-3p,hsa-miR-4635
hsa_circRNA_101976	hsa_circ_0041992	circBase	12.3015	12.1547	-2.36528	-1.71922	0.262598	0.343981	P	P	false	ASCRP3008261	chr17	-	8109808	8111158	exonic	NM_004217	AURKB	GAGCTGAAGATTGCTGACTTCGGCTGGTCTGTGCATGCGCCCTCCCTGAGGCTCCATCTG	hsa-miR-135a-5p,hsa-miR-365b-5p,hsa-miR-432-5p,hsa-miR-376a-2-5p,hsa-miR-519c-3p
hsa_circRNA_406780		25070500	10.0464	9.8465	-4.62035	-4.02741	0.402024	0.519073	P	P	false	ASCRP3006314	chr6	-	43193384	43194133	sense overlapping	NM_006443	DNPH1	CTCTAGTACCATTCCTTCCTCTTAGCCCCAGGAGCAAATTAAAAGGGGAAGAGGCTGCTG	hsa-miR-6797-5p,hsa-miR-1249-5p,hsa-miR-4779,hsa-miR-4739,hsa-miR-4533
hsa_circRNA_401814		25242744	8.80508	8.08373	-5.86165	-5.79018	0.445795	0.454478	P	P	false	ASCRP3011186	chr17	-	45560357	45568558	exonic	NR_033934	MRPL45P2	TCACCTTTGTCTAAATAACCAGTTCTGGTGACTCAGTCCGCAGCTATAGTTCCAGTAAGA	hsa-miR-2117,hsa-miR-4768-5p,hsa-miR-7112-3p,hsa-miR-766-5p,hsa-miR-518c-5p
hsa_circRNA_103456	hsa_circ_0067127	circBase	8.18956	4.81439	-6.47718	-9.05952	0.313319	0.147538	P	A	false	ASCRP3005060	chr3	-	125843206	125856803	exonic	NM_012190	ALDH1L1	CCAGGATCTGGCTGGTGGAGGAAGTGAAGGAGCTGTGTGATGGCCTGGAGTTAGAAAATG	hsa-miR-141-5p,hsa-miR-486-5p,hsa-miR-186-3p,hsa-miR-647,hsa-miR-212-5p
hsa_circRNA_100041	hsa_circ_0005039	circBase	9.92739	9.2824	-4.73934	-4.59151	0.229659	0.280022	P	M	false	ASCRP3009115	chr1	-	8674619	8716500	exonic	NM_012102	RERE	GCCTGTAGGGCATTTTTGAAACGTTGGGGTTGTTGGAGTGGTTGGATTTTCCCTGGAATT	hsa-miR-511-5p,hsa-miR-661,hsa-miR-891a-3p,hsa-miR-571,hsa-miR-377-3p
hsa_circRNA_406829		25070500	7.62439	7.93272	-7.04234	-5.94119	0.228687	0.363871	P	P	false	ASCRP3005741	chr6	-	111057235	111067404	intronic	ENST00000460913	CDK19	CGTGAACTACCACGCCTGGCTGAGATGAAGATTTTAAAGGGGAATCAGAAAAGATGAAAA	hsa-miR-3662,hsa-miR-3145-3p,hsa-miR-4739,hsa-miR-3163,hsa-miR-3187-5p
hsa_circRNA_005507	hsa_circ_0005507	circBase	8.23311	7.36425	-6.43362	-6.50966	0.0460319	0.0689032	P	P	false	ASCRP3004958	chr2	+	36605499	36623930	intronic	ENST00000426856	CRIM1	CCAAGTCAGGATATGTGCCTTTCAGCTTTAAAGAGAATTGAAGCTGCGGGGTATTGAATT	hsa-miR-1277-5p,hsa-miR-4436b-3p,hsa-miR-4446-3p,hsa-miR-1236-3p,hsa-miR-1285-3p
hsa_circRNA_100430	hsa_circ_0007167	circBase	11.1252	11.2676	-3.54149	-2.60633	0.249189	0.318	P	P	false	ASCRP3002621	chr1	+	203676136	203677232	exonic	NM_001684	ATP2B4	ATACCTCCAAGATTCTGGTCTGCTCATGTCTGCTCTCACGGTTTTCATCCTGATTCTATA	hsa-miR-624-3p,hsa-miR-100-3p,hsa-miR-598-5p,hsa-miR-601,hsa-miR-520g-5p
hsa_circRNA_404463		25070500	10.8302	10.9057	-3.83655	-2.96818	0.511476	0.563605	P	P	false	ASCRP3003024	chr1	-	27440281	27440777	intronic	ENST00000545949	SLC9A1	ATGCCCATGTCCAAACGGTTTCCATGTGATCCCCACTATCTCAAGCATCGTCCCGGAGAG	hsa-miR-4660,hsa-miR-4459,hsa-miR-214-3p,hsa-miR-6089,hsa-miR-3619-5p
hsa_circRNA_079201	hsa_circ_0079201	circBase	13.5638	13.4178	-1.10292	-0.45609	0.429136	0.520905	P	P	false	ASCRP3000210	chr7	+	2638098	2644625	exonic	NM_152558	IQCE	AAAGCACATGGCTCAGAGCCACCCAGCGTGCCAGGCCTCCCAGACCAGGCCCAAGAGCTC	hsa-miR-3648,hsa-miR-218-5p,hsa-miR-6501-3p,hsa-miR-2278,hsa-miR-2861
hsa_circRNA_061828	hsa_circ_0061828	circBase	9.31816	9.54917	-5.34857	-4.32474	0.758493	0.794908	P	P	false	ASCRP3010669	chr21	+	44106301	44119121	exonic	NM_002606	PDE9A	TACAAAGTGAGACCTGTGGCCATCAAGCAACTCTCCGGTAATCTTCAGCAAGTACTGCAA	hsa-miR-6808-5p,hsa-miR-7704,hsa-miR-3619-5p,hsa-miR-6862-5p,hsa-miR-4647
hsa_circRNA_104888	hsa_circ_0002318	circBase	7.22695	6.87071	-7.43979	-7.00321	0.286173	0.233008	P	A	false	ASCRP3006522	chr9	+	117399269	117401006	exonic	NM_153045	C9orf91	CTGAGCCGGAGCTTTGGTTTGTCTACTTCGACCTGGAGAACTGTGTGCAGTTTTTGTCTG	hsa-miR-148a-5p,hsa-miR-622,hsa-miR-149-5p,hsa-miR-127-5p,hsa-miR-383-5p
hsa_circRNA_102734	hsa_circ_0054877	circBase	8.50861	8.32218	-6.15813	-5.55173	0.45734	0.504768	P	P	false	ASCRP3008586	chr2	-	61719169	61724142	exonic	NM_003400	XPO1	GATCTTCAGCCTCAACAGTTCCTGAATGTTCCAATGTTTCGAAATGTCTCTCTGAAGTGC	hsa-miR-335-3p,hsa-miR-95-5p,hsa-miR-409-3p,hsa-miR-329-5p,hsa-miR-627-3p
hsa_circRNA_104038	hsa_circ_0075393	circBase	10.5482	10.762	-4.11854	-3.11192	0.488514	0.531803	P	P	false	ASCRP3008019	chr5	-	180666066	180666582	exonic	NM_006098	GNB2L1	GACTGTCTCTCCAGATGGATCCCTCTGTGCTTCTGGAGGCAAGGATGAGAGCCACTCAGA	hsa-miR-185-5p,hsa-miR-587,hsa-miR-147a,hsa-miR-518c-5p,hsa-miR-516b-5p
hsa_circRNA_103403	hsa_circ_0066367	circBase	10.0368	9.74849	-4.62997	-4.12543	0.410568	0.2766	P	P	false	ASCRP3008227	chr3	+	58131647	58135954	exonic	NM_001457	FLNB	GAGCATTTGTGACCTGAACCTGAAAATCCCAGAGAGCCCACTCCAGTTCTACGTGAACTA	hsa-miR-588,hsa-miR-370-5p,hsa-miR-501-5p,hsa-miR-656-5p,hsa-miR-215-3p
hsa_circRNA_101492	hsa_circ_0034786	circBase	12.5576	12.3657	-2.10913	-1.50817	0.403228	0.399952	P	P	false	ASCRP3008933	chr15	-	42470415	42470768	exonic	NM_015289	VPS39	GCAGCTCGCAAGCACCAGCCTCCCTACATCATTGCAGTGTTGCCTCGATATGTTGAGATC	hsa-miR-627-5p,hsa-miR-519d-5p,hsa-miR-382-5p,hsa-miR-515-5p,hsa-miR-588
hsa_circRNA_104179	hsa_circ_0077705	circBase	11.4071	11.4882	-3.25964	-2.3857	0.719988	0.715411	P	P	false	ASCRP3001285	chr6	-	116966876	116982009	exonic	NM_145062	ZUFSP	ACCAGATATTGGCAGTAGAGGGTGCTCTTTCTCTAGAGGAGAAACTTACTGTGATCAACC	hsa-miR-146a-3p,hsa-miR-506-5p,hsa-miR-544a,hsa-miR-513a-3p,hsa-miR-26b-5p
hsa_circRNA_101710	hsa_circ_0037955	circBase	8.43777	8.10475	-6.22897	-5.76917	0.35306	0.440628	P	P	false	ASCRP3013011	chr16	-	14645877	14649566	exonic	NM_002582	PARN	TTCCCTTAGCCAGCCCGAGCAAGTAAAGATTGGTTATTTCTTATGAGGGTCATGGATATC	hsa-miR-450a-2-3p,hsa-miR-592,hsa-miR-320a,hsa-miR-320b,hsa-miR-133a-5p
hsa_circRNA_100485	hsa_circ_0006635	circBase	6.31355	7.55225	-8.35319	-6.32166	0.685606	0.290179	A	M	false	ASCRP3005188	chr1	-	233296028	233344435	exonic	NM_014801	PCNXL2	CCCATTCTCAAAAACAAAGAGTATCATCAACGGGAAGTGAGAGGGACACAACCAAATCAT	hsa-miR-149-3p,hsa-miR-33a-5p,hsa-miR-646,hsa-miR-1468-3p,hsa-miR-371a-3p
hsa_circRNA_102302	hsa_circ_0046938	circBase	8.73365	8.80173	-5.93309	-5.07218	0.326015	0.668505	P	P	false	ASCRP3003633	chr18	-	10855350	10857209	exonic	NM_022068	PIEZO2	CAAGAGGCAGTTCCACCCAATGACTACTATGCAAGGCTGAAGGAGAAAAAATTGATTCAG	hsa-miR-744-3p,hsa-miR-151a-5p,hsa-miR-151b,hsa-miR-593-5p,hsa-miR-153-3p
hsa_circRNA_092441	hsa_circ_0000764	circBase	10.1097	10.3101	-4.55704	-3.56376	0.751951	0.740894	P	P	false	ASCRP3008708	chr17	-	40176084	40176486	antisense	NM_017595	NKIRAS2	GATGTCAACCAAGAAAAACTACACTCCCAGGAGGCCAACTTCTTCCAGCCAAGAAAAGGA	hsa-miR-6866-3p,hsa-miR-6849-3p,hsa-miR-8485,hsa-miR-6760-3p,hsa-miR-6756-3p
hsa_circRNA_092428	hsa_circ_0000645	circBase	10.9355	11.2088	-3.73124	-2.66512	0.616131	0.654649	P	P	false	ASCRP3011449	chr15	-	81271271	81274523	exonic	NR_126327	MESDC2	TCCTTACATGGAAATGTGACTGTGTTGCTTTTTCCCATTTACACTTGAAAGATGATGACA	hsa-miR-4753-3p,hsa-miR-942-5p,hsa-miR-6868-3p,hsa-miR-4778-3p,hsa-miR-6804-3p
hsa_circRNA_000407	hsa_circ_0000407	circBase	10.518	10.1281	-4.1487	-3.7458	0.197043	0.358767	P	P	false	ASCRP3007487	chr12	+	56558216	56558309	antisense	NM_003075	SMARCC2	GAACGGGAGATGGTGGTGATGCCCATGCAGGTTAGGATGTAGAGGGTTCGCCATGGACAC	hsa-miR-197-3p,hsa-miR-4639-3p,hsa-miR-5001-3p,hsa-miR-7110-3p,hsa-miR-5587-3p
hsa_circRNA_001982	hsa_circ_0001982	circBase	11.2959	11.5103	-3.37079	-2.36365	0.0282156	0.0308889	P	P	false	ASCRP3007292	chr15	+	59323002	59323901	exonic	NM_017610	RNF111	GAAAACCACCAAAACAATCCAGCTGTTCCCTCAGGCTTTCCTTAAAGTTTCCCATGTCTC	hsa-miR-544a,hsa-miR-627-3p,hsa-miR-3140-3p,hsa-miR-15b-3p,hsa-miR-4778-3p
hsa_circRNA_100855	hsa_circ_0023033	circBase	9.68587	9.87323	-4.98086	-4.00069	0.628166	0.534341	P	P	false	ASCRP3011397	chr11	+	66589113	66590145	exonic	NM_024650	C11orf80	TCCGAAAGATGTGTCTCCAGACCCTTCAAGAGTCTATACTTTGCTCACAACTCATCTCAA	hsa-miR-520f-3p,hsa-miR-433-3p,hsa-miR-93-3p,hsa-miR-302d-3p,hsa-miR-181a-2-3p
hsa_circRNA_089863	hsa_circ_0089863	circBase	11.9611	12.1365	-2.70562	-1.73739	0.385584	0.450882	P	P	false	ASCRP3003417	chrX	+	9905173	9905725	exonic	NM_001649	SHROOM2	CAAAATCCCCTCTCCTAGAAGCACAGAGGAGAGAATTGAGCGGGTGATGGACAACAACAC	hsa-miR-3191-5p,hsa-miR-4763-3p,hsa-miR-3151-5p,hsa-miR-328-5p,hsa-miR-942-5p
hsa_circRNA_102515	hsa_circ_0008033	circBase	7.41158	6.85716	-7.25516	-7.01675	0.339644	0.112191	P	P	false	ASCRP3009367	chr19	+	34887205	34887562	exonic	NM_000175	GPI	GGAAGGGTCTGCATCACAAGGGCGACATGGAGTCCAATGGGAAATACATCACCAAATCTG	hsa-miR-323a-5p,hsa-miR-23b-5p,hsa-miR-133a-5p,hsa-miR-133a-3p,hsa-miR-133b
hsa_circRNA_079973	hsa_circ_0079973	circBase	11.0961	11.2542	-3.57062	-2.61966	0.503094	0.552098	P	P	false	ASCRP3008349	chr7	-	43906156	43909145	exonic	NM_032014	MRPS24	GAGGCATAGTCTCTCATCTGCTATTGAATAAAGACCTTCTATCTTGTCCCCACCCCTCAG	hsa-miR-4436a,hsa-miR-3689d,hsa-miR-3909,hsa-miR-5000-3p,hsa-miR-6851-5p
hsa_circRNA_104309	hsa_circ_0079380	circBase	7.55783	7.45153	-7.1089	-6.42238	0.440391	0.388476	P	P	false	ASCRP3004799	chr7	+	6620185	6624891	exonic	NM_018106	ZDHHC4	CATGTTATGGACACGGTCTTTCTTATTCAGCTGCAGGATGGACTTTCTGGTCCTCTTCTT	hsa-miR-29b-2-5p,hsa-miR-125b-2-3p,hsa-miR-499a-3p,hsa-miR-623,hsa-miR-570-5p
hsa_circRNA_001465	hsa_circ_0000331	circBase	11.8723	11.8116	-2.79442	-2.06228	0.416824	0.464986	P	P	false	ASCRP3012000	chr11	-	66625443	66625662	intronic	ENST00000393955	PC	TGATGGCATTGCGAGACAGTGTCAGGTCCTCCAGGCTCTCTAGGAAGTCGTCGAAGGCTC	hsa-miR-612,hsa-miR-296-5p,hsa-miR-762,hsa-miR-138-5p,hsa-miR-637
hsa_circRNA_103968	hsa_circ_0007452	circBase	7.7181	7.32207	-6.94863	-6.55184	0.432195	0.441846	P	P	false	ASCRP3001978	chr5	+	138994281	139003046	exonic	NM_003339	UBE2D2	AGATTGCTCGGATCTACAAAACAGATAGAGAAAAAATGACAGTCCCTATCAGGGTGGAGT	hsa-miR-512-3p,hsa-miR-105-5p,hsa-miR-377-3p,hsa-miR-876-3p,hsa-miR-450b-3p
hsa_circRNA_104108	hsa_circ_0076412	circBase	9.19394	9.15664	-5.4728	-4.71727	0.736269	0.68364	P	P	false	ASCRP3003513	chr6	+	42796230	42797910	exonic	NM_015349	GLTSCR1L	CAACAATTCTTCTGCCAGAATGCTGATCCTAAGTCATCCCTCAAAGGTGTAAGCAACCAG	hsa-miR-378a-3p,hsa-miR-377-5p,hsa-miR-133a-3p,hsa-miR-133b,hsa-miR-512-3p
hsa_circRNA_401024		25242744	8.65743	8.25489	-6.00931	-5.61902	0.450464	0.543653	P	P	false	ASCRP3005398	chr12	-	102173929	102174399	exonic	NM_024312	GNPTAB	CCTCTAAAGTCAAACTGTTGAAGATGCCCACTCTGGACTGCTTAAAGGAAATAGCAGACA	hsa-miR-510-5p,hsa-miR-6769a-3p,hsa-miR-3120-5p,hsa-miR-4465,hsa-miR-4762-5p
hsa_circRNA_092446	hsa_circ_0000803	circBase	10.2532	10.2029	-4.41357	-3.67101	0.11116	0.142429	P	P	false	ASCRP3006223	chr17	-	73775150	73775265	intronic	ENST00000593254	H3F3B	CTCCCTCTACCGGCGGGGTGAAAGAAAATGGCCCGAACCAAGCAGACTGCTCGTAAGTCC	hsa-miR-6770-3p,hsa-miR-8071,hsa-miR-637,hsa-miR-4687-3p,hsa-miR-1202
hsa_circRNA_101666	hsa_circ_0037130	circBase	6.80799	7.35926	-7.85875	-6.51465	0.267004	0.368093	A	M	false	ASCRP3005524	chr16	-	148142	150507	exonic	NM_001039476	NPRL3	CCTTGCTGCAGCCTGTGCACGTCGGGCGTAGTTCGGCTTCACATCAACAGCTGGCTGGAG	hsa-miR-486-3p,hsa-miR-15b-5p,hsa-miR-657,hsa-miR-497-5p,hsa-miR-15a-5p
hsa_circRNA_101015	hsa_circ_0000378	circBase	10.2287	10.4929	-4.43801	-3.38099	0.0133869	0.0152578	P	P	false	ASCRP3004157	chr12	-	12397195	12397589	exonic	NM_002336	LRP6	CAGAGCTATTGCCTTAGATCCTTCAAGTGGCGGCCCCTTTGTTGCTTTATGCAAACAGAC	hsa-miR-640,hsa-miR-135b-5p,hsa-miR-499a-3p,hsa-miR-543,hsa-miR-135a-5p
hsa_circRNA_104798	hsa_circ_0087300	circBase	8.55002	8.08563	-6.11672	-5.78828	0.471467	0.475752	P	P	false	ASCRP3001104	chr9	+	82267507	82268990	exonic	NM_007005	TLE4	ACAGAGACTCCATCAAGCAACAACTCCAGGCCCAGCATTTATCACATGGACATGGTCTCC	hsa-miR-185-3p,hsa-miR-762,hsa-miR-9-5p,hsa-miR-345-3p,hsa-miR-103a-2-5p
hsa_circRNA_403972		25242744	7.54188	7.78948	-7.12485	-6.08443	0.392097	0.411117	P	P	false	ASCRP3011634	chr7	-	156516805	156549159	exonic	NM_022458	LMBR1	TCTGCCTGTGATGTCGAGAACACTGGATTCTTGAAGACCTGGATGAACAAATTTATATCA	hsa-miR-6826-5p,hsa-miR-551b-5p,hsa-miR-4662b,hsa-miR-6847-5p,hsa-miR-4523
hsa_circRNA_006719	hsa_circ_0006719	circBase	10.6352	10.8459	-4.03154	-3.02799	0.467957	0.510557	P	P	false	ASCRP3010411	chr16	-	31102095	31102663	intronic	ENST00000529564	RP11-196G11.1	GTTGCCTTCTCTGGAGCTGGGAAGGGTTGCCTGCGGACACGCTGGGCCTCTGTCCTGATG	hsa-miR-24-3p,hsa-miR-455-3p,hsa-miR-1276,hsa-miR-659-5p,hsa-miR-6791-5p
hsa_circRNA_100038	hsa_circ_0008501	circBase	9.71965	9.80143	-4.94709	-4.07248	0.13741	0.127185	P	P	false	ASCRP3011309	chr1	-	8601272	8674745	exonic	NM_012102	RERE	TCATTTTTCTACATATTAGGATATAACCCTGAGACAAGGTCCACAACTCCCAGGCCTGTT	hsa-miR-16-5p,hsa-miR-424-5p,hsa-miR-15a-5p,hsa-miR-15b-5p,hsa-miR-195-5p
hsa_circRNA_103257	hsa_circ_0063812	circBase	10.486	10.5306	-4.18075	-3.34328	0.543737	0.506321	P	P	false	ASCRP3006609	chr22	-	46782298	46785396	exonic	NM_014246	CELSR1	CTGCGGCCCTTCGTCATCGTCACCGCCAACATGAAATGAGAAGCTGAGCCGCAATGAGAC	hsa-miR-128-1-5p,hsa-miR-646,hsa-miR-1296-5p,hsa-miR-665,hsa-miR-574-5p
hsa_circRNA_404503		25070500	7.96502	7.57906	-6.70171	-6.29485	0.625555	0.676031	P	P	false	ASCRP3009112	chr1	-	47098430	47110928	sense overlapping	NM_022745	ATPAF1	GCCTGGACCATAGAAGATACTCAGTTTTTTGTTGAATAAATAGTTTCTATGTGCTCTGCC	hsa-miR-6831-5p,hsa-miR-4739,hsa-miR-665,hsa-miR-4656,hsa-miR-3916
hsa_circRNA_019376	hsa_circ_0019376	circBase	9.804	9.4213	-4.86273	-4.45261	0.526096	0.628968	P	P	false	ASCRP3007601	chr10	+	99416041	99424741	exonic	NM_018425	PI4K2A	GAAGCATCCTGACTCCTGGAGGGCATGTAGTATACCTGGCCAGTGAGACCTTCAACTATA	hsa-miR-199b-3p,hsa-miR-199a-3p,hsa-miR-6837-3p,hsa-miR-3977,hsa-miR-3152-5p
hsa_circRNA_102005	hsa_circ_0042472	circBase	9.34014	9.47921	-5.32659	-4.3947	0.42309	0.518447	P	P	false	ASCRP3011660	chr17	-	20921254	20931987	exonic	NM_015276	USP22	TCTGGTCTGTGAGATGTCCTCACTGTTTCAGGAGGCCAAGTCCTGTATCTGCCATGTCTG	hsa-miR-216a-3p,hsa-miR-221-5p,hsa-miR-550a-5p,hsa-miR-614,hsa-miR-570-3p
hsa_circRNA_008178	hsa_circ_0008178	circBase	8.96688	8.89963	-5.69985	-4.97428	0.144938	0.256405	P	P	false	ASCRP3002631	chr10	-	15863654	15885271	exonic	NM_024948	FAM188A	ATACTGTAAGGCATTTCTTTTGAAGAAGCTCCTGTTTTCTTCGGAGAAGTCTTCTTGGCG	hsa-miR-6780a-3p,hsa-miR-670-3p,hsa-miR-4722-5p,hsa-miR-4786-3p,hsa-miR-5700
hsa_circRNA_104069	hsa_circ_0007370	circBase	5.96063	7.05034	-8.70611	-6.82357	0.149564	0.285529	A	P	false	ASCRP3002386	chr6	-	17646297	17649531	exonic	NM_005124	NUP153	AGTAGTTCAGGAAATGGAAGTTCCAGTATTACCGAAAATCTCTCTACCGATCACCAGTTC	hsa-let-7g-5p,hsa-let-7i-5p,hsa-miR-98-5p,hsa-miR-450b-5p,hsa-let-7d-5p
hsa_circRNA_100497	hsa_circ_0017105	circBase	7.42803	7.90751	-7.2387	-5.9664	0.16369	0.309221	P	P	false	ASCRP3007483	chr1	-	236187369	236201553	exonic	NM_002508	NID1	GAACCTGCTATGTTTTCAGCTATAACACGGATTCCCGCCAGACGTGTGCTAACAACAGAC	hsa-miR-765,hsa-miR-892a,hsa-miR-24-3p,hsa-miR-671-5p,hsa-miR-323a-5p
hsa_circRNA_403882		25242744	7.69474	7.48391	-6.972	-6.39001	0.187739	0.163524	P	P	false	ASCRP3007715	chr7	+	100456456	100460449	exonic	NM_020246	SLC12A9	GAATCTCCGGCCTCGCTGGCTATGCTGAGGACTACACCACGGGAGCCGTGATGAATTTTG	hsa-miR-6808-5p,hsa-miR-6879-5p,hsa-miR-6510-5p,hsa-miR-4733-3p,hsa-miR-940
hsa_circRNA_103072	hsa_circ_0002096	circBase	7.8144	7.37919	-6.85233	-6.49472	0.404188	0.516093	P	P	false	ASCRP3001735	chr20	-	44477088	44483931	exonic	NM_005469	ACOT8	AGAAGAGCTGCTTGACTGTGAGACCCTCATTGACCAGTATTTAAGAGGAAGGCATTACTG	hsa-miR-150-3p,hsa-miR-370-3p,hsa-miR-146a-5p,hsa-miR-762,hsa-miR-647
hsa_circRNA_028861	hsa_circ_0028861	circBase	7.31335	6.88017	-7.35338	-6.99374	0.0883702	0.046687	P	P	false	ASCRP3007170	chr12	-	120636656	120636803	exonic	NM_001002	RPLP0	CTTTAGGTATCACCACTAAAATCTCCAGGGGCACCATTGAAATCCTGGTGCCAGCTGCTG	hsa-miR-3675-5p,hsa-miR-3151-5p,hsa-miR-3164,hsa-miR-1254,hsa-miR-4717-3p
hsa_circRNA_029865	hsa_circ_0029865	circBase	9.78542	9.89309	-4.88132	-3.98082	0.642123	0.691859	P	P	false	ASCRP3001904	chr13	+	28840851	28869475	exonic	NM_175854	PAN3	AGATAAATTTCAGTTCCTACAGAGGTTGACAGCTACCATAGCCTATTCCCTCTAGAACCA	hsa-miR-4659a-3p,hsa-miR-4659b-3p,hsa-miR-561-3p,hsa-miR-301b-3p,hsa-miR-301a-3p
hsa_circRNA_403967		25242744	11.5375	11.684	-3.12923	-2.18988	0.484778	0.593789	P	P	false	ASCRP3009058	chr7	+	148947249	148949886	exonic	NM_012256	ZNF212	GCCCACCCAGCACAGGAGAAAACGACGCTCCACACCTTTAACTTCTTCCACACTTCCTTC	hsa-miR-4778-3p,hsa-miR-659-5p,hsa-miR-4691-5p,hsa-miR-3677-5p,hsa-miR-3691-3p
hsa_circRNA_100691	hsa_circ_0020117	circBase	10.225	10.0826	-4.44178	-3.79131	0.494238	0.635086	P	P	false	ASCRP3003664	chr10	-	118464661	118466796	exonic	NM_025015	HSPA12A	CAAGGAGCCGGAATGCATCCATGTGATGAGAAACGGCTCCCACATCTGCATATTCATCTC	hsa-miR-149-3p,hsa-miR-578,hsa-miR-30b-3p,hsa-miR-653-3p,hsa-miR-586
hsa_circRNA_103611	hsa_circ_0069323	circBase	7.88675	8.13716	-6.77998	-5.73675	0.626408	0.674969	P	P	false	ASCRP3002055	chr4	-	22403053	22440043	exonic	NM_145290	GPR125	AGCATCTGCCAAGCATGCCCTAACCATTTCTAATATTCAGGCTGGATCTACTGGAAATTG	hsa-miR-485-5p,hsa-miR-140-3p,hsa-miR-452-3p,hsa-miR-23a-3p,hsa-miR-101-3p
hsa_circRNA_104849	hsa_circ_0009029	circBase	9.60043	9.28813	-5.0663	-4.58578	0.460866	0.54747	P	P	false	ASCRP3011913	chr9	+	109734285	109746690	exonic	NM_021224	ZNF462	TGAGCATAAGACTCATCATATTCAGAGCCCCCAGATGTTCAGCAGCAGTTGAACCACTAT	hsa-miR-218-5p,hsa-miR-497-5p,hsa-miR-29b-2-5p,hsa-miR-564,hsa-miR-486-3p
hsa_circRNA_103290	hsa_circ_0064324	circBase	12.2038	12.1928	-2.46291	-1.68108	0.471718	0.512214	P	P	false	ASCRP3004676	chr3	-	11643306	11744521	exonic	NM_014667	VGLL4	CATCTTCAACCCCCATCTGCTCCAACCAGGAATGGAGACGCCATTGGATGTTTTGTCCAG	hsa-miR-597-3p,hsa-miR-93-3p,hsa-miR-149-5p,hsa-miR-134-5p,hsa-miR-27b-3p
hsa_circRNA_100494	hsa_circ_0002343	circBase	7.40978	7.1911	-7.25695	-6.68282	0.30589	0.275673	P	P	false	ASCRP3005228	chr1	-	235643369	235658138	exonic	NM_152490	B3GALNT2	CCCGTGGAACAATTCATCTTACCAGAGATCAGTTGGCCTTATTTCCTCAGTGGAAATCTA	hsa-miR-140-3p,hsa-miR-339-5p,hsa-miR-764,hsa-miR-299-3p,hsa-miR-146a-5p
hsa_circRNA_406171		25070500	9.12052	9.02097	-5.54622	-4.85294	0.527673	0.744983	P	P	false	ASCRP3002489	chr22	-	19808120	19808898	exonic	NM_053004	GNB1L	AGTGTGTGACCTGGCTGCAGACGCTGCCCCAGGGGCGCCAGCTCCTCAGGTAACTGCATC	hsa-miR-6791-5p,hsa-miR-4292,hsa-miR-4319,hsa-miR-6852-5p,hsa-miR-331-3p
hsa_circRNA_102497	hsa_circ_0000918	circBase	8.17472	7.25809	-6.49201	-6.61582	0.498922	0.394604	P	P	false	ASCRP3004243	chr19	-	19750893	19751380	exonic	NM_016573	GMIP	CAGCAGAAAAGAGACTACTACCAGGGGAGGAACTGGACTTGCGGCTCATTCGGACAAAGG	hsa-miR-23a-5p,hsa-miR-449c-5p,hsa-miR-509-5p,hsa-miR-149-5p,hsa-miR-23b-5p
hsa_circRNA_065768	hsa_circ_0065768	circBase	7.68134	7.12485	-6.98539	-6.74907	0.0572678	0.0602071	P	P	false	ASCRP3000905	chr3	+	50000008	50114685	exonic	NM_005777	RBM6	AATGTGATTAGTACTGCTATAACCAGAATTTGGTAGAAAAAGGATTTACTTGTTGGGGCC	hsa-miR-146a-3p,hsa-miR-6868-3p,hsa-miR-942-5p,hsa-miR-4753-3p,hsa-miR-6873-3p
hsa_circRNA_031235	hsa_circ_0031235	circBase	7.35783	7.90854	-7.3089	-5.96537	0.0546882	0.0680666	P	P	false	ASCRP3009553	chr14	-	23371395	23380612	exonic	NM_018107	RBM23	GGCAAAACTGGCAGAAGATCTGACAGGATGGCATCTGATGACTTTGACATAGTGATTGAG	hsa-miR-3117-3p,hsa-miR-5088-5p,hsa-miR-3919,hsa-miR-138-5p,hsa-miR-7977
hsa_circRNA_075281	hsa_circ_0075281	circBase	8.03252	7.37348	-6.63421	-6.50043	0.0990535	0.0767759	P	P	false	ASCRP3012822	chr5	-	179043126	179043219	exonic	NM_005520	HNRNPH1	TTACGGAGGCGGCTACGGTGGCCAGAGCAGCATGAGTGGATACGCAAACCAGTCCAGCTA	hsa-miR-6746-3p,hsa-miR-6787-3p,hsa-miR-6805-3p,hsa-miR-4701-5p,hsa-miR-5691
hsa_circRNA_010048	hsa_circ_0010048	circBase	7.56353	7.0196	-7.1032	-6.85431	0.355134	0.347889	P	A	false	ASCRP3001969	chr1	+	15953163	15970145	exonic	NM_032341	DDI2	AGATTATTGGAAGGGTACATCTAGATCGTCTATGCGGAAAGACCTCTCACAGACAACCAC	hsa-miR-612,hsa-miR-4778-3p,hsa-miR-4784,hsa-miR-4291,hsa-miR-498
hsa_circRNA_045871	hsa_circ_0045871	circBase	12.8021	12.9049	-1.86459	-0.969026	0.189409	0.20398	P	A	false	ASCRP3009786	chr17	+	76166897	76167135	exonic	NM_004710	SYNGR2	GGTCATTGGTGACCTGCTCTTCTCAGGTCTTCGCCTTGATCGTGTTCTCCTGCATCTATG	hsa-miR-4493,hsa-miR-6871-3p,hsa-miR-4686,hsa-miR-3185,hsa-miR-3065-3p
hsa_circRNA_100946	hsa_circ_0024162	circBase	10.1138	10.2284	-4.5529	-3.64555	0.560372	0.486538	P	P	false	ASCRP3008004	chr11	-	107673726	107673881	exonic	NM_017515	SLC35F2	GACTCTTTCTGTTTGGCTATAAGCCCTGCTGTTCGTGGCATTTGCCCTGTGTATGTTTTG	hsa-let-7g-3p,hsa-miR-127-5p,hsa-miR-1468-3p,hsa-miR-183-5p,hsa-miR-891a-3p
hsa_circRNA_102427	hsa_circ_0048704	circBase	8.60664	8.8707	-6.06009	-5.00321	0.561227	0.565267	P	P	false	ASCRP3009807	chr19	+	5071020	5082515	exonic	NM_015015	KDM4B	GGTGGATTGACTACGGCAAAGTGGCCACTCAGGTACGCCATCCCACCAGAGCACGGCAAG	hsa-miR-660-3p,hsa-miR-376a-5p,hsa-miR-376a-2-5p,hsa-miR-143-3p,hsa-miR-146b-3p
hsa_circRNA_008320	hsa_circ_0008320	circBase	8.07253	7.6603	-6.59421	-6.21361	0.572552	0.614304	P	P	false	ASCRP3002298	chr8	+	107691437	107696587	exonic	NM_018002	OXR1	AGGCTGAATTTGATAAGACCACTACACTGGCCAAAAGAAGACCCTAGACAAGAAAGATGG	hsa-miR-2114-5p,hsa-miR-4772-5p,hsa-miR-873-5p,hsa-miR-421,hsa-miR-6074
hsa_circRNA_102584	hsa_circ_0003146	circBase	7.75506	7.93132	-6.91168	-5.94259	0.0512311	0.0568902	P	P	false	ASCRP3002099	chr19	+	48229068	48229481	exonic	NM_014601	EHD2	AGCCTTGCGCAAGCTCAACGACCTGGTGAAGAGGGCCCGGCTGGTGCGAGCTACGACTTC	hsa-miR-766-3p,hsa-miR-762,hsa-miR-412-3p,hsa-let-7i-3p,hsa-miR-431-3p
hsa_circRNA_102195	hsa_circ_0045714	circBase	9.03745	8.84973	-5.62928	-5.02419	0.576399	0.611154	P	P	false	ASCRP3004495	chr17	+	73808192	73809959	exonic	NM_001080419	UNK	CAGTTCCACCCCGAGGTGCCCATTCCTGCACAGAACCACAGGGGACACTGAGCGCAGGTA	hsa-miR-449c-5p,hsa-miR-328-3p,hsa-miR-193b-3p,hsa-miR-658,hsa-miR-2113
hsa_circRNA_102850	hsa_circ_0001081	circBase	8.70737	8.48647	-5.95936	-5.38744	0.509603	0.716961	P	P	false	ASCRP3002241	chr2	+	172305190	172314987	exonic	NM_025000	DCAF17	AGGAGAGGCTCCTTTTGGCATTCCTTGTAATATTAAAATCACAGGGAGATATACTTCCCA	hsa-let-7g-5p,hsa-miR-18b-5p,hsa-let-7i-5p,hsa-miR-98-5p,hsa-miR-141-3p
hsa_circRNA_080346	hsa_circ_0080346	circBase	11.3317	11.3829	-3.33498	-2.49101	0.635733	0.644425	P	P	false	ASCRP3007476	chr7	+	65817491	65821858	exonic	NM_003596	TPST1	GAACCAGGAGCCTCTTCCATACATGAGGTCTATAAGGGAGAATTCCAACTACCTGACTTT	hsa-miR-152-5p,hsa-miR-6874-3p,hsa-miR-4264,hsa-miR-6772-3p,hsa-miR-423-3p
hsa_circRNA_103492	hsa_circ_0001346	circBase	11.9077	11.9183	-2.75902	-1.95557	0.292866	0.236494	P	P	false	ASCRP3000331	chr3	+	149563797	149639014	exonic	NM_007282	RNF13	AAATTCAAGAAAGGTGATTTTACAACGAGATGCTGCTCTCCATAGGGATGCTCATGCTGT	hsa-miR-654-3p,hsa-miR-34b-5p,hsa-miR-580-5p,hsa-miR-7-5p,hsa-miR-511-5p
hsa_circRNA_405006		25070500	7.81599	8.01238	-6.85074	-5.86153	0.390208	0.513226	P	P	false	ASCRP3009008	chr12	-	51138484	51151225	antisense	NM_173602	DIP2B	GCCAACGATGAGGTGAAGTCACTGCTCCTGCTGTTTGACATATTTTCCATGTAGAAGATA	hsa-miR-4739,hsa-miR-7851-3p,hsa-miR-5787,hsa-miR-4668-5p,hsa-miR-1285-3p
hsa_circRNA_100438	hsa_circ_0006827	circBase	14.6579	14.7963	-0.0088693	0.92234	0.46732	0.503132	P	P	false	ASCRP3007354	chr1	-	207989273	207990759	exonic	uc001hgr.2	mir-29b-2	GAAACTGGATGCAGCAAGGAAATAGGATTTAACCGCTCTCTGCCTCCCAGAGGACTCAGG	hsa-miR-383-3p,hsa-miR-767-5p,hsa-miR-509-5p,hsa-miR-145-5p,hsa-miR-502-5p
hsa_circRNA_038632	hsa_circ_0038632	circBase	9.58714	9.92681	-5.07959	-3.9471	0.526372	0.612973	P	P	false	ASCRP3013244	chr16	+	23691404	23701688	exonic	NM_005030	PLK1	TTGGCTTTATGCACATTAAACAGATGTGAATATTCTCTCTCCTGGAGCTGCACAAGAGGA	hsa-miR-6756-5p,hsa-miR-6808-5p,hsa-miR-6752-5p,hsa-miR-4514,hsa-miR-4692
hsa_circRNA_406932		25070500	6.22883	7.08241	-8.43791	-6.7915	0.36145	0.494119	A	P	false	ASCRP3007368	chr7	+	30818047	30831190	exonic	NM_032222	FAM188B	GAAAGAGCGTTCAAACGGCAGGGCAGCCAGCCCGCACCTGTCAGGGCTTAAAGAAGACAT	hsa-miR-4793-5p,hsa-miR-3692-5p,hsa-miR-4254,hsa-miR-4273,hsa-miR-3150a-3p
hsa_circRNA_405243		25070500	10.9906	10.8593	-3.67618	-3.01463	0.655272	0.731879	P	P	false	ASCRP3002075	chr14	+	62462593	62463260	exonic	uc010tsd.1	SYT16	AGCCAGCTCCCTGGTACTTTAGAAACTGTTAATGGAAAAAAGCAAGCTGGAAGTTTTGAG	hsa-miR-548k,hsa-miR-539-5p,hsa-miR-8066,hsa-miR-6838-3p,hsa-miR-635
hsa_circRNA_078724	hsa_circ_0078724	circBase	9.06817	9.3126	-5.59857	-4.56131	0.487584	0.628247	P	P	false	ASCRP3005503	chr6	-	169982931	170034621	exonic	NM_182552	WDR27	CCTTCAACCCATCAGCGCCCCAGATATAAACAGAAGAGCAAGTCCAAGCTGATTTGCAGG	hsa-miR-187-3p,hsa-miR-3940-5p,hsa-miR-4507,hsa-miR-4717-3p,hsa-miR-4793-3p
hsa_circRNA_100753	hsa_circ_0002969	circBase	7.6838	7.68214	-6.98293	-6.19177	0.266321	0.502893	P	P	false	ASCRP3010217	chr11	+	5624475	5624965	exonic	NM_058166	TRIM6	GTGGAGGAGGTTGCCCAGGAGTACCAGGATTCTACAGGCAGGAAACATCTTAGAAATCAG	hsa-miR-28-5p,hsa-miR-657,hsa-miR-212-5p,hsa-miR-34b-3p,hsa-miR-149-5p
hsa_circRNA_002232	hsa_circ_0002232	circBase	10.611	10.4087	-4.05569	-3.46519	0.508413	0.508607	P	P	false	ASCRP3005949	chr10	+	89624210	89693008	sense overlapping	NM_000314	PTEN	CTAGATTTCTATGGGGAAGTAAGGACCAGAGACAAAAAGCCACAGGCTCCCAGACATGAC	hsa-miR-3145-3p,hsa-miR-3976,hsa-miR-3121-3p,hsa-miR-1277-5p,hsa-miR-3662
hsa_circRNA_101705	hsa_circ_0037866	circBase	10.4558	10.7991	-4.21098	-3.07478	0.541462	0.630092	P	P	false	ASCRP3011481	chr16	-	11778020	11830089	exonic	NM_015914	TXNDC11	TCGATCGTCTTCCTACTGTCTTGTTTTTTCCCTGCAACAGTCGAGCAAAAGATGTGATAA	hsa-miR-29b-1-5p,hsa-miR-493-3p,hsa-miR-20a-3p,hsa-miR-7-5p,hsa-miR-612
hsa_circRNA_407306		25070500	11.1642	11.4969	-3.50256	-2.37702	0.647729	0.701383	P	P	false	ASCRP3007004	chrX	+	84301451	84303379	intronic	uc010nmp.3	APOOL	CTTCCTTGACACTCCCATATCTGGACAGCTCAAATCTAGATGGGAAAACTGACAACCATG	hsa-miR-183-5p,hsa-miR-3171,hsa-miR-3145-3p,hsa-miR-8054,hsa-miR-421
hsa_circRNA_101888	hsa_circ_0003026	circBase	9.30377	9.13442	-5.36296	-4.73949	0.447126	0.373658	P	P	false	ASCRP3013368	chr16	+	84773914	84779279	exonic	NM_005153	USP10	TTTCAGAGGATCCTGTAGCCATAAAGATTGCAGCTTCCTCCATACAGTGGAACAGTTCTG	hsa-miR-637,hsa-miR-888-3p,hsa-miR-103a-2-5p,hsa-miR-597-5p,hsa-miR-616-3p
hsa_circRNA_406432		25070500	9.73857	9.46708	-4.92816	-4.40684	0.568	0.698128	P	P	false	ASCRP3007626	chr4	+	1343311	1360219	exonic	NM_020894	UVSSA	GAAGGAGGGGTATGAGCCACACATCCCCGACCACTTGCGGCCTGAGTATGGTCTTCAGAG	hsa-miR-6721-5p,hsa-miR-4763-3p,hsa-miR-6889-3p,hsa-miR-6873-3p,hsa-miR-6722-3p
hsa_circRNA_400155		25242744	8.58372	8.48112	-6.08301	-5.39279	0.305317	0.214383	P	P	false	ASCRP3008554	chr1	-	21586763	21599404	exonic	NM_001397	ECE1	GATCGAGGAGCTCAGGGCCAAACCTCTAATGGAGTTGATTGAGAGGGATCCCCCTCTGTG	hsa-miR-615-5p,hsa-miR-6858-5p,hsa-miR-4682,hsa-miR-6873-3p,hsa-miR-4647
hsa_circRNA_102539	hsa_circ_0002356	circBase	7.48806	7.58036	-7.17867	-6.29355	0.0593507	0.0668645	P	P	false	ASCRP3009050	chr19	+	36636707	36637214	exonic	NM_001749	CAPNS1	GCCATGTTCCAGCGACACCACAGGCAAGCTGGGCTTTGAGGAATTCAAGTACTTGTGGAA	hsa-miR-224-3p,hsa-miR-370-3p,hsa-miR-452-5p,hsa-miR-506-3p,hsa-miR-522-3p
hsa_circRNA_005008	hsa_circ_0005008	circBase	10.9945	10.3879	-3.67226	-3.48603	0.0822831	0.0972612	P	P	false	ASCRP3009307	chr16	+	51680350	51680428	sense overlapping	ENST00000403195	HNRNPA1P48	GCTTTGGTGGCAGCCGTGGTGGTGGTTTCGGTGGGAATGACAACTTCGGTCGTGGAGGAA	hsa-miR-4691-5p,hsa-miR-6792-3p,hsa-miR-181a-2-3p,hsa-miR-653-3p,hsa-miR-4717-5p
hsa_circRNA_075968	hsa_circ_0075968	circBase	7.33733	7.03613	-7.3294	-6.83778	0.763465	0.747522	P	P	false	ASCRP3006993	chr6	+	33399937	33400583	exonic	NM_006772	SYNGAP1	CTTCCGAAGTGCTGACCATGACCGAATACCACTTGGGTCGCTCGAGGAGGAAGAGTGTCC	hsa-miR-671-5p,hsa-miR-4743-5p,hsa-miR-6125,hsa-miR-3679-3p,hsa-miR-208a-5p
hsa_circRNA_103473	hsa_circ_0005797	circBase	8.43016	8.04679	-6.23657	-5.82712	0.340287	0.446319	P	P	false	ASCRP3002508	chr3	+	130649259	130660543	exonic	NM_014382	ATP2C1	AGTTCCTGCTGACTTACGCTTGTTTGAGGTTGCACGTTTTCAAAAAATACCTAATGGTGA	hsa-miR-216a-3p,hsa-miR-128-3p,hsa-miR-891a-3p,hsa-miR-107,hsa-miR-103a-3p
hsa_circRNA_003558	hsa_circ_0003558	circBase	8.73782	8.54272	-5.92892	-5.33119	0.413784	0.381357	P	P	false	ASCRP3012201	chr9	+	33886878	33912096	exonic	NM_017811	UBE2R2	TGCTGAAATTATTAGGCGCATATTAAATTTCCTATTGACTACCCCTATTCACCACCTACC	hsa-miR-136-5p,hsa-miR-23a-3p,hsa-miR-34b-5p,hsa-miR-8089,hsa-miR-511-5p
hsa_circRNA_101090	hsa_circ_0027355	circBase	10.0881	9.77791	-4.57864	-4.096	0.44755	0.560776	P	P	false	ASCRP3010318	chr12	+	62743001	62749256	exonic	NM_001252078	USP15	GTGTTTCATGAACTCAGCTATTCAGGTCCCCAGGTGCATCCAATTTTTCAACTTTACCAA	hsa-miR-7-5p,hsa-miR-143-3p,hsa-miR-130a-5p,hsa-miR-605-3p,hsa-miR-30c-1-3p
hsa_circRNA_092513	hsa_circ_0001205	circBase	8.67509	8.37429	-5.99164	-5.49962	0.548542	0.712003	P	P	false	ASCRP3005962	chr22	+	20099876	20100132	antisense	NM_022727	TRMT2A	CTAGGATGAGGGGAAGGTCCCAGTTTCTTGTAGGGTGTTATCTGGGGGCCCTGGGGATGG	hsa-miR-6764-5p,hsa-miR-4685-5p,hsa-miR-6813-5p,hsa-miR-3918,hsa-miR-6773-5p
hsa_circRNA_100778	hsa_circ_0021554	circBase	9.57196	9.65952	-5.09477	-4.21439	0.578782	0.706185	P	P	false	ASCRP3008917	chr11	-	30601792	30602041	exonic	NM_001145399	MPPED2	GCAGATTCCAGCCTCCACATGTACATATAAATGCACAGCGGTATTGATGAGTAGATCCTT	hsa-miR-92a-2-5p,hsa-miR-185-3p,hsa-miR-605-5p,hsa-miR-661,hsa-miR-146a-3p
hsa_circRNA_031526	hsa_circ_0031526	circBase	8.4236	7.82252	-6.24313	-6.05139	0.601469	0.627908	P	P	false	ASCRP3002644	chr14	-	31778139	31787498	exonic	NM_015473	HEATR5A	ATAGATTCCATCTTATTTTAGGTAGGAGCAGCGCTTAGACCAGCCTTCACTTCAGAGACA	hsa-miR-1272,hsa-miR-3156-5p,hsa-miR-34b-5p,hsa-miR-593-3p,hsa-miR-4502
hsa_circRNA_104050	hsa_circ_0075504	circBase	7.5974	7.77215	-7.06933	-6.10176	0.293293	0.342087	P	P	false	ASCRP3007205	chr6	-	3410421	3416089	exonic	NM_015482	SLC22A23	CTTTGAAGGATTTTGCCTGGCTGGAATCATTCTCACCTTGTATGCTTTACTGGGATCTTG	hsa-miR-548b-3p,hsa-miR-383-5p,hsa-miR-648,hsa-miR-181c-5p,hsa-miR-500a-5p
hsa_circRNA_101978	hsa_circ_0005869	circBase	7.5017	6.99212	-7.16503	-6.8818	0.110758	0.183478	P	A	false	ASCRP3000262	chr17	+	8347577	8363478	exonic	NM_030808	NDEL1	AAAGTTCTCTCGATCAGGGCATACATCTTTCTTCGACAAAGGGCTTTCTTGATCATGGAT	hsa-miR-651-3p,hsa-miR-596,hsa-miR-516b-3p,hsa-miR-516a-3p,hsa-miR-30d-3p
hsa_circRNA_404833		25070500	16.0075	16.241	1.34073	2.36709	0.330483	0.26933	P	P	false	ASCRP3001539	chr11	-	3726429	3733958	exonic	NM_016320	NUP98	ACTCGTTCACTAGGTCTCCCATTTTTCTAAGTATGGCCTTCAGGATTCTGATGAAGAGGA	hsa-miR-149-5p,hsa-miR-6893-5p,hsa-miR-6780a-5p,hsa-miR-1827,hsa-miR-657
hsa_circRNA_404935		25070500	10.5336	10.0438	-4.13317	-3.8301	0.159886	0.484406	P	P	false	ASCRP3005757	chr11	+	113933932	113935290	exonic	NM_006006	ZBTB16	CGTGTGTGGGGTCGAGCTTCCTGATAACGAGGCTGTGGAGCAGCACAGCCTCCTCTATTG	hsa-miR-6764-5p,hsa-miR-1915-3p,hsa-miR-760,hsa-miR-3124-3p,hsa-miR-6741-3p
hsa_circRNA_406128		25070500	8.40358	8.3595	-6.26315	-5.51441	0.49806	0.702655	P	P	false	ASCRP3011235	chr20	-	60572605	60589763	exonic	NM_003185	TAF4	TCAGGAGCAGAGGAATGGTCCTCGTCCGAAGTGAGAATGGGCAGTTGTTAATGATTCCTC	hsa-miR-3620-5p,hsa-miR-485-5p,hsa-miR-1287-5p,hsa-miR-4498,hsa-miR-6884-5p
hsa_circRNA_092373	hsa_circ_0000167	circBase	11.2955	11.326	-3.37122	-2.54789	0.410583	0.499205	P	P	false	ASCRP3009108	chr1	+	193181194	193205486	exonic	NM_024529	CDC73	GCCTGATGGATCACCAGTTGATATATTTGCTAAAATTTCTCAAGCAAGACCTCCCCCAAA	hsa-miR-4659b-3p,hsa-miR-4659a-3p,hsa-miR-3663-5p,hsa-miR-187-5p,hsa-miR-548aj-5p
hsa_circRNA_401760		25242744	10.8016	10.9243	-3.86515	-2.94966	0.573701	0.572564	P	P	false	ASCRP3008726	chr17	+	27794162	27809306	exonic	NM_020791	TAOK1	GATGTGTGGTCTCTTGGAATAACATGTATTGAACTAGGCACGAGATGTGCGTACCAATGA	hsa-miR-4776-3p,hsa-miR-4659a-5p,hsa-miR-6844,hsa-miR-6817-5p,hsa-miR-29a-3p
hsa_circRNA_103733	hsa_circ_0003390	circBase	8.99514	8.97827	-5.67159	-4.89565	0.486441	0.582428	P	P	false	ASCRP3009810	chr4	+	128590190	128609022	exonic	NM_015693	INTU	GGTGGCTCACACTTCCACTGGAAATCAAGCAGGAAATTCTTTATCATTATCCAATGTCTG	hsa-miR-520c-3p,hsa-miR-520b,hsa-miR-215-3p,hsa-miR-93-3p,hsa-miR-214-3p
hsa_circRNA_101555	hsa_circ_0001955	circBase	13.6912	13.7435	-0.975562	-0.130381	0.387882	0.313324	P	P	false	ASCRP3007006	chr15	-	64495280	64508912	exonic	NM_022048	CSNK1G1	CTTCGAAATCAGGTGAAGGTCTCCCACAGGTGTATTACTTTGGACCATGTGGGAAATATA	hsa-miR-644a,hsa-miR-485-5p,hsa-miR-889-5p,hsa-miR-329-5p,hsa-miR-148a-5p
hsa_circRNA_104017	hsa_circ_0004004	circBase	16.1808	16.2123	1.51409	2.33843	0.345931	0.422756	P	P	false	ASCRP3006756	chr5	+	172359438	172362313	exonic	NM_001031711	ERGIC1	CTGTACAGATTCATCACCACGCCCTGGCCTCCCACGACTACATCCTGAAGATTGTGCCCA	hsa-let-7g-3p,hsa-miR-762,hsa-let-7a-2-3p,hsa-miR-340-3p,hsa-miR-588
hsa_circRNA_004646	hsa_circ_0004646	circBase	12.2186	12.5139	-2.44818	-1.35997	0.372924	0.359475	A	P	false	ASCRP3001262	chr1	+	162546566	162567648	exonic	NM_003115	UAP1	ACCAATCCAATGTGAAATCTCTCCTCTTATCTCCTATGCTGGAGAAGACTTTTCCAGATT	hsa-miR-522-3p,hsa-miR-4727-5p,hsa-miR-224-3p,hsa-miR-3617-3p,hsa-miR-153-5p
hsa_circRNA_090650	hsa_circ_0090650	circBase	8.77099	8.94414	-5.89574	-4.92978	0.468145	0.669374	P	P	false	ASCRP3006386	chrX	-	53458205	53460833	exonic	NM_004493	HSD17B10	CTCTGTGCCTAATAAAGTCTCTTTTTCTCACAGAGGGCCTGGTGGCGGTAATAACCGGAG	hsa-miR-34a-5p,hsa-miR-34b-5p,hsa-miR-449c-5p,hsa-miR-34c-5p,hsa-miR-449b-5p
hsa_circRNA_031754	hsa_circ_0031754	circBase	7.16713	7.28319	-7.4996	-6.59072	0.441425	0.703787	A	P	false	ASCRP3010814	chr14	-	45414232	45415131	exonic	NM_017658	KLHL28	TACTTTGTGCAGTAGGAGGGAAATCTGGACTCTTTGCCTGTTTGGATAGATGGACCACAC	hsa-miR-5700,hsa-miR-212-3p,hsa-miR-132-3p,hsa-miR-3128,hsa-miR-181c-5p
hsa_circRNA_003524	hsa_circ_0003524	circBase	12.001	12.2761	-2.66573	-1.59779	0.523361	0.540118	P	P	false	ASCRP3012143	chr2	-	131829427	131840230	exonic	NM_001009993	FAM168B	TGCCTATTCTCCTAACATGTATCCTGGAGCGAATCCTACCTTCCAAACAGTTTTTGAAAT	hsa-miR-153-3p,hsa-miR-4763-3p,hsa-miR-3680-3p,hsa-miR-558,hsa-miR-1287-5p
hsa_circRNA_406730		25070500	11.1381	11.1272	-3.5286	-2.74667	0.527467	0.603414	P	P	false	ASCRP3000521	chr6	-	1099947	1101761	sense overlapping	NR_027115	LOC285768	AAGAAAAATGAAAGGGTCCTGCCTACCCATCTGAGGACATGTCTGCTCATCACCCATGTG	hsa-miR-4533,hsa-miR-4476,hsa-miR-6873-3p,hsa-miR-4690-5p,hsa-miR-6511b-5p
hsa_circRNA_000103	hsa_circ_0000103	circBase	9.45603	9.14272	-5.2107	-4.73119	0.539169	0.560532	P	P	false	ASCRP3008376	chr1	+	110170704	110170875	sense overlapping	NM_004037	AMPD2	GAGGTCTTTGAGAGCATGAATCTCACGGCCTACGACCTGAGTGTGGACACCCACATCCAT	hsa-miR-1272,hsa-miR-6775-3p,hsa-miR-6767-3p,hsa-miR-764,hsa-miR-4279
hsa_circRNA_404818		25070500	7.71641	6.46058	-6.95032	-7.41334	0.417068	0.428896	M	A	false	ASCRP3009190	chr10	-	126089408	126090408	exonic	NM_000274	OAT	GCTATTGTCATTAAAGAAACCAAAGGTGTCTGCAGTGCTGTGTGATGATGACATCATGCT	hsa-miR-4659a-3p,hsa-miR-4659b-3p,hsa-miR-544a,hsa-miR-4715-3p,hsa-miR-4491
hsa_circRNA_057619	hsa_circ_0057619	circBase	8.32116	8.41535	-6.34558	-5.45856	0.362399	0.390173	P	P	false	ASCRP3007163	chr2	-	197872529	197954756	exonic	NM_001195144	ANKRD44	CTTTACACAGAGGGGTGTGGAATCCATAGCATGTTCCCTTTACATTTAGCTGCCCTAAAT	hsa-miR-2355-3p,hsa-miR-1184,hsa-miR-885-3p,hsa-miR-2276-3p,hsa-miR-7162-5p
hsa_circRNA_405072		25070500	10.2942	9.89867	-4.3725	-3.97524	0.585005	0.661737	P	P	false	ASCRP3006513	chr12	+	112191581	112191719	intronic	ENST00000508303	ACAD10	CTGAGAGCTGCCCACCTCATGGACCTGGCAGGAAACAAGTCCCGCTTGGCTTTTGGGAAG	hsa-miR-3173-5p,hsa-miR-6084,hsa-miR-7158-5p,hsa-miR-219b-5p,hsa-miR-1271-3p
hsa_circRNA_004121	hsa_circ_0004121	circBase	11.1076	11.2488	-3.55918	-2.62512	0.606818	0.599099	P	P	false	ASCRP3011050	chr2	-	102027080	102038934	exonic	NM_001145664	RFX8	TATTCCTCAGCTGTCTGTCTTCACATCTCCAAGCATTTGTGTTCCAGTGTGAAGATCATT	hsa-miR-1270,hsa-miR-4742-5p,hsa-miR-4446-3p,hsa-miR-6830-5p,hsa-miR-4677-5p
hsa_circRNA_100571	hsa_circ_0018004	circBase	9.7955	9.87243	-4.87123	-4.00149	0.157477	0.111741	P	P	false	ASCRP3006866	chr10	+	27024168	27024508	exonic	NM_014317	PDSS1	CTGTTTGCCTGTCAGCAGGTCTCTGTTCTAGGATGTCCCGACCCAGTGGTGCATGAGATC	hsa-miR-488-3p,hsa-miR-155-3p,hsa-miR-153-5p,hsa-miR-589-3p,hsa-miR-26a-2-3p
hsa_circRNA_103347	hsa_circ_0007291	circBase	7.79426	7.99137	-6.87247	-5.88254	0.20869	0.278499	P	P	false	ASCRP3011154	chr3	-	47466974	47470160	exonic	NM_012235	SCAP	TCAATGGCGGTATGTGGGTGCCCCGGTGGCTTATGTCCAGCAGATATTTGTGAAGTCCTC	hsa-miR-503-5p,hsa-miR-214-3p,hsa-miR-873-5p,hsa-miR-574-5p,hsa-miR-484
hsa_circRNA_400947		25242744	10.3618	10.3678	-4.30497	-3.50615	0.4454	0.517144	P	P	false	ASCRP3004153	chr12	-	48191166	48192435	exonic	NM_015401	HDAC7	CAGAGCACTTCCCTCTGCGCAAGACAGCTCTCCATGGACACGCCGATGCCCGAGTTGCAG	hsa-miR-637,hsa-miR-3692-5p,hsa-miR-5189-5p,hsa-miR-6860,hsa-miR-612
hsa_circRNA_104571	hsa_circ_0083694	circBase	8.51062	8.58991	-6.15611	-5.284	0.54379	0.448768	P	P	false	ASCRP3001068	chr8	+	25156459	25159970	exonic	NM_024940	DOCK5	ACACCTGTGGACTCCGAAGACCTTTTGGAGTGGCAGTCAATCCTGCAGAACCTCGATTTG	hsa-miR-376c-3p,hsa-miR-15a-3p,hsa-miR-221-5p,hsa-miR-141-5p,hsa-miR-153-5p
hsa_circRNA_103110	hsa_circ_0004771	circBase	6.79757	7.80822	-7.86917	-6.06569	0.0385281	0.059233	A	P	false	ASCRP3009450	chr21	-	16386664	16415895	exonic	NM_003489	NRIP1	GGAGACAGACGGAAGTGTTTGGATTGTGAGCTATTTCAGAACTGTTCTCAGGACTCATTA	hsa-miR-653-5p,hsa-miR-339-5p,hsa-miR-330-5p,hsa-miR-595,hsa-miR-629-3p
hsa_circRNA_000535	hsa_circ_0000535	circBase	6.57303	7.13745	-8.0937	-6.73646	0.381379	0.569477	A	P	false	ASCRP3005246	chr14	-	50130032	50136316	exonic	NM_002692	POLE2	CCCTCTAGTACTACTAGAGGACCCACAGGCATGAATTATTTACTCCTCCGGTGATAGGTT	hsa-miR-6766-5p,hsa-miR-5088-5p,hsa-miR-141-5p,hsa-miR-382-3p,hsa-miR-601
hsa_circRNA_103402	hsa_circ_0066351	circBase	9.85633	9.87384	-4.81041	-4.00007	0.338128	0.239753	P	P	false	ASCRP3012536	chr3	+	58118534	58124256	exonic	NM_001457	FLNB	TGGTGTTGATATTCCTAACAGCCCCTTCACTGTCATGGCTTGGTGGAGCCAGTGAACGTG	hsa-miR-370-5p,hsa-miR-147a,hsa-miR-135a-3p,hsa-miR-21-3p,hsa-miR-27a-3p
hsa_circRNA_405833		25070500	7.66029	7.54688	-7.00644	-6.32703	0.3089	0.455489	P	P	false	ASCRP3003926	chr2	-	24427113	24431188	exonic	NM_006277	ITSN2	CACCCTGTTTGACAGAGACCAGTTTTCACCAGATGGACCGCCTGGGTGCAGAAGATCAAG	hsa-miR-3137,hsa-miR-887-5p,hsa-miR-4658,hsa-miR-5002-5p,hsa-miR-3119
hsa_circRNA_048801	hsa_circ_0048801	circBase	10.8178	10.6809	-3.84893	-3.19298	0.310814	0.402652	P	P	false	ASCRP3008060	chr19	-	5941631	5957984	exonic	NM_003624	RANBP3	GAGAAAGAACATCCTCTTTAACCCAGTTCCCACCCTCACAGTCAGAAAAGCCTGCCATTG	hsa-miR-4459,hsa-miR-4433b-3p,hsa-miR-1909-3p,hsa-miR-4722-5p,hsa-miR-4722-3p
hsa_circRNA_406169		25070500	11.5352	11.5642	-3.13155	-2.30971	0.546686	0.547099	P	P	false	ASCRP3008326	chr22	-	18324587	18379747	exonic	NM_015241	MICAL3	GAGGAGGACGTCGCCAGCAGGACTACGCCGACACAGAGCTCCTGCTTTCCCGAGAAAACG	hsa-miR-6791-3p,hsa-miR-6868-3p,hsa-miR-4518,hsa-miR-6856-5p,hsa-miR-646
hsa_circRNA_032547	hsa_circ_0032547	circBase	11.513	11.0928	-3.1537	-2.78106	0.397418	0.569092	P	P	false	ASCRP3008492	chr14	-	74756185	74757202	exonic	NM_005050	ABCD4	GATATATCCCCTGAAGGAGGTCTACCCCGACTCAGACCCCCAGGGTGGCCAGCGGCAGAG	hsa-miR-7161-3p,hsa-miR-4518,hsa-miR-4697-3p,hsa-miR-6775-5p,hsa-miR-6891-5p
hsa_circRNA_050374	hsa_circ_0050374	circBase	12.0555	11.9858	-2.61119	-1.88814	0.461586	0.503584	P	P	false	ASCRP3002129	chr19	-	33106563	33117733	exonic	NM_032139	ANKRD27	AGCTCAGAAGGGCAGGCATCCCTCATCGACCTCCTGGTTTCCAAGGGCGCCATGGTAAAT	hsa-miR-4743-3p,hsa-miR-1972,hsa-miR-4793-3p,hsa-miR-3908,hsa-miR-5193
hsa_circRNA_001588	hsa_circ_0001588	circBase	13.4824	13.5036	-1.1843	-0.37031	0.0336299	0.0459647	P	P	false	ASCRP3003345	chr6	+	26204839	26205043	sense overlapping	NM_003545	HIST1H4E	ATTTCTGGTCTCATCTACGAGGAGACTCGCGGGATTTTTGCGGCTATTTTCGTTGGTGTG	hsa-miR-3121-5p,hsa-miR-514b-3p,hsa-miR-514a-3p,hsa-miR-4786-5p,hsa-miR-204-5p
hsa_circRNA_052228	hsa_circ_0052228	circBase	9.04664	9.092	-5.62009	-4.78191	0.673654	0.789228	P	P	false	ASCRP3005453	chr19	+	55805384	55805765	exonic	NM_032430	BRSK1	CCTGCTCGTGCCACAGAGACCTAAAGCCCGAGAACCTGCTTTTGGATGAGAAAAACAACA	hsa-miR-665,hsa-miR-3663-5p,hsa-miR-346,hsa-miR-654-3p,hsa-miR-4525
hsa_circRNA_092573	hsa_circ_0002117	circBase	9.00113	8.75851	-5.6656	-5.1154	0.136707	0.217486	P	P	false	ASCRP3001967	chr7	+	131071878	131073731	exonic	NM_013255	MKLN1	AGATGTTCCCTTGTCGATTCATTAAAATAGTACTTGATTCTAAAGCTCGAAAGGCCTGCT	hsa-miR-8066,hsa-miR-590-3p,hsa-miR-4638-3p,hsa-miR-548u,hsa-miR-6750-5p
hsa_circRNA_003781	hsa_circ_0003781	circBase	8.05447	8.29207	-6.61226	-5.58184	0.0974109	0.142945	P	P	false	ASCRP3008607	chr21	+	48063446	48064400	exonic	NM_001535	PRMT2	GATGAAGAGTACTTCGGCAGCTATGGAACTCTGGGAGAAGAGCCTGCTGAGTGCAGTGAG	hsa-miR-6870-3p,hsa-miR-6767-3p,hsa-miR-574-3p,hsa-miR-34c-5p,hsa-miR-6780a-3p
hsa_circRNA_104095	hsa_circ_0076055	circBase	8.23147	7.31127	-6.43526	-6.56265	0.511696	0.38103	P	P	false	ASCRP3004327	chr6	+	34789429	34791125	exonic	NM_017754	UHRF1BP1	CAGGACAGAGGTTCACTAAGAATCTTTCCCCAGACAAAATCAACCTGAGCACCCTGAAAG	hsa-miR-328-5p,hsa-miR-877-3p,hsa-miR-654-5p,hsa-miR-486-3p,hsa-miR-30c-2-3p
hsa_circRNA_101553	hsa_circ_0000614	circBase	7.88496	7.67511	-6.78177	-6.1988	0.0694875	0.081575	P	P	false	ASCRP3003348	chr15	+	64410315	64411053	exonic	NM_003099	SNX1	ATTTGACAGTCGGTATAACTGATCCTGAGAAGATAGATGCCACAGTGGAGCTATCCTTGG	hsa-miR-26b-3p,hsa-miR-22-5p,hsa-miR-644a,hsa-miR-765,hsa-miR-660-3p
hsa_circRNA_402458		25242744	10.2831	9.60304	-4.38368	-4.27087	0.244627	0.250985	M	P	false	ASCRP3001122	chr2	+	208589523	208598771	exonic	NM_152523	CCNYL1	ACAGCACAGTCAGCCAGCCTAATCTTAGAACCACAGTAAAATGATTTAGCTTTGGAGTCA	hsa-miR-1236-3p,hsa-miR-3064-5p,hsa-miR-6504-5p,hsa-miR-943,hsa-miR-522-3p
hsa_circRNA_104601	hsa_circ_0084125	circBase	10.2581	10.3426	-4.40866	-3.53127	0.443002	0.498997	P	P	false	ASCRP3000866	chr8	-	42294506	42295095	exonic	NM_006749	SLC20A2	AATGACGTGAGGAAGAGCACTGTCCATGACCCATGGCTCTGTGAAATCGCCCATCTCCAA	hsa-miR-2113,hsa-miR-877-3p,hsa-miR-432-5p,hsa-miR-492,hsa-miR-185-3p
hsa_circRNA_104707	hsa_circ_0003221	circBase	7.52787	7.60953	-7.13886	-6.26438	0.0199371	0.0306177	P	P	false	ASCRP3001950	chr8	-	141856358	141900868	exonic	NM_005607	PTK2	AGATGCGGGGCAATGCACTAGAAAAGAAGTCTAACTATGAAGTATTAGAAATATGACAGA	hsa-miR-301a-5p,hsa-miR-125a-3p,hsa-miR-134-5p,hsa-miR-222-5p,hsa-miR-501-5p
hsa_circRNA_006718	hsa_circ_0006718	circBase	7.54269	6.47539	-7.12404	-7.39853	0.131274	0.163516	P	A	false	ASCRP3004356	chr10	-	102019974	102021820	exonic	NM_018294	CWF19L1	CAGGATGCTGATGGATGTGAATTAGCTGAAAACATTACTTATCTGGCTTGGCTTGTGGAG	hsa-miR-181d-5p,hsa-miR-4427,hsa-miR-181b-5p,hsa-miR-3941,hsa-miR-892c-3p
hsa_circRNA_008851	hsa_circ_0008851	circBase	11.8062	11.9727	-2.86051	-1.90123	0.540631	0.635415	P	P	false	ASCRP3009071	chr10	+	35426709	35441308	intronic	ENST00000460270	CREM	GCCCCTGTTCTGCTGATGGATTGAGGATAAATAAAGAAAACAGGAAAGGAGGAAAGCATT	hsa-miR-1273h-5p,hsa-miR-1273g-3p,hsa-miR-7851-3p,hsa-miR-4739,hsa-miR-5787
hsa_circRNA_103820	hsa_circ_0072309	circBase	7.29826	6.51844	-7.36848	-7.35547	0.0138849	0.0704246	P	A	false	ASCRP3005903	chr5	-	38523520	38530768	exonic	NM_002310	LIFR	CTACGTAAAGAGAGTATGGAGCTCGTAAAATTAGACTGACTGCATTGCACAGATGATGGA	hsa-miR-875-3p,hsa-miR-516b-5p,hsa-miR-525-5p,hsa-miR-515-5p,hsa-miR-520a-5p
hsa_circRNA_009618	hsa_circ_0009618	circBase	7.86126	8.52576	-6.80547	-5.34815	0.0884029	0.0185106	P	P	false	ASCRP3004032	chr1	-	8923293	8928116	exonic	NM_001428	ENO1	CACTGGGCAGAAACTGAACGTCACAGAACAAGAGAAGATTGACAAACTGATGATCGAGAT	hsa-miR-3157-5p,hsa-miR-6131,hsa-miR-6729-3p,hsa-miR-616-3p,hsa-miR-8083
hsa_circRNA_004437	hsa_circ_0004437	circBase	9.00471	8.92712	-5.66202	-4.94679	0.505854	0.4301	P	P	false	ASCRP3003145	chr1	+	150413398	150416853	exonic	NM_015203	RPRD2	ATGTGTGCAGCACAGAAACTCTCAAATGCTTAAAAGGGATCCATCTGTCTCTAAGTCTGT	hsa-miR-29a-5p,hsa-miR-4743-3p,hsa-miR-329-5p,hsa-miR-5087,hsa-miR-6737-3p
hsa_circRNA_081599	hsa_circ_0081599	circBase	12.8697	12.8204	-1.79701	-1.05351	0.308849	0.319522	P	P	false	ASCRP3006808	chr7	+	101183173	101183330	exonic	NM_133457	COL26A1	CTGTGCCACGACAGAGAAGGCCCACGGGCCCAGCCGGTCCTCCTGCTAGAAGCAGCAGAA	hsa-miR-4498,hsa-miR-762,hsa-miR-4492,hsa-miR-5001-5p,hsa-miR-942-5p
hsa_circRNA_008518	hsa_circ_0008518	circBase	7.82379	6.94226	-6.84294	-6.93165	0.179833	0.243014	P	A	false	ASCRP3004299	chr9	+	35295692	35313986	exonic	NM_006377	UNC13B	CAGCTGCAGGAGCTTTTGAAGACCCTGATAGTGCCGTCGATGACCGAGATAGTGACTATC	hsa-miR-920,hsa-miR-6756-5p,hsa-miR-92a-2-5p,hsa-miR-8059,hsa-miR-4471
hsa_circRNA_105009	hsa_circ_0091072	circBase	7.64086	7.49121	-7.02587	-6.3827	0.352792	0.397392	P	P	false	ASCRP3012609	chrX	+	72797242	72804408	exonic	NM_001039840	CHIC1	TGTCTCAACAAAAGAGTTTGGCTTGAGCAACAAGTTTGATACTGAATTTCCCTCCGTTCT	hsa-miR-23b-3p,hsa-miR-23a-3p,hsa-miR-15a-3p,hsa-miR-195-5p,hsa-miR-648
hsa_circRNA_101365	hsa_circ_0032202	circBase	9.1237	9.18897	-5.54303	-4.68494	0.246653	0.259596	P	P	false	ASCRP3006272	chr14	+	64908771	64916340	exonic	NM_005956	MTHFD1	CTCCTTTATGACCTCAAGGGCACTCCAGTGTTTGTCCATGCTGGCCCGTTTGCCAACATC	hsa-miR-518c-5p,hsa-miR-22-5p,hsa-miR-486-3p,hsa-miR-128-1-5p,hsa-miR-597-3p
hsa_circRNA_003949	hsa_circ_0003949	circBase	7.51806	7.07747	-7.14867	-6.79644	0.371139	0.457186	P	P	false	ASCRP3007883	chr7	-	136935976	136939721	exonic	NM_002825	PTN	GACCAAGCCCAAACCTCAAGAATGCAGGCTCAACAGTACCAGCAGCAGCGTCGAAAATTT	hsa-miR-4778-3p,hsa-miR-6875-3p,hsa-miR-3925-3p,hsa-miR-7703,hsa-miR-499b-5p
hsa_circRNA_101961	hsa_circ_0041671	circBase	9.05217	9.22013	-5.61456	-4.65378	0.634118	0.781602	P	P	false	ASCRP3000943	chr17	-	5118219	5126751	exonic	NM_207103	SCIMP	AATTGGCCTTCTCTAGAAGACTCTTGATTCCACTGCAATGAGCTGGTGGAGGAATAATTT	hsa-miR-22-3p,hsa-miR-600,hsa-miR-640,hsa-miR-543,hsa-miR-101-3p
hsa_circRNA_030431	hsa_circ_0030431	circBase	9.92305	10.2139	-4.74368	-3.66005	0.592575	0.692299	P	P	false	ASCRP3000538	chr13	-	75936161	75936743	exonic	NM_014832	TBC1D4	AAGAACAGGACCATGCTCTTCCAGGTTCCTGATGTTATTAGCAGCATAAGGCAATTATCT	hsa-miR-5001-5p,hsa-miR-6762-3p,hsa-miR-3064-5p,hsa-miR-4498,hsa-miR-4736
hsa_circRNA_032377	hsa_circ_0032377	circBase	12.9956	13.1268	-1.67116	-0.747128	0.462936	0.452304	A	P	false	ASCRP3006454	chr14	-	71209067	71209308	exonic	NM_033141	MAP3K9	CTGAAGCTCAAGGATGGCAACCGCATCAGCCTCCCTTCTGGAACTTCGCACCTGGGAGGA	hsa-miR-6754-3p,hsa-miR-4778-3p,hsa-miR-6815-3p,hsa-miR-4776-3p,hsa-miR-3165
hsa_circRNA_000424	hsa_circ_0001549	circBase	8.38956	7.7195	-6.27717	-6.15441	0.253782	0.356418	M	P	false	ASCRP3008161	chr5	-	159664587	159664757	antisense	NM_001445	FABP6	GAGAGGTGGAATCAGAGGAGGCTGGGGCTTGGTGTAGGGGAGAGCATACCTGTAGAATTG	hsa-miR-877-3p,hsa-miR-1224-3p,hsa-miR-615-3p,hsa-miR-19b-3p,hsa-miR-19a-3p
hsa_circRNA_104583	hsa_circ_0006539	circBase	8.95484	8.75196	-5.7119	-5.12195	0.431844	0.429802	P	P	false	ASCRP3006372	chr8	+	30332294	30361953	exonic	NM_006867	RBPMS	CTCTGCCCAACACTGTACCTCAGTTCATTGCCAGAGAGCCATGTCCGGACCCTATTTGTC	hsa-miR-548a-3p,hsa-miR-142-3p,hsa-miR-205-3p,hsa-miR-129-5p,hsa-miR-618
hsa_circRNA_103395	hsa_circ_0008107	circBase	10.962	10.975	-3.70475	-2.89889	0.622791	0.445392	P	P	false	ASCRP3002952	chr3	-	57561274	57570191	exonic	NM_001660	ARF4	ATGACAGATAAACTAGGGCTTCAGTCTCTTCGTAACAGAACATTGGATTGGATGCTGCTG	hsa-miR-452-3p,hsa-miR-33a-3p,hsa-miR-215-3p,hsa-miR-424-5p,hsa-miR-562
hsa_circRNA_100449	hsa_circ_0007772	circBase	10.75	10.6801	-3.91675	-3.19379	0.438716	0.476731	P	P	false	ASCRP3010168	chr1	+	213302869	213349835	exonic	NM_012424	RPS6KC1	GTGATTGACAAGGCTTCTCCAGTGACAGTGATCTGGTATCTCTTACTGTTGATGTGGATT	hsa-miR-22-5p,hsa-miR-146a-3p,hsa-miR-19a-5p,hsa-miR-515-5p,hsa-miR-30c-1-3p
hsa_circRNA_100748	hsa_circ_0020926	circBase	7.74531	6.30568	-6.92143	-7.56823	0.18213	0.0977228	P	A	false	ASCRP3002996	chr11	+	3988781	3988912	exonic	NM_003156	STIM1	ATGATGCCAATGGTGATGTGGATGTGGAAGAAAGTGATGAGAGTTTTGCCGAATTGACAA	hsa-miR-136-3p,hsa-miR-598-3p,hsa-miR-556-3p,hsa-miR-335-3p,hsa-miR-499a-3p
hsa_circRNA_011297	hsa_circ_0011297	circBase	10.4865	10.5427	-4.1802	-3.33119	0.704772	0.709222	P	P	false	ASCRP3010520	chr1	+	32050486	32053287	exonic	NM_022164	TINAGL1	TAAAACCAAAGTATTGATAACTGTGGCATCCGATCGTGTCTCAATCCATTCTCTGGGACA	hsa-miR-4433a-3p,hsa-miR-4745-5p,hsa-miR-6840-3p,hsa-miR-762,hsa-miR-5787
hsa_circRNA_404754		25070500	5.63779	7.20787	-9.02894	-6.66604	0.119303	0.195483	A	P	false	ASCRP3000014	chr10	-	61592282	61612460	exonic	NM_005436	CCDC6	AAAAACTGGAGAATGACACCATTTCTAAGCAACTTACATTAGAACAGCAAGCCAGGGCTG	hsa-miR-4778-3p,hsa-miR-4775,hsa-miR-3925-3p,hsa-miR-3160-5p,hsa-miR-1537-5p
hsa_circRNA_079074	hsa_circ_0079074	circBase	6.33993	7.17728	-8.32681	-6.69663	0.129067	0.0989852	A	P	false	ASCRP3008652	chr7	+	894556	897594	exonic	NM_025154	SUN1	GATGCCGTACAAGAAAGAACTGACTTTATGGCCTTTCACCAAGAACATGAAGTGCGTATG	hsa-miR-612,hsa-miR-1207-3p,hsa-miR-7107-3p,hsa-miR-4328,hsa-miR-301a-5p
hsa_circRNA_015911	hsa_circ_0015911	circBase	8.62497	9.12836	-6.04177	-4.74555	0.709979	0.798837	P	P	false	ASCRP3010352	chr1	+	201786215	201796102	exonic	NM_020443	NAV1	GTTCAATGCCATTTGCGTTTCAATAAAGTTATCTCCTGTACTGTCCACTGGTCCATGGAC	hsa-miR-5584-5p,hsa-miR-6847-5p,hsa-miR-6751-5p,hsa-miR-6813-5p,hsa-miR-765
hsa_circRNA_403893		25242744	7.16612	7.02919	-7.50061	-6.84472	0.145769	0.149856	P	P	false	ASCRP3006010	chr7	+	104702610	104722244	exonic	NM_018682	KMT2E	CTATGGAAATTGACCAGAATCCGTAGAAGCTAGCCCTGTGGTAGTTGAGAAATCCAACAG	hsa-miR-204-5p,hsa-miR-211-5p,hsa-miR-4753-3p,hsa-miR-4459,hsa-miR-6844
hsa_circRNA_007592	hsa_circ_0007592	circBase	10.0666	9.80292	-4.60015	-4.07099	0.347793	0.466729	P	P	false	ASCRP3012172	chr9	+	4860124	4860901	sense overlapping	NM_005772	RCL1	TGCGGGGCTCCAAGATAGAATTTTTGCGGCATTTGAAGAGCTTTTTCCAGATTATGTTTA	hsa-miR-2110,hsa-miR-4531,hsa-miR-4418,hsa-miR-487b-5p,hsa-miR-4656
hsa_circRNA_102444	hsa_circ_0049335	circBase	7.60017	6.79759	-7.06656	-7.07632	0.158381	0.095006	P	P	false	ASCRP3007622	chr19	+	10906047	10909248	exonic	NM_004945	DNM2	GAAGGACCAGATGGAGTTTGACGAGAAGGACTTACGACGGGAGATCAGCTATGCCATTAA	hsa-miR-378a-5p,hsa-miR-99a-3p,hsa-miR-135a-5p,hsa-miR-135b-5p,hsa-miR-603
hsa_circRNA_104698	hsa_circ_0002965	circBase	9.78548	9.76866	-4.88126	-4.10525	0.553724	0.602313	P	P	false	ASCRP3007535	chr8	-	141582910	141595410	exonic	NM_012154	AGO2	GAAGAATCTATACACAGCCATGCCCCTTCCGATTGGGAGGGACAAGCACTTGCACCTCCT	hsa-miR-186-3p,hsa-miR-372-3p,hsa-miR-302a-3p,hsa-miR-302b-3p,hsa-miR-302c-3p
hsa_circRNA_103359	hsa_circ_0008639	circBase	9.18588	9.52237	-5.48085	-4.35154	0.314809	0.3282	P	P	false	ASCRP3001726	chr3	-	47716964	47719801	exonic	NM_003074	SMARCC1	AGAACTTTGGTCTCCGTACTGACATTTACTCCAAGAAAACATTAGCAAAGATACTTGGCA	hsa-miR-629-5p,hsa-miR-432-5p,hsa-miR-449c-3p,hsa-miR-32-3p,hsa-miR-873-5p
hsa_circRNA_005361	hsa_circ_0005361	circBase	7.62613	7.93414	-7.04061	-5.93978	0.093031	0.164179	P	P	false	ASCRP3008036	chr1	-	46099160	46108171	exonic	NM_021639	GPBP1L1	GACTTCTCAGAGAATAGAGACTGTGACAAGCTGGAAGATCCTTCCTTGAATCCAGAAGCT	hsa-miR-6515-5p,hsa-miR-5011-3p,hsa-miR-138-5p,hsa-miR-4490,hsa-miR-28-5p
hsa_circRNA_404282		25242744	7.74946	8.2366	-6.91728	-5.63731	0.338037	0.380828	P	P	false	ASCRP3006045	chr9	-	131503050	131505024	exonic	NM_006336	ZER1	CTCAACTAATGACTTCCCAGTTCATCAGCGTCTTCAGGTGCAGCGGAACTGCTGCCTGAC	hsa-miR-6736-3p,hsa-miR-4646-5p,hsa-miR-103a-2-5p,hsa-miR-221-5p,hsa-miR-4722-5p
hsa_circRNA_004409	hsa_circ_0004409	circBase	7.54397	6.43001	-7.12276	-7.4439	0.411628	0.272637	P	A	false	ASCRP3009927	chr16	+	14988854	14989971	sense overlapping	NM_014287	NOMO1	GTATCCACTATTAGGAGAGGAAGCTGCCTGAACAGGACATCGCACAAGGATCCTACATTG	hsa-miR-6744-3p,hsa-miR-4530,hsa-miR-3137,hsa-miR-4757-5p,hsa-miR-4291
hsa_circRNA_060011	hsa_circ_0060011	circBase	7.29332	6.92434	-7.37341	-6.94957	0.371579	0.294467	P	P	false	ASCRP3007577	chr20	+	33501898	33509669	exonic	NM_018677	ACSS2	GAAGAGTTGGAAGGTGAAGCTGAAGGTTATCTGATGCCTTCTACAGGGGGGAAAAGCTTG	hsa-miR-6823-5p,hsa-miR-612,hsa-miR-593-5p,hsa-miR-6754-3p,hsa-miR-138-5p
hsa_circRNA_103426	hsa_circ_0066701	circBase	8.7237	8.80042	-5.94304	-5.07349	0.674179	0.691147	P	P	false	ASCRP3011569	chr3	+	101450683	101451498	exonic	NM_024548	CEP97	TCTCAGAAGGAAAGACCCTGCTTTTACATGGAAACATCATCACCTCTCTTAGAATGGCAC	hsa-miR-593-5p,hsa-miR-744-3p,hsa-miR-876-5p,hsa-miR-541-5p,hsa-miR-539-3p
hsa_circRNA_080285	hsa_circ_0080285	circBase	7.75409	7.99943	-6.91264	-5.87449	0.437746	0.585124	P	M	false	ASCRP3008143	chr7	-	56150970	56151408	exonic	NM_006213	PHKG1	GAGAGAGGCTGCGAGGATGAAGAGAGGGGAGCTCTTTGACTACCTCACTGAGAAGGTCAC	hsa-miR-4761-5p,hsa-miR-766-3p,hsa-miR-1206,hsa-miR-8065,hsa-miR-4449
hsa_circRNA_102191	hsa_circ_0045602	circBase	9.27624	9.03169	-5.39049	-4.84222	0.450438	0.452224	P	P	false	ASCRP3011952	chr17	-	73142760	73144766	exonic	NM_016185	HN1	TGATATTCATGAGTTTTGCGGCCTCCAGGTGGTGGATCCAATTTTTCATTAGGTTTTGAT	hsa-miR-15a-3p,hsa-miR-100-3p,hsa-miR-96-5p,hsa-miR-1264,hsa-miR-29a-5p
hsa_circRNA_046689	hsa_circ_0046689	circBase	9.82578	9.64382	-4.84095	-4.23009	0.412943	0.552041	P	P	false	ASCRP3002130	chr18	-	697239	706578	exonic	NM_017512	ENOSF1	AGCTCAGATGGCACACGGACCCTGACTACTCGGCTGCCTATGTCGTCATAGAAACTGATG	hsa-miR-519e-3p,hsa-miR-515-3p,hsa-miR-3616-3p,hsa-miR-3529-3p,hsa-miR-224-5p
hsa_circRNA_103187	hsa_circ_0005175	circBase	7.55857	7.69202	-7.10817	-6.18189	0.444202	0.498575	P	P	false	ASCRP3007174	chr22	-	26853824	26854543	exonic	NM_022081	HPS4	CTTTATGAAATGACTGTCAGTACCACAGCAGCCTGGCTTCACTGAATGGGCTGGAAGTCC	hsa-miR-612,hsa-miR-382-5p,hsa-miR-766-5p,hsa-miR-185-3p,hsa-miR-608
hsa_circRNA_103707	hsa_circ_0008012	circBase	8.46335	7.99788	-6.20338	-5.87603	0.50501	0.391046	P	P	false	ASCRP3010186	chr4	+	103446668	103459113	exonic	NM_003998	NFKB1	GTGCCTCTAGTGAAAAGAACAAGAAGTCTTACCCTCAGGTCAAACTTCAGAATGGCAGAA	hsa-miR-34a-5p,hsa-miR-34c-5p,hsa-miR-196b-5p,hsa-miR-196a-5p,hsa-miR-593-5p
hsa_circRNA_101283	hsa_circ_0030586	circBase	8.41721	8.45872	-6.24953	-5.41519	0.328947	0.475567	P	P	false	ASCRP3002636	chr13	-	95813442	95840796	exonic	NM_005845	ABCC4	ATAGAAATCCAATAGGCATCAGAGACCCCAACTCTACAAGGCCTTTCCTTTACTGTCAGA	hsa-miR-29b-3p,hsa-miR-29c-3p,hsa-miR-29a-3p,hsa-miR-128-2-5p,hsa-miR-544a
hsa_circRNA_102289	hsa_circ_0046760	circBase	7.72011	7.6653	-6.94662	-6.20861	0.178939	0.374154	P	P	false	ASCRP3002239	chr18	-	6237962	6312055	exonic	NM_173464	L3MBTL4	AGGAGAATGGAAGAACTCTGATAGCACCCCAAGATTGCTATGCTATGCCTTGTATGACTA	hsa-miR-26a-5p,hsa-miR-26b-5p,hsa-miR-362-5p,hsa-miR-628-3p,hsa-miR-26a-1-3p
hsa_circRNA_101456	hsa_circ_0006770	circBase	9.20433	9.09411	-5.4624	-4.7798	0.175718	0.267556	P	P	false	ASCRP3008203	chr15	-	20666444	20688770	exonic	uc001ytg.3	HERC2P3	GAGATTGAATGTGCCACTTGCATTCACAAGAGATGGGCTCTGTGGTCTGTGGAATGAAAT	hsa-miR-650,hsa-miR-484,hsa-miR-544a,hsa-miR-515-5p,hsa-miR-519d-5p
hsa_circRNA_405485		25070500	7.62035	7.42218	-7.04639	-6.45173	0.631763	0.728785	P	P	false	ASCRP3009357	chr16	-	70972516	70975722	exonic	NM_001270974	HYDIN	GGAAGAAGAGCTGAGTGACTGCTACCGAGGAGTGGTGTTTGATGGCCTCGACACTCTCTT	hsa-miR-604,hsa-miR-6783-3p,hsa-miR-939-3p,hsa-miR-4659a-3p,hsa-miR-4659b-3p
hsa_circRNA_102626	hsa_circ_0005533	circBase	8.30434	8.18035	-6.36239	-5.69356	0.520407	0.438136	P	P	false	ASCRP3005279	chr2	-	15601324	15601915	exonic	NM_015909	NBAS	CCGAAGCTTGGAAATCCTAGGAGTGCCTCATGCATCTGAACAGAGATATGATGCTGAATT	hsa-miR-338-5p,hsa-miR-518c-5p,hsa-miR-545-3p,hsa-miR-186-5p,hsa-miR-876-5p
hsa_circRNA_102505	hsa_circ_0050395	circBase	15.327	15.6512	0.660314	1.77731	0.434769	0.444603	P	P	false	ASCRP3006899	chr19	-	33122307	33133051	exonic	NM_032139	ANKRD27	CTTACTCTCTCAGATGACTTCGTCTCCCACCGACTGCCTGTTTAAGCTTTAACATACCTC	hsa-miR-30c-2-3p,hsa-miR-30b-3p,hsa-miR-558,hsa-miR-452-3p,hsa-miR-34b-5p
hsa_circRNA_104878	hsa_circ_0003458	circBase	7.16667	7.63988	-7.50006	-6.23403	0.240383	0.183037	A	P	false	ASCRP3009247	chr9	-	115013208	115060196	exonic	NM_005156	PTBP3	GCTGCTTTTGCGGGGATCTGATGAGCTTCTTTCTTCTGGCATCATTAACGGACCTTTTAC	hsa-miR-1301-3p,hsa-miR-493-3p,hsa-miR-593-3p,hsa-miR-516a-3p,hsa-miR-516b-3p
hsa_circRNA_103879	hsa_circ_0072857	circBase	8.60152	9.12578	-6.06521	-4.74814	0.300421	0.370636	P	P	false	ASCRP3002337	chr5	-	70294550	70297970	exonic	NM_004536	NAIP	AGGTGATGACCCATTAGACGATCACACCAGATGTTTTCCCAAGGAGAACATTTTGTGAAT	hsa-miR-215-3p,hsa-miR-30a-5p,hsa-miR-30e-5p,hsa-miR-22-5p,hsa-miR-512-3p
hsa_circRNA_006628	hsa_circ_0006628	circBase	8.53523	7.93206	-6.1315	-5.94185	0.370746	0.489077	P	P	false	ASCRP3011648	chr10	-	74322652	74326552	exonic	NM_006077	MICU1	TCTGGATTCAGAGACAGAAAAGATGTTTCGTCTGAACTCACTTTCTGCTTTGGCAGAACT	hsa-miR-6866-3p,hsa-miR-1236-3p,hsa-miR-204-5p,hsa-miR-4675,hsa-miR-7974
hsa_circRNA_401636		25242744	13.2762	13.4768	-1.39055	-0.397082	0.350801	0.393525	P	P	false	ASCRP3003091	chr16	+	69687138	69693802	exonic	NM_006599	NFAT5	ATGGCTCCACTTTGACACTGCAAACACCCTCTTCTCCAATTTTGTGTAAACATTGGAAAA	hsa-miR-670-3p,hsa-miR-5195-3p,hsa-miR-145-5p,hsa-miR-515-3p,hsa-miR-96-5p
hsa_circRNA_001978	hsa_circ_0001903	circBase	8.71716	8.5505	-5.94957	-5.32341	0.370743	0.504541	P	P	false	ASCRP3003542	chr9	-	139620450	139620843	sense overlapping	NR_002975	SNORA43	CAACATCGCTGGGAACCCTGAGGTGAGGTGACTTCGCCTGTGATGGACTTCCAGTGTGAG	hsa-miR-876-3p,hsa-miR-668-3p,hsa-miR-302a-3p,hsa-miR-138-5p,hsa-miR-762
hsa_circRNA_038901	hsa_circ_0038901	circBase	11.6814	11.7331	-2.98538	-2.14082	0.397385	0.44712	P	P	false	ASCRP3003696	chr16	-	29465336	29466285	exonic	NM_001031827	BOLA2	CAAGTTCGAGGGGAAACCGCTGCTTCAGAGACACAGCTTCCTCCCGGCACAGAAGGCCTC	hsa-miR-4685-5p,hsa-miR-6787-5p,hsa-miR-4750-5p,hsa-miR-663a,hsa-miR-718
hsa_circRNA_104213	hsa_circ_0078165	circBase	10.5804	10.8951	-4.0863	-2.97879	0.602829	0.70168	P	P	false	ASCRP3000302	chr6	+	147581750	147655358	exonic	NM_139244	STXBP5	AAATCTCCAACCTCTGGGTTACATTTTGCCATCTGCCTTTCCAGAGTAAGTGGCTCTATG	hsa-miR-218-2-3p,hsa-miR-597-3p,hsa-miR-873-3p,hsa-miR-29b-1-5p,hsa-miR-203a-5p
hsa_circRNA_404543		25070500	7.9331	7.64997	-6.73364	-6.22394	0.625879	0.709437	P	P	false	ASCRP3007202	chr1	-	86196190	86227249	sense overlapping	NM_152890	COL24A1	CTTTCTGTAAAGTCTCTGAATTAGTTCCGAATTCAGGCTGTTGGCCAGGGTCCTCAAGGA	hsa-miR-3976,hsa-miR-1303,hsa-miR-3609,hsa-miR-3159,hsa-miR-619-5p
hsa_circRNA_405634		25070500	7.27702	6.99528	-7.38972	-6.87863	0.439015	0.635684	P	P	false	ASCRP3008435	chr17	+	76393373	76393472	intronic	ENST00000262764	PGS1	GAGTTACTGGTGGGAGCTATAGGGATTGGAGTGTGGAGAGGGAGGTGCAACGGGCCCATT	hsa-miR-514a-5p,hsa-miR-6883-3p,hsa-miR-3145-5p,hsa-miR-3923,hsa-miR-1260b
hsa_circRNA_402813		25242744	7.73241	7.18138	-6.93432	-6.69253	0.360223	0.247776	P	P	false	ASCRP3000719	chr3	-	31871531	31921322	exonic	NM_017784	OSBPL10	AAGTCAGAGAGGTACTTCGTACTGGATTTCGAGGCTGGCATCCTGCAGTATTTTGTGAAT	hsa-miR-939-5p,hsa-miR-299-3p,hsa-miR-4300,hsa-miR-200c-3p,hsa-miR-1205
hsa_circRNA_404801		25070500	9.40891	9.5233	-5.25782	-4.35061	0.595473	0.67168	P	M	false	ASCRP3003405	chr10	-	102777855	102778974	exonic	NM_024895	PDZD7	CAAAACTTACCCTCGCCTGGACATAGAGAAAGTGAGCAACGGGGTGCTGCAGCAGCTGTC	hsa-miR-6089,hsa-miR-6744-3p,hsa-miR-6882-3p,hsa-miR-3620-5p,hsa-miR-128-2-5p
hsa_circRNA_101822	hsa_circ_0006275	circBase	7.59073	7.40005	-7.07601	-6.47386	0.345374	0.332906	P	P	false	ASCRP3007092	chr16	-	58610366	58617086	exonic	NM_016284	CNOT1	CTTGATGTGGCCCAGGACTTGAAGTATTGAAGAATGTCGCAATATAATCGTGCAGTTTGG	hsa-miR-362-5p,hsa-miR-767-3p,hsa-miR-571,hsa-miR-500a-5p,hsa-miR-497-3p
hsa_circRNA_000133	hsa_circ_0000133	circBase	9.54251	9.39617	-5.12422	-4.47774	0.379882	0.12125	P	P	false	ASCRP3004813	chr1	-	153637695	153641033	exonic	NM_004515	ILF2	CATTACAACAGTGCCACCCAATCTTCGAAAACTGGATCCAGAACTCCATTTGTGAAATGG	hsa-miR-505-5p,hsa-miR-130a-5p,hsa-miR-1304-3p,hsa-miR-449b-3p,hsa-miR-29a-5p
hsa_circRNA_003300	hsa_circ_0003300	circBase	9.49217	9.49075	-5.17456	-4.38316	0.375548	0.60505	P	P	false	ASCRP3012255	chrX	-	114357089	114364762	exonic	NM_020871	LRCH2	TGCTTGTAAAAAGTTGGGTGTCTCACAGTATAAATCAATGAGGAAGAGTTCAAGTGGCAA	hsa-miR-335-3p,hsa-miR-6739-3p,hsa-miR-378j,hsa-miR-4770,hsa-miR-148b-5p
hsa_circRNA_002797	hsa_circ_0002797	circBase	8.92234	8.92993	-5.74439	-4.94398	0.626231	0.757876	P	P	false	ASCRP3006546	chr12	-	82070569	82081364	intronic	ENST00000333447	PPFIA2	CTGATCCACCGGCTTGAAGTAAAATTGGAGAGCTGTTGACTACCCCTCAGGCAAAGTTTC	hsa-miR-3145-3p,hsa-miR-4709-3p,hsa-miR-561-3p,hsa-miR-5002-5p,hsa-miR-3916
hsa_circRNA_005600	hsa_circ_0005600	circBase	9.38313	9.22845	-5.28361	-4.64546	0.406193	0.578338	P	P	false	ASCRP3004967	chr17	+	57430575	57430887	exonic	NM_001005404	YPEL2	CCAATCATGATGAACTAATTTCCAAGGCTGCTGAGAACTAGCCCTAGACCTCTGCGTGAG	hsa-miR-4632-5p,hsa-miR-608,hsa-miR-7150,hsa-miR-6883-5p,hsa-miR-602
hsa_circRNA_040698	hsa_circ_0040698	circBase	7.06632	6.88322	-7.60042	-6.99069	0.320526	0.192936	A	P	false	ASCRP3000694	chr16	+	84767040	84779279	exonic	NM_005153	USP10	AAGGGCTTGTTCCGGTTTCAGAGGATCCTGTAGCCATAAAGATTGCAGTATATTTTTGGA	hsa-miR-4685-5p,hsa-miR-4446-3p,hsa-miR-637,hsa-miR-888-3p,hsa-miR-7843-5p
hsa_circRNA_049729	hsa_circ_0049729	circBase	15.9082	16.1925	1.24146	2.31855	0.106202	0.166748	P	P	false	ASCRP3005607	chr19	-	14263120	14271109	exonic	NM_014921	LPHN1	CGAGTCAGTGGGCTTCAATCCCTCCTCGCCCCCTGTCTTCAACTCCCCAGATCAAGAGTG	hsa-miR-4685-5p,hsa-miR-3619-5p,hsa-miR-4459,hsa-miR-6081,hsa-miR-4691-5p
hsa_circRNA_405043		25070500	10.4278	10.7584	-4.23889	-3.11549	0.602929	0.585584	P	P	false	ASCRP3003164	chr12	-	95498782	95535315	exonic	NM_018351	FGD6	ATTAAAGATTGAAAGTGTAGAACGTTCCTTCATTCTCTCAGCCAGGATTTCCGGGATGCA	hsa-miR-1248,hsa-miR-543,hsa-miR-1229-5p,hsa-miR-6839-3p,hsa-miR-3977
hsa_circRNA_103791	hsa_circ_0071869	circBase	7.2531	6.84671	-7.41363	-7.0272	0.344427	0.309062	P	A	false	ASCRP3010274	chr5	+	10423846	10426634	exonic	NM_005885	MARCH6	GTGTACCTTATGTCATAGCTTCTGGTGTTGTTCCTTTACTAGGACTGGGCACTTGGAGTC	hsa-miR-22-3p,hsa-miR-582-5p,hsa-miR-493-3p,hsa-miR-338-5p,hsa-miR-195-5p
hsa_circRNA_008267	hsa_circ_0008267	circBase	7.28284	7.67803	-7.38389	-6.19588	0.0462845	0.0471171	P	P	false	ASCRP3010978	chr3	+	195415403	195416309	exonic	ENST00000597034	LINC00969	TATCTGGACTTTGAAATTTGCACAGCCAGAGGACAACACATCACACACAAGAAACAGTTG	hsa-miR-4778-3p,hsa-miR-6875-3p,hsa-miR-4686,hsa-miR-7152-5p,hsa-miR-200c-5p
hsa_circRNA_403638		25242744	7.27821	6.96046	-7.38852	-6.91345	0.590647	0.528311	P	P	false	ASCRP3003262	chr6	-	74345104	74348222	exonic	NM_012434	SLC17A5	ATTCTTTCATCATTAAGAAATCAGGGTGTTACATTTCCAGCCATGCATGCCATGTGGTCT	hsa-miR-3916,hsa-miR-597-5p,hsa-miR-4637,hsa-miR-641,hsa-miR-7157-3p
hsa_circRNA_104496	hsa_circ_0082440	circBase	10.7675	10.7432	-3.89923	-3.13071	0.501389	0.619694	P	P	false	ASCRP3000103	chr7	+	132990630	133002144	exonic	NM_021807	EXOC4	AAAATTCCTTGATACCTCTCACTATTCTACTGCTGGAAGCTCAAGTGGTGTCAGCAGTTG	hsa-miR-668-3p,hsa-miR-211-5p,hsa-miR-552-3p,hsa-miR-204-5p,hsa-miR-202-3p
hsa_circRNA_026134	hsa_circ_0026134	circBase	14.0339	14.3259	-0.632785	0.452003	0.182955	0.209123	P	P	false	ASCRP3000106	chr12	+	49658864	49667113	exonic	uc001rtt.1	TUBA1C	AAAATTGAAGTTTCCATTTACTACTTCTCCCCCGGACTCCTTGGTAGTCTGTTAGTGGGA	hsa-miR-593-5p,hsa-miR-4739,hsa-miR-1293,hsa-miR-548al,hsa-miR-103a-3p
hsa_circRNA_063459	hsa_circ_0063459	circBase	7.48753	8.40444	-7.1792	-5.46947	0.663664	0.744621	P	P	false	ASCRP3010705	chr22	-	41173043	41195087	exonic	NM_006358	SLC25A17	TACAGTCAATTCTGAGGGGAAGCGTGACAGCAATGACAGTGTTTTTTCCCCTGGATACAG	hsa-miR-1912,hsa-miR-1304-5p,hsa-miR-30e-3p,hsa-miR-15a-5p,hsa-miR-16-5p
hsa_circRNA_406136		25070500	9.9388	9.90331	-4.72793	-3.97061	0.3687	0.453593	P	M	false	ASCRP3012713	chr21	+	30693541	30744883	sense overlapping	NM_001186	BACH1	TGTTGAAGTCTATGTGAATGGTGCCCCCTGGTGGAAGGAAAAAGGTTGATGATAATTAGA	hsa-miR-3916,hsa-miR-4739,hsa-miR-6760-5p,hsa-miR-4425,hsa-miR-3609
hsa_circRNA_002032	hsa_circ_0002032	circBase	11.9101	12.2596	-2.75661	-1.6143	0.52759	0.60622	A	P	false	ASCRP3002427	chr1	-	63042932	63052295	exonic	NM_033407	DOCK7	AGTCTCATTGGAAAAACCACCACAGGCTTATTCTGTACTGTCTCCTGAGAAATCTTCTCT	hsa-miR-3128,hsa-miR-182-5p,hsa-miR-548n,hsa-miR-548b-5p,hsa-miR-548ab
hsa_circRNA_400122		25242744	8.7405	8.14211	-5.92624	-5.73181	0.559705	0.601923	P	P	false	ASCRP3009621	chr1	+	10331559	10335561	exonic	NM_015074	KIF1B	GGCTCCTTCGAGAAAATTTAGGTCAGTAAAATCAGCTTGGTGGATCTAGCAGGAAGTGAA	hsa-miR-4778-3p,hsa-miR-6814-5p,hsa-miR-505-5p,hsa-miR-34a-3p,hsa-miR-3929
hsa_circRNA_033018	hsa_circ_0033018	circBase	8.72509	8.69141	-5.94164	-5.1825	0.505262	0.550629	P	P	false	ASCRP3003991	chr14	-	93424545	93460342	exonic	NM_014216	ITPK1	CACTCAAGAACTTCTCCGCAGGCACATCAGGAGTACATCGATGCCCACCCTGAGACCATC	hsa-miR-1207-5p,hsa-miR-8083,hsa-miR-4745-5p,hsa-miR-4758-5p,hsa-miR-4776-5p
hsa_circRNA_405016		25070500	11.7247	11.8774	-2.94204	-1.99652	0.334516	0.355512	P	P	false	ASCRP3001041	chr12	+	64485055	64509673	exonic	NM_020762	SRGAP1	ACACAAGTGAAGATGGCCTCCAAATGTTCCCCCTAAGCCCCAGAAACACAGGAAGTCCAG	hsa-miR-4693-5p,hsa-miR-4682,hsa-miR-7851-3p,hsa-miR-3661,hsa-miR-605-5p
hsa_circRNA_405335		25070500	8.28375	8.10431	-6.38299	-5.7696	0.485954	0.511459	P	P	false	ASCRP3008500	chr15	-	48773851	48779397	exonic	NM_000138	FBN1	GATATGGGCTACTCCGGCAAAAAAGGAAAAACTGGCTGTACAGACATCAATGAATGTGAG	hsa-miR-181b-5p,hsa-miR-181d-5p,hsa-miR-181a-5p,hsa-miR-4801,hsa-miR-181c-5p
hsa_circRNA_101851	hsa_circ_0005733	circBase	8.68509	8.1985	-5.98164	-5.67541	0.309334	0.272187	P	P	false	ASCRP3001135	chr16	+	69279504	69304188	exonic	NM_006750	SNTB2	ACAGCTACCCACTTGTTGCCACCAGTCAAGTTCATCCGAGAAGTAACACCATATATCAAG	hsa-miR-424-5p,hsa-miR-15b-5p,hsa-miR-15a-5p,hsa-miR-545-3p,hsa-miR-16-5p
hsa_circRNA_102679	hsa_circ_0005579	circBase	8.29865	8.28721	-6.36808	-5.5867	0.0848033	0.20235	P	P	false	ASCRP3002462	chr2	+	36623756	36691798	exonic	NM_016441	CRIM1	AGTGCTGTGATGTCTTTGAATGTGTTAATGATGAGAACTGGACTGATGACCAACTGCTTG	hsa-miR-383-3p,hsa-miR-146b-5p,hsa-miR-146a-5p,hsa-miR-17-3p,hsa-miR-329-5p
hsa_circRNA_092556	hsa_circ_0001583	circBase	8.98287	9.83571	-5.68387	-4.0382	0.031113	0.0252978	P	P	false	ASCRP3006751	chr6	-	26056122	26056299	sense overlapping	NM_005319	HIST1H1C	CTGTAACCAAGAAAGTGGCTAAGAGCCCAAAGAAGGCCAAGGTTAAAAAGGCGGGCGGAA	hsa-miR-103a-2-5p,hsa-miR-6815-3p,hsa-miR-4778-3p,hsa-miR-324-3p,hsa-miR-647
hsa_circRNA_103668	hsa_circ_0070040	circBase	8.85255	8.96924	-5.81419	-4.90467	0.0596923	0.0737075	P	P	false	ASCRP3008798	chr4	-	77065301	77065626	exonic	NM_017426	NUP54	GATTTAATACACAGCAGCAGCAGCAAACTAGTGGGTTTGGAGGATTTGGGACAACATCTA	hsa-miR-624-5p,hsa-miR-770-5p,hsa-miR-33b-3p,hsa-miR-515-3p,hsa-miR-550a-5p
hsa_circRNA_000426	hsa_circ_0000426	circBase	7.30594	7.69122	-7.36079	-6.18269	0.279122	0.46804	P	P	false	ASCRP3013248	chr12	-	90035934	90049884	exonic	ENST00000428670	ATP2B1	TTGGGCCTTTCTTTTTATCAGCCTCCAGAAGGGGATAATGCACATGTGTATATCTCATGA	hsa-miR-4682,hsa-miR-3689b-3p,hsa-miR-3689c,hsa-miR-6838-5p,hsa-miR-302a-5p
hsa_circRNA_102844	hsa_circ_0007024	circBase	10.052	10.0243	-4.61477	-3.84962	0.328016	0.351766	P	P	false	ASCRP3013592	chr2	+	169547543	169574488	exonic	NM_203463	CERS6	TTTTTATCACCACACGACTGGGTATATTTCCTCTCTGACCCCCTGGTTGTGGAATACGAG	hsa-miR-608,hsa-miR-570-3p,hsa-miR-380-3p,hsa-miR-493-3p,hsa-miR-548d-3p
hsa_circRNA_104070	hsa_circ_0075723	circBase	10.1906	10.3281	-4.47609	-3.54586	0.60019	0.592282	M	P	false	ASCRP3005381	chr6	-	17648037	17649531	exonic	NM_005124	NUP153	CCTCCATCATCTGAAATGGAAGTTCCAGTATTACCGAAAATCTCTCTACCGATCACCAGT	hsa-miR-432-5p,hsa-miR-449c-5p,hsa-miR-34c-5p,hsa-miR-620,hsa-miR-34b-5p
hsa_circRNA_102878	hsa_circ_0057551	circBase	7.51361	6.87176	-7.15313	-7.00215	0.533341	0.571161	P	A	false	ASCRP3000147	chr2	+	196544755	196548630	exonic	NM_020342	SLC39A10	AAACCTGGTTCCTGAAGATGAGGCAAATATAGGGGCATCAGGAAAAATAGAAATGAAGGT	hsa-miR-335-3p,hsa-miR-130b-5p,hsa-miR-302b-5p,hsa-miR-329-5p,hsa-miR-627-3p
hsa_circRNA_104861	hsa_circ_0004109	circBase	8.1925	7.98624	-6.47424	-5.88767	0.0487688	0.0847727	P	P	false	ASCRP3009568	chr9	-	111819470	111826847	exonic	NM_032012	TMEM245	GGCAGGATATTGTTTCCTTTGTTCACGAGAACATTGAGACATTTCTTTCGTTGGCTTCCT	hsa-miR-651-3p,hsa-miR-338-5p,hsa-miR-26a-1-3p,hsa-miR-186-3p,hsa-miR-622
hsa_circRNA_082680	hsa_circ_0082680	circBase	7.48875	6.89359	-7.17798	-6.98032	0.313926	0.299587	P	A	false	ASCRP3010342	chr7	-	139316347	139416814	exonic	NM_022740	HIPK2	GTTATATCCAGGAGCTTCGGAGTATGATCAGGTATGGCCTCACATGTGCAAGTTTTCTCC	hsa-miR-4518,hsa-miR-6851-5p,hsa-miR-6863,hsa-miR-373-3p,hsa-miR-4695-3p
hsa_circRNA_080929	hsa_circ_0080929	circBase	8.9603	9.00281	-5.70644	-4.8711	0.75128	0.845145	P	P	false	ASCRP3001512	chr7	-	81613950	81695840	exonic	NM_000722	CACNA2D1	ACTCAGGCCAGATCTTCACCATGGGTTGATAATAGTAGAACTCCAAATAAGATTGACCTT	hsa-miR-548g-3p,hsa-miR-1200,hsa-miR-1183,hsa-miR-424-3p,hsa-miR-1301-3p
hsa_circRNA_063226	hsa_circ_0063226	circBase	13.3036	13.3823	-1.36313	-0.491648	0.360487	0.397937	P	P	false	ASCRP3005186	chr22	+	38071612	38075809	exonic	NM_002305	LGALS1	CCCATGGCCCCCAATAAAGGCAGCTGCCTCTGCTCCCTCTGAAAGTTAAAAGGGTGGGAG	hsa-miR-4498,hsa-miR-4726-3p,hsa-miR-22-3p,hsa-miR-6765-5p,hsa-miR-92a-1-5p
hsa_circRNA_062084	hsa_circ_0062084	circBase	7.85987	8.23512	-6.80687	-5.63879	0.287796	0.492988	P	P	false	ASCRP3008732	chr21	+	47746290	47754682	exonic	NM_006031	PCNT	GATGTTCACAAAGCTTGCTCACTTCCGACAGAGAAAAACAAAAGGTGACAGTTCGCATTC	hsa-miR-5587-5p,hsa-miR-181b-2-3p,hsa-miR-4420,hsa-miR-181b-3p,hsa-miR-1293
hsa_circRNA_007672	hsa_circ_0007672	circBase	9.9598	9.65789	-4.70693	-4.21602	0.368471	0.482832	P	P	false	ASCRP3000587	chr7	+	65705311	65706257	exonic	NM_003596	TPST1	AAGAGATGATTGGGAAAGCTGGGGGAGTGTCTCTGTCAAAATGTTGGTTATCTTTCTGAA	hsa-miR-5580-5p,hsa-miR-1265,hsa-miR-1972,hsa-miR-3129-3p,hsa-miR-539-5p
hsa_circRNA_102036	hsa_circ_0043026	circBase	6.78774	7.76537	-7.87899	-6.10854	0.333074	0.303291	A	P	false	ASCRP3000901	chr17	+	30689932	30696801	exonic	uc002hhl.1	ZNF207	AATGTCGCAAGGTGGCCGTTACTGATCTTACTTCATCCAGTCTAATAGAATGATGCCAAT	hsa-miR-593-5p,hsa-miR-134-3p,hsa-miR-582-3p,hsa-miR-127-5p,hsa-miR-892a
hsa_circRNA_003196	hsa_circ_0003196	circBase	8.38582	8.2429	-6.28091	-5.63101	0.392164	0.440368	P	P	false	ASCRP3000669	chr4	-	170458959	170477246	exonic	NM_012224	NEK1	AAGGACATATGGCTCCTTTTCTGGGCAGTGGAGGGACTATAGCTCCATCATCTTTTTCTT	hsa-miR-4753-3p,hsa-miR-5584-5p,hsa-miR-4647,hsa-miR-5003-3p,hsa-miR-130b-5p
hsa_circRNA_002609	hsa_circ_0002609	circBase	7.3989	6.62085	-7.26784	-7.25307	0.450423	0.476384	P	A	false	ASCRP3008487	chr3	-	75790426	75790887	exonic	NM_001128223	ZNF717	GATAGTAGAAGAAACCCCAAACCTGAGACTTTCAGGAGTTGGTGTCCTTTGAGGAGGTAG	hsa-miR-4748,hsa-miR-4464,hsa-miR-4448,hsa-miR-6727-3p,hsa-miR-4722-3p
hsa_circRNA_103030	hsa_circ_0005868	circBase	7.89971	6.98524	-6.76702	-6.88867	0.21401	0.196939	P	P	false	ASCRP3000790	chr20	+	33057852	33069011	exonic	NM_031483	ITCH	AATACATCAGAGACAATGGACCTCAGATAGCCTATGTTCGGGACTTCAAAGCAAAGGTTC	hsa-miR-99b-3p,hsa-miR-875-3p,hsa-miR-125a-3p,hsa-miR-376a-5p,hsa-miR-500a-5p
hsa_circRNA_035222	hsa_circ_0035222	circBase	10.8388	10.9597	-3.82791	-2.91424	0.667195	0.720455	P	P	false	ASCRP3011157	chr15	-	50821993	50831048	exonic	NM_203494	USP50	TCAATTTTCCGGAAATATCCTAAATACAACCTCTGTGCAGTGGTGGACTGTCTCCAATGT	hsa-miR-3145-3p,hsa-miR-193b-3p,hsa-miR-513b-3p,hsa-miR-328-3p,hsa-miR-29b-2-5p
hsa_circRNA_006963	hsa_circ_0006963	circBase	7.41698	7.17855	-7.24975	-6.69536	0.148357	0.214094	P	P	false	ASCRP3009044	chr1	+	219366471	219414650	sense overlapping	NM_138794	LYPLAL1	GCCATCCAACCTACATAAGACTATGACATTTAAAATAACCAATGACTGCCCAGAACACCT	hsa-miR-3145-3p,hsa-miR-1277-5p,hsa-miR-3916,hsa-miR-548n,hsa-miR-3976
hsa_circRNA_101278	hsa_circ_0004217	circBase	7.32681	7.35079	-7.33992	-6.52312	0.13809	0.12464	P	P	false	ASCRP3013321	chr13	-	77791974	77818086	exonic	NM_015057	MYCBP2	TTTAATGGATGGACAGGTCTTCACATTTGGAAGTTTTTCTGATCTGTGGTTGTGGTTCCG	hsa-miR-2113,hsa-miR-489-3p,hsa-miR-217,hsa-miR-22-5p,hsa-miR-219a-1-3p
hsa_circRNA_005593	hsa_circ_0005593	circBase	10.5366	10.5764	-4.13015	-3.29747	0.654168	0.684195	P	P	false	ASCRP3000473	chr5	+	52899281	52900725	exonic	ENST00000502423	NDUFS4	AACTAATCCTGAGGACTTCATCCGGTCACCATCTACCTATTCTTCAAATGGTCGTTGAGG	hsa-miR-6831-5p,hsa-miR-3927-3p,hsa-miR-519a-3p,hsa-miR-1193,hsa-miR-3198
hsa_circRNA_104710	hsa_circ_0006421	circBase	13.4705	13.4229	-1.19626	-0.451004	0.365468	0.416987	P	P	false	ASCRP3003909	chr8	-	141889569	141935848	exonic	NM_153831	PTK2	CACCAGAGGAGTGGAAGCAGAACTGGGGCTCCCTTGCATCTTCCAGTTACAAATTCAGTG	hsa-miR-125a-3p,hsa-miR-134-5p,hsa-miR-301a-5p,hsa-miR-629-3p,hsa-miR-758-3p
hsa_circRNA_102292	hsa_circ_0007144	circBase	7.98587	8.00263	-6.68086	-5.87128	0.198043	0.395511	M	P	false	ASCRP3005747	chr18	+	8076452	8143777	exonic	NM_002845	PTPRM	CGTGATTATATTTCTTGGAGTTGTGTTGGTAATGAAGAAAAGTCCCAGGTGCTGTTCCCA	hsa-miR-29b-2-5p,hsa-miR-29b-1-5p,hsa-miR-516b-5p,hsa-miR-888-3p,hsa-miR-659-3p
hsa_circRNA_404911		25070500	6.81616	7.12319	-7.85057	-6.75072	0.587072	0.641446	A	P	false	ASCRP3005212	chr11	+	76696686	76722419	exonic	ENST00000527508	ACER3	CCCCTGAGAGCTGAAGATTGGCCATGGTTTGAATGTTTCAAGATCAAGAACTCAGTAAAC	hsa-miR-548ag,hsa-miR-548ba,hsa-miR-570-5p,hsa-miR-548ai,hsa-miR-5585-3p
hsa_circRNA_101895	hsa_circ_0007361	circBase	9.64373	9.92577	-5.023	-3.94814	0.443006	0.568416	P	P	false	ASCRP3005775	chr16	-	87451065	87452507	exonic	NM_015144	ZCCHC14	CGTTTGCACAAGTATTACCCCGTCTTTAAGCAGCTCTCCATGGAGAAGGTCCTGGCAATC	hsa-miR-572,hsa-miR-125a-3p,hsa-miR-19b-3p,hsa-miR-575,hsa-miR-25-5p
hsa_circRNA_104252	hsa_circ_0001661	circBase	10.088	10.1475	-4.57869	-3.72638	0.369809	0.36039	P	P	false	ASCRP3008813	chr6	+	159001971	159010814	exonic	NM_020823	TMEM181	GATTTGAACACCTGAAGCTCCCCATCAAGGGAATGAACTTCACAGACCTAAAGTGATCCA	hsa-miR-493-5p,hsa-miR-100-3p,hsa-miR-302b-5p,hsa-miR-218-1-3p,hsa-miR-181a-3p
hsa_circRNA_101433	hsa_circ_0033049	circBase	12.1248	12.3344	-2.54191	-1.53949	0.56573	0.566879	P	P	false	ASCRP3005623	chr14	+	94008811	94009042	exonic	NM_020818	UNC79	CGATGTCATGGTCATGTGCCTTCTTCCTAAACCCATGGAATTTGCCAGGGTGAGCCTCTG	hsa-miR-617,hsa-miR-605-3p,hsa-miR-579-3p,hsa-miR-208a-5p,hsa-miR-588
hsa_circRNA_016921	hsa_circ_0016921	circBase	7.79112	7.63492	-6.87561	-6.23899	0.51499	0.454622	P	P	false	ASCRP3007807	chr1	-	233133996	233231609	exonic	NM_014801	PCNXL2	GACACAGAGAACAGCTCGGGGACCTGCTTCACAAGTTACAGTTCGTCCTGACATATGTGG	hsa-miR-125a-3p,hsa-miR-1256,hsa-miR-4655-3p,hsa-miR-744-3p,hsa-miR-6727-5p
hsa_circRNA_406130		25070500	9.69698	10.0668	-4.96975	-3.80713	0.688704	0.78308	P	P	false	ASCRP3012606	chr20	+	62260888	62261245	intergenic			TGTCGCTGTAATTCCCCTTTGCTTGGAACCAACGTTCACAGATCCCAGGGGTCGGAAGTC	hsa-miR-4722-5p,hsa-miR-6791-5p,hsa-miR-6813-5p,hsa-miR-4710,hsa-miR-4726-5p
hsa_circRNA_008828	hsa_circ_0008828	circBase	8.94103	8.27352	-5.72571	-5.60039	0.124847	0.0921491	P	M	false	ASCRP3011874	chr4	-	47905209	47907363	exonic	NM_152995	NFXL1	TGACTGATGATGATTTTGGAAAGAAAGATTGTCCCTGGCCTTGATGGAGATACACGTGAA	hsa-miR-3651,hsa-miR-6876-3p,hsa-miR-381-3p,hsa-miR-300,hsa-miR-6862-5p
hsa_circRNA_103981	hsa_circ_0074428	circBase	11.1039	11.1863	-3.56278	-2.68759	0.618117	0.710769	P	P	false	ASCRP3005197	chr5	+	145613012	145616995	exonic	NM_018989	RBM27	CCCCAGAACCTCCTTTACACAGTATCAGAACAAAGAGGATTTTGTGTACTTGGTGACCTT	hsa-miR-631,hsa-miR-765,hsa-miR-378a-3p,hsa-miR-378d,hsa-miR-422a
hsa_circRNA_400025	hsa_circ_0092273	circBase	9.63418	9.60241	-5.03255	-4.27151	0.29114	0.398581	P	P	false	ASCRP3012351	chr12	-	56651185	56651585	intronic	ENST00000267116	ANKRD52	TGGAGCTCTGAGACTTGGGCTGGGGTCCTTGATAGCCCCCTTAGACCGGAATCCTGGCTC	hsa-miR-149-3p,hsa-miR-608,hsa-miR-92a-2-5p,hsa-miR-363-5p,hsa-miR-185-5p
hsa_circRNA_104837	hsa_circ_0087640	circBase	9.2418	9.35824	-5.42493	-4.51567	0.630324	0.786466	P	P	false	ASCRP3013366	chr9	-	99277930	99327765	exonic	uc004awl.3	CDC14B	TTTCAGAACACAGTAGCCATCAGGACCCCCTGACAGATAGCTGCTATCGCCTTTGTTTTG	hsa-miR-136-5p,hsa-miR-103a-3p,hsa-miR-107,hsa-miR-581,hsa-miR-605-3p
hsa_circRNA_001065	hsa_circ_0001065	circBase	16.6718	17.0062	2.00507	3.13229	0.198023	0.298872	A	P	false	ASCRP3010901	chr2	-	127453811	127454077	antisense	NM_002101	GYPC	TAGTGTTTCCAGGTGGCTATCTCGGGAAGAATCAAGTGCTCTCTCTCTCTCCCCCGGGTA	hsa-miR-4739,hsa-miR-3187-5p,hsa-miR-5189-5p,hsa-miR-6861-5p,hsa-miR-4441
hsa_circRNA_085159	hsa_circ_0085159	circBase	8.53453	8.13892	-6.13221	-5.73499	0.517364	0.319266	P	P	false	ASCRP3004390	chr8	-	101721360	101730508	exonic	NM_002568	PABPC1	CAGGGTGCCAGACCTCATCCGGAGCGTGCTTTGGACACCATGAATTTTGATGTTATAAAG	hsa-miR-153-5p,hsa-miR-4663,hsa-miR-450a-5p,hsa-miR-1468-5p,hsa-miR-4533
hsa_circRNA_104595	hsa_circ_0008016	circBase	9.29286	9.42783	-5.37387	-4.44609	0.212723	0.312143	P	P	false	ASCRP3010803	chr8	-	38287199	38287466	exonic	NM_015850	FGFR1	TACTTCTCCGTCAATGTTTCAGCCCAGCCCTGGGGAGCCCCTGTGGAAGTGGAGTCCTTC	hsa-miR-412-3p,hsa-miR-363-5p,hsa-miR-608,hsa-miR-564,hsa-miR-196b-3p
hsa_circRNA_054220	hsa_circ_0054220	circBase	12.2742	11.9369	-2.39251	-1.93701	0.357248	0.513665	P	P	false	ASCRP3010344	chr2	+	39743554	39745851	exonic	NR_037875	LOC728730	GTTATGACATAACAGAAGAAGAGGATTTATCTGACTCAACTGGAGATGGCTCCCTTCCCT	hsa-miR-513b-5p,hsa-miR-4435,hsa-miR-6780b-5p,hsa-miR-335-3p,hsa-miR-4665-5p
hsa_circRNA_102055	hsa_circ_0043302	circBase	8.44805	7.93278	-6.21868	-5.94113	0.217526	0.168761	P	P	false	ASCRP3008283	chr17	-	36353600	36353765	exonic	NR_036750	LOC440434	GAGCTTGACGCCTTAGATAACAGCCATCCTATTGAAGAATGGTGGACTCATCTTTGGTTA	hsa-miR-34a-3p,hsa-miR-564,hsa-miR-761,hsa-miR-495-3p,hsa-miR-30b-3p
hsa_circRNA_101060	hsa_circ_0008802	circBase	7.5261	6.6904	-7.14063	-7.18351	0.545821	0.430997	P	A	false	ASCRP3008574	chr12	-	51402258	51404549	exonic	NM_000617	SLC11A2	GATCTCCATTCCTGAGGAGGAGAATCATATTCTAAGAACTCAGCCACTCAGGTATCCACC	hsa-miR-767-5p,hsa-miR-29b-3p,hsa-miR-548a-5p,hsa-miR-29c-3p,hsa-miR-200a-3p
hsa_circRNA_101595	hsa_circ_0000633	circBase	10.3415	10.5736	-4.32522	-3.30035	0.115774	0.114423	P	P	false	ASCRP3003808	chr15	-	74963795	74967483	exonic	NM_025083	EDC3	CACAACTCCTTGGTCTCACGTGTGAAACATGGCTACAGATTGGCTGGGAAGTATTGTGTC	hsa-miR-423-5p,hsa-miR-103a-2-5p,hsa-miR-485-5p,hsa-miR-345-3p,hsa-miR-541-5p
hsa_circRNA_000286	hsa_circ_0000286	circBase	8.77027	8.4632	-5.89646	-5.41071	0.409352	0.193897	P	P	false	ASCRP3012191	chr11	+	34101174	34111003	exonic	NM_005898	CAPRIN1	TGCTCAGCCTAATCAAGTTCCTGTACAACCAGAAGCGACACAGATAAAGTTCTAAAGGAA	hsa-miR-203b-3p,hsa-miR-6876-3p,hsa-miR-3692-5p,hsa-miR-544b,hsa-miR-377-5p
hsa_circRNA_037205	hsa_circ_0037205	circBase	11.0444	10.9421	-3.62231	-2.93179	0.418763	0.51489	P	P	false	ASCRP3006252	chr16	+	630857	632309	exonic	NM_004204	PIGQ	CTCCTGATGCAGCTCCGGCTCCTGGTGGTCGCCGTGCAGGGCCTGATCCATCTGCTCGTG	hsa-miR-6820-5p,hsa-miR-5004-5p,hsa-miR-3667-5p,hsa-miR-4468,hsa-miR-3194-5p
hsa_circRNA_101673	hsa_circ_0005483	circBase	9.25081	9.0755	-5.41592	-4.79841	0.441417	0.601196	P	P	false	ASCRP3008551	chr16	-	929569	961079	exonic	NR_033645	LMF1	GATCCTGTTCCAGGATGGGAGTCCCAGCTTCTGGAGACGGGGTTCCTGGGGATCTTCCTG	hsa-miR-92a-2-5p,hsa-miR-125a-3p,hsa-miR-671-5p,hsa-miR-486-3p,hsa-miR-675-5p
hsa_circRNA_006823	hsa_circ_0006823	circBase	9.4895	9.49867	-5.17723	-4.37524	0.522273	0.580722	P	P	false	ASCRP3004288	chr17	+	40720487	40722201	exonic	NM_170607	MLX	CAGCGTGTGTCTTCAGCTGGATCGAGGAGCACTGTAAGCCTCAGGGCTTTTTGTAGAAAG	hsa-miR-631,hsa-miR-5193,hsa-miR-6810-5p,hsa-miR-4638-3p,hsa-miR-767-3p
hsa_circRNA_401969		25242744	6.84666	7.06605	-7.82007	-6.80787	0.262514	0.299621	A	P	false	ASCRP3003647	chr18	-	44656614	44661075	exonic	NM_032124	HDHD2	CAAGCATTCCGGTTACGTGGTGCTTCTGTAATCATTAGGTTTGTGACCAATACAACCAAA	hsa-miR-4756-3p,hsa-miR-192-3p,hsa-miR-4524a-5p,hsa-miR-4524b-5p,hsa-miR-6516-5p
hsa_circRNA_014531	hsa_circ_0014531	circBase	5.74061	7.03098	-8.92613	-6.84293	0.0876593	0.163893	A	P	false	ASCRP3007945	chr1	-	155238083	155239507	exonic	NM_003993	CLK2	GACCTTCGGCCGAGTTGTACAATGTGTTGACCATCGCAGCAGTTATGATGATCGTTCGTC	hsa-miR-3064-5p,hsa-miR-6780a-3p,hsa-miR-647,hsa-miR-6762-3p,hsa-miR-604
hsa_circRNA_404126		25242744	9.34803	9.13485	-5.31871	-4.73906	0.592532	0.724236	P	P	false	ASCRP3009776	chr9	-	2536358	2539552	exonic	NR_015375	VLDLR-AS1	GGTCACAAACAAGAGGTCCCTGGATCTACAGGCTCCAAGCTTGATATAGAAGACTATCAT	hsa-miR-103a-2-5p,hsa-miR-29b-1-5p,hsa-miR-4490,hsa-miR-935,hsa-miR-6077
hsa_circRNA_002447	hsa_circ_0002447	circBase	7.54086	7.91117	-7.12587	-5.96274	0.380495	0.288407	P	P	false	ASCRP3005996	chr2	-	238280374	238290142	exonic	NM_004369	COL6A3	CTATCCACCTCCAGTCATTGAAGTCAACAAGAGAGACATAGTCTTCCTGGTGGATGGCTC	hsa-miR-4663,hsa-miR-4763-3p,hsa-miR-6736-3p,hsa-miR-3619-5p,hsa-miR-6854-5p
hsa_circRNA_405637		25070500	9.6313	9.65568	-5.03543	-4.21823	0.510447	0.641727	P	P	false	ASCRP3009019	chr17	+	78197050	78201759	exonic	NM_173626	SLC26A11	GCCACGACAGGGTTCCTGCTGGACTTCATTTCCTACCCCGTCATTAAAGGCTTCACCTCT	hsa-miR-6838-5p,hsa-miR-15b-5p,hsa-miR-497-5p,hsa-miR-15a-5p,hsa-miR-195-5p
hsa_circRNA_007477	hsa_circ_0007477	circBase	12.6363	12.6368	-2.03039	-1.23711	0.302485	0.343392	P	P	false	ASCRP3009883	chr4	-	106367539	106377902	exonic	NM_006903	PPA2	GTACCCTCCCTCAGAGAATGTAACTGGTCACTACATTTCCCCCTTTCATGATATTCCTCT	hsa-miR-4678,hsa-miR-9500,hsa-miR-4448,hsa-miR-1306-3p,hsa-miR-6881-3p
hsa_circRNA_083815	hsa_circ_0083815	circBase	11.0033	11.0434	-3.66347	-2.83052	0.38474	0.468323	P	P	false	ASCRP3000259	chr8	-	28669843	28671129	exonic	NM_018250	INTS9	AAAGTGTCTTATGTCTCTGGATCCTCCTTGCTTACCACACACCCCCAGGCTGTTACCTTC	hsa-miR-6864-3p,hsa-miR-6854-5p,hsa-miR-3672,hsa-miR-1287-5p,hsa-miR-33a-5p
hsa_circRNA_103564	hsa_circ_0008500	circBase	7.96554	7.78917	-6.70119	-6.08474	0.318277	0.236359	P	P	false	ASCRP3006772	chr3	-	196831773	196846401	exonic	NM_004087	DLG1	CTGTCACAATTGTTGCACAATATCGACCTGAAGCTTCTTCTCAGCCTGTTGATAACCATG	hsa-miR-627-3p,hsa-miR-1301-3p,hsa-miR-138-5p,hsa-miR-505-3p,hsa-miR-452-5p
hsa_circRNA_050898	hsa_circ_0050898	circBase	9.63034	9.96902	-5.0364	-3.9049	0.0780846	0.0821821	P	P	false	ASCRP3006491	chr19	+	39138266	39219794	exonic	NM_004924	ACTN4	CTGACCAGGTCATCGCTTCCTTCAAGGTCTTAGCAGGGGACAAGAGGCGCGGGCGGAGGG	hsa-miR-3909,hsa-miR-4691-5p,hsa-miR-1226-5p,hsa-miR-6792-3p,hsa-miR-6762-3p
hsa_circRNA_085939	hsa_circ_0085939	circBase	9.14266	9.13419	-5.52408	-4.73972	0.483381	0.603334	P	P	false	ASCRP3011567	chr8	+	145066859	145067583	exonic	NM_000837	GRINA	TCTCAATTTGTTGTCAGTGAAATTCCAATAAATGGGATTTGCTCTCTGCTTCCTCGCAGT	hsa-miR-4728-5p,hsa-miR-6752-5p,hsa-miR-4459,hsa-miR-4437,hsa-miR-5088-5p
hsa_circRNA_406090		25070500	8.84909	8.46851	-5.81764	-5.4054	0.525669	0.644643	P	P	false	ASCRP3008331	chr20	+	24523658	24524213	sense overlapping	NM_024893	SYNDIG1	GAGGAGGAGTTCCAGGAGCTGGAGAAATGGCTTCCCTGAGGCAAGTGTAACCTACATTCC	hsa-miR-3064-5p,hsa-miR-338-3p,hsa-miR-541-3p,hsa-miR-3147,hsa-miR-6861-5p
hsa_circRNA_403286		25242744	8.87516	8.66441	-5.79157	-5.2095	0.415708	0.286984	P	P	false	ASCRP3000889	chr5	+	904262	908576	exonic	NM_004237	TRIP13	AATGCTGTCTTGACCCAAATTGATCAGATTAAAAGGTCCTCCTGGCACTGGAAAAACATC	hsa-miR-7974,hsa-miR-34a-3p,hsa-miR-6072,hsa-miR-6864-3p,hsa-miR-409-5p
hsa_circRNA_405189		25070500	11.5115	11.2455	-3.15523	-2.62838	0.430595	0.569817	P	P	false	ASCRP3001406	chr14	+	31050069	31050322	exonic	ENST00000550944	G2E3	ACCTGGTGACTCACAGAACCTTGCTAAAAAACATTCCCTTCAATTTAAAAAATGTTCCCG	hsa-miR-6812-5p,hsa-miR-199b-3p,hsa-miR-199a-3p,hsa-miR-450a-1-3p,hsa-miR-6747-5p
hsa_circRNA_405796		25070500	10.8731	10.9571	-3.79362	-2.91682	0.37698	0.509187	P	P	false	ASCRP3005226	chr19	+	47861122	47865950	exonic	NM_014681	DHX34	CCCGTCCCAGAAATTCGGAGGGTGGCCCTGGACTCGTTGGTGCTGCAGGTTGTGTACCAG	hsa-miR-4685-5p,hsa-miR-508-5p,hsa-miR-766-3p,hsa-miR-6735-3p,hsa-miR-6732-5p
hsa_circRNA_103934	hsa_circ_0003544	circBase	6.69114	7.30688	-7.97559	-6.56704	0.341315	0.488145	A	P	false	ASCRP3012121	chr5	-	130857082	130883883	exonic	NM_016340	RAPGEF6	TGCCAGTGACTCTGGAAGCAGCAGTTTATCTGATATCTATCAGGTAGAGAATGCCAAAGA	hsa-miR-577,hsa-miR-182-5p,hsa-miR-653-3p,hsa-miR-765,hsa-miR-185-5p
hsa_circRNA_400015	hsa_circ_0092313	circBase	11.1856	11.2754	-3.48109	-2.59851	0.273976	0.253557	P	P	false	ASCRP3006209	chr10	+	81066401	81066641	intronic	ENST00000334512	ZMIZ1	CTCCCACAGTGTGCCTGCAACTTTCCTGCCCTCCTAGGGACAGAGTCCAGGTTCCTAGAG	hsa-miR-194-3p,hsa-miR-619-3p,hsa-miR-1301-5p,hsa-miR-490-5p,hsa-miR-422a
hsa_circRNA_102371	hsa_circ_0007180	circBase	7.8578	7.43302	-6.80893	-6.4409	0.191451	0.276208	P	P	false	ASCRP3007918	chr18	+	51797729	51800460	exonic	NM_007195	POLI	GACCCGCTACAGAGAAATGTCTTATAAGGTTACAGGAGTTCATGATCAAGTGTTGCCCAC	hsa-miR-518c-5p,hsa-miR-329-5p,hsa-miR-511-5p,hsa-miR-627-3p,hsa-miR-301a-5p
hsa_circRNA_020354	hsa_circ_0020354	circBase	8.31181	8.13477	-6.35492	-5.73915	0.188167	0.210287	P	P	false	ASCRP3001459	chr10	-	126799558	126799662	exonic	NM_001329	CTBP2	ACGGACAGCCCATCGTGTGAACTATAGAGTTTGTGGACAGATTTATATTGGGTTTCATCA	hsa-miR-4741,hsa-miR-205-5p,hsa-miR-6876-3p,hsa-miR-4719,hsa-miR-618
hsa_circRNA_102894	hsa_circ_0001092	circBase	8.39321	7.47103	-6.27352	-6.40288	0.0703333	0.0956364	P	P	false	ASCRP3002893	chr2	+	202010100	202014558	exonic	NM_003879	CFLAR	ATCTGCCTGATAATCGATTGCATTGGCAATGAGACAGCTCCATAATGGGAGAAGTAAAGA	hsa-miR-145-3p,hsa-miR-643,hsa-miR-653-3p,hsa-miR-876-5p,hsa-miR-561-3p
hsa_circRNA_003605	hsa_circ_0003605	circBase	8.73478	8.55234	-5.93195	-5.32158	0.1068	0.236923	P	P	false	ASCRP3012926	chr10	+	80961340	80976031	exonic	NM_020338	ZMIZ1	TTCACCCCGAAGTCTGCCGGCTGGACAACGTTCATGGCTCTCGGGTAGAACCTAGTGAAA	hsa-miR-6829-5p,hsa-miR-6762-3p,hsa-miR-1273e,hsa-miR-4530,hsa-miR-6833-5p
hsa_circRNA_031357	hsa_circ_0031357	circBase	7.39348	7.56951	-7.27325	-6.3044	0.224641	0.301693	P	P	false	ASCRP3011110	chr14	-	24679553	24681035	exonic	NM_014169	CHMP4A	TCAAATTGCCTAGTGTACCTTCTACTCATCTGCCGGCAGGGCCAGGGAAGAAGGAGAAAG	hsa-miR-4778-3p,hsa-miR-6875-3p,hsa-miR-766-3p,hsa-miR-5193,hsa-miR-660-3p
hsa_circRNA_006795	hsa_circ_0006795	circBase	7.29357	7.08214	-7.37316	-6.79177	0.293677	0.205517	P	P	false	ASCRP3004334	chr16	-	19717913	19722762	sense overlapping	NM_001012991	KNOP1	CAGGAGAACGAGAAACAGACACGGACTTAGAGGTGGTGTTGGAAAAAAAAGGCAACATGG	hsa-miR-7110-3p,hsa-miR-3162-3p,hsa-miR-3679-3p,hsa-miR-6826-3p,hsa-miR-4758-3p
hsa_circRNA_089090	hsa_circ_0089090	circBase	8.99201	8.62075	-5.67472	-5.25316	0.524254	0.642192	P	P	false	ASCRP3006675	chr9	+	132984928	132988783	exonic	NM_014286	NCS1	CTGGAGCTGGGGGCCTTCAAGCTCTACGACTTGGACAATGATGGCTACATCACCAGGAAT	hsa-miR-128-3p,hsa-miR-1205,hsa-miR-6503-5p,hsa-miR-3126-5p,hsa-miR-4680-5p
hsa_circRNA_102708	hsa_circ_0054309	circBase	8.42376	8.6589	-6.24298	-5.21501	0.725873	0.845695	P	P	false	ASCRP3009675	chr2	-	43655238	43657441	exonic	NM_022065	THADA	GGGACCTTTTGTTCCCTTCATTATGAGAATGACAGGGAGAGAGTTTTTCTCTCGTTTCCC	hsa-miR-452-5p,hsa-miR-582-5p,hsa-miR-597-3p,hsa-miR-298,hsa-miR-515-5p
hsa_circRNA_059148	hsa_circ_0059148	circBase	8.96756	8.95735	-5.69917	-4.91656	0.504081	0.625376	P	P	false	ASCRP3005759	chr20	+	388708	391408	exonic	uc002wdo.3	RBCK1	CGTGTTATGCACTCAATAATAAACATTAGTGTCTATCGTTAAGCTCCTTCCCGCGGCTCT	hsa-miR-6756-5p,hsa-miR-4449,hsa-miR-660-3p,hsa-miR-1911-3p,hsa-miR-6778-5p
hsa_circRNA_102059	hsa_circ_0043428	circBase	10.1855	10.1254	-4.48123	-3.74855	0.321073	0.496515	P	P	false	ASCRP3001347	chr17	-	37579579	37584043	exonic	NM_004774	MED1	ACCCTGACCCCATACCTTTGAATCACAACATGAGATTTTATGCTGTCATTTAATGAACCT	hsa-miR-143-5p,hsa-miR-544a,hsa-miR-105-5p,hsa-miR-765,hsa-miR-371a-5p
hsa_circRNA_406144		25070500	7.50337	7.60624	-7.16336	-6.26767	0.574772	0.575746	P	P	false	ASCRP3000716	chr21	-	35276238	35286804	exonic	NM_001697	ATP5O	AAGTATTGAAATTGGAGGCTAAGGTGCGATGCTTCAGTACCTCTGTGGTCAGACCATTTG	hsa-miR-892c-5p,hsa-miR-506-5p,hsa-miR-6800-3p,hsa-miR-4773,hsa-miR-4266
hsa_circRNA_101272	hsa_circ_0005783	circBase	7.14912	7.10411	-7.51761	-6.7698	0.328908	0.330345	A	M	false	ASCRP3007273	chr13	-	74419963	74420510	exonic	NM_007249	KLF12	CTTTTGGAGGATGGGAGAGGCCATGGCAAAGTCTCCAAACGTCCACAACTATCCCGATAT	hsa-miR-23a-3p,hsa-miR-23b-3p,hsa-miR-429,hsa-miR-130a-5p,hsa-miR-432-5p
hsa_circRNA_401901		25242744	12.4617	12.6556	-2.20499	-1.21832	0.306657	0.429304	M	P	false	ASCRP3007191	chr17	-	80042674	80042829	exonic	NM_004104	FASN	CTTTCCGCCACTTCCTGCTGGAGGAGGGTGTGTGCTGCTCTCCAACCTCAGCAGCACCTC	hsa-miR-4726-3p,hsa-miR-7113-3p,hsa-miR-4730,hsa-miR-3943,hsa-miR-4472
hsa_circRNA_100672	hsa_circ_0019656	circBase	7.23287	7.55381	-7.43386	-6.32011	0.470232	0.671914	P	P	false	ASCRP3006740	chr10	-	103783233	103789502	exonic	NM_024541	C10orf76	CTGGTGAACTATAGAAAATATGAGACCCTGTGCGCACTCATTCGAGGAGTCCATCAAAAG	hsa-miR-22-5p,hsa-miR-154-3p,hsa-miR-196b-3p,hsa-miR-148a-5p,hsa-let-7i-5p
hsa_circRNA_085362	hsa_circ_0085362	circBase	8.7088	9.05356	-5.95794	-4.82035	0.602924	0.555979	P	P	false	ASCRP3005489	chr8	-	116599227	116635985	exonic	NM_014112	TRPS1	CCTGTTACGGATGTACAGATCAGCTCTCAAAATGTCTTCTGTGTCTTCTGAGCGTCTTCT	hsa-miR-1248,hsa-miR-1205,hsa-miR-623,hsa-miR-5002-5p,hsa-miR-4753-3p
hsa_circRNA_020960	hsa_circ_0020960	circBase	13.3661	13.4678	-1.30059	-0.406112	0.427271	0.484275	P	P	false	ASCRP3000271	chr11	-	5269501	5270820	exonic	NM_000559	HBG1	AAATAATAAATCTATTCTGCTGAGAGATCACGCTCCTGGTTGTCTACCCATGGACCCAGA	hsa-miR-6735-5p,hsa-miR-5004-5p,hsa-miR-656-5p,hsa-miR-6501-5p,hsa-miR-7154-3p
hsa_circRNA_103160	hsa_circ_0062261	circBase	11.3189	11.2938	-3.34785	-2.58011	0.515895	0.599918	P	P	false	ASCRP3006665	chr22	-	19462590	19463125	exonic	NM_005659	UFD1L	CTGGACCAACTCATTCTCTTTCAACATGTTCGACCACCCTATTCCCAGGGTCTTCCAAAA	hsa-miR-147a,hsa-miR-503-5p,hsa-miR-885-3p,hsa-miR-370-3p,hsa-miR-215-3p
hsa_circRNA_102582	hsa_circ_0051680	circBase	7.89736	7.28907	-6.76937	-6.58484	0.358852	0.374737	P	P	false	ASCRP3005466	chr19	+	47865732	47865950	exonic	NM_014681	DHX34	CCTGGACTCGTTGGTGCTGCAGGAAAGGTGAAGGAGATGAGCTACGATCCGCAGGCCAAG	hsa-miR-1301-3p,hsa-miR-92b-5p,hsa-miR-605-3p,hsa-miR-640,hsa-miR-191-3p
hsa_circRNA_017594	hsa_circ_0017594	circBase	7.96895	7.89667	-6.69779	-5.97724	0.463292	0.562385	P	P	false	ASCRP3007935	chr10	+	5944982	5951257	exonic	NM_032807	FBXO18	GACCTCTACGCTGCTGCCGGGTGAGACGGTTTAAGCGGAAGCATCTTACTGCCATTGACT	hsa-miR-345-5p,hsa-miR-6777-5p,hsa-miR-103a-2-5p,hsa-miR-4518,hsa-miR-4526
hsa_circRNA_029031	hsa_circ_0029031	circBase	10.5157	10.5336	-4.15099	-3.34027	0.340656	0.478854	P	P	false	ASCRP3007317	chr12	+	122372152	122406075	exonic	NM_144668	WDR66	GAAAATCACCTTAAGGGCCACGCCAATATTATCTCCTGCCTCTGCGTCAGTGAAGACAGG	hsa-miR-6766-5p,hsa-miR-6844,hsa-miR-6730-5p,hsa-miR-4685-5p,hsa-miR-3180-5p
hsa_circRNA_104352	hsa_circ_0008258	circBase	7.21362	7.24123	-7.45311	-6.63268	0.374078	0.306368	A	P	false	ASCRP3008180	chr7	+	43436412	43447330	exonic	NM_015052	HECW1	GAGATCCAAGATCATAGGCAACACCGTGAACCCCATCTGGCAGGCCGAGATTTTTAAAAG	hsa-miR-204-5p,hsa-miR-149-3p,hsa-miR-211-5p,hsa-miR-301a-5p,hsa-miR-617
hsa_circRNA_400540		25242744	13.7817	13.9075	-0.884986	0.0335531	0.413067	0.473006	P	P	false	ASCRP3003922	chr10	-	30611319	30630569	exonic	NM_018109	MTPAP	CACCCCCTATTCTTCCAACACTAGATTCCTTAAAAACCCTAGCAGGCTTTGAAGACAAGA	hsa-miR-29b-1-5p,hsa-miR-6826-5p,hsa-miR-4477b,hsa-miR-7161-3p,hsa-miR-4667-5p
hsa_circRNA_101794	hsa_circ_0038929	circBase	9.15556	9.06461	-5.51118	-4.8093	0.509324	0.505025	P	P	false	ASCRP3006211	chr16	+	29810948	29811369	exonic	NM_007317	KIF22	CTCCCAGAAACTCAGGACTCTCTGGGTGGCTCAGCCCACAGTATCCTTATTGCCAACATT	hsa-miR-485-5p,hsa-miR-221-5p,hsa-miR-492,hsa-miR-182-5p,hsa-miR-545-3p
hsa_circRNA_056459	hsa_circ_0056459	circBase	9.09261	9.12917	-5.57412	-4.74474	0.622112	0.701497	P	P	false	ASCRP3008160	chr2	+	131102948	131104197	exonic	NM_033416	IMP4	GAGAGGTCTGAATAAACCGTCTGTGTCATGGCGTGTGACCAGCCACGTGGATGATGAATA	hsa-miR-6804-5p,hsa-miR-3189-5p,hsa-miR-6753-3p,hsa-miR-6513-5p,hsa-miR-6855-5p
hsa_circRNA_044328	hsa_circ_0044328	circBase	8.43933	8.04987	-6.22741	-5.82404	0.612983	0.700362	P	P	false	ASCRP3004081	chr17	+	45992677	45994496	exonic	NM_003110	SP2	CAGAACTTTCAGATCCAGGCAGCTGAGCCGACACCTACTCAGATCCACAGACCAGCATGG	hsa-miR-328-5p,hsa-miR-6846-5p,hsa-miR-3620-5p,hsa-miR-637,hsa-miR-6848-5p
hsa_circRNA_089507	hsa_circ_0089507	circBase	9.24282	9.10867	-5.42392	-4.76524	0.608573	0.637549	P	P	false	ASCRP3010586	chr9	-	138824814	138853226	exonic	NM_016172	UBAC1	TAACTAGTCACTCACAGATGACTTTTCTTTAATAAAGTCCCTTTTCCTACCGCGACGGCG	hsa-miR-6878-3p,hsa-miR-668-3p,hsa-miR-6791-3p,hsa-miR-1184,hsa-miR-6829-3p
hsa_circRNA_405483		25070500	13.4827	13.8907	-1.18402	0.0168147	0.416235	0.445829	P	P	false	ASCRP3002422	chr16	-	70299035	70299440	intronic	ENST00000261772	AARS	AGTCCTTTGGAGTCCCTTTTCTCCTACTTTACGGTAAAGAACTTGGAGAGTGAACAGGAA	hsa-miR-942-5p,hsa-miR-6823-5p,hsa-miR-4747-5p,hsa-miR-4654,hsa-miR-4496
hsa_circRNA_406427		25070500	7.99709	8.19067	-6.66964	-5.68324	0.212961	0.308518	P	P	false	ASCRP3001180	chr3	+	197559067	197566268	exonic	NM_032773	LRCH3	ACATCAAAACAGCCTACAGATGAATTTTCAGATCTGCCTCTTCGAGTAGCAGAGATTACT	hsa-miR-6876-3p,hsa-miR-626,hsa-miR-892b,hsa-miR-6813-3p,hsa-miR-29b-1-5p
hsa_circRNA_405712		25070500	7.42416	7.67455	-7.24257	-6.19936	0.358022	0.395073	P	P	false	ASCRP3006343	chr19	+	1918887	1919441	intronic	ENST00000409472	SCAMP4	CTCTCTAAGGCTGCCAGAGCCGACAGCTCCTTTAATTTCATGGCGTTTTTCTTCATCTTC	hsa-miR-4649-5p,hsa-miR-4706,hsa-miR-611,hsa-miR-3131,hsa-miR-6729-5p
hsa_circRNA_404891		25070500	11.7632	11.7802	-2.90354	-2.09372	0.420413	0.553185	P	P	false	ASCRP3003781	chr11	-	64760944	64762021	sense overlapping	NM_138456	BATF2	CAATTCAGTTCCAGATGAGGGTGCTCTTCCTGACTTGACCCCAAGGAGCAACAAAGGCAG	hsa-miR-378g,hsa-miR-6756-5p,hsa-miR-6842-3p,hsa-miR-939-3p,hsa-miR-4648
hsa_circRNA_406765		25070500	9.22753	8.93524	-5.4392	-4.93867	0.436708	0.45835	P	P	false	ASCRP3012968	chr6	+	36433377	36438034	exonic	ENST00000483557	KCTD20	TTCATCTGGTCCTCATAATCTTACTTATCCTCTAGGTCCCAGGAATGAAGGTGCAAGGAA	hsa-miR-548l,hsa-miR-6773-3p,hsa-miR-383-5p,hsa-miR-433-5p,hsa-miR-646
hsa_circRNA_104469	hsa_circ_0082140	circBase	11.1601	11.0076	-3.50664	-2.86634	0.329767	0.267619	P	P	false	ASCRP3004173	chr7	+	127447537	127528065	exonic	NM_014390	SND1	CAGAGGCCAGGATAAGAACAAGAAACTGCGTCCCCTGTATGACATTCCTTACATGTTTGA	hsa-miR-891a-3p,hsa-miR-130a-5p,hsa-miR-371a-5p,hsa-miR-518c-5p,hsa-miR-487a-5p
hsa_circRNA_104833	hsa_circ_0002191	circBase	14.1437	14.2011	-0.523045	0.327146	0.443656	0.516267	P	P	false	ASCRP3007188	chr9	+	97535283	97563284	exonic	NM_032823	C9orf3	CTTTCCAAGTCTGGGGATGGCCAGGCCATGTGTTTATACTGTGGGATCTCCCATAAACAA	hsa-miR-298,hsa-miR-423-5p,hsa-miR-377-5p,hsa-miR-1301-3p,hsa-miR-320a
hsa_circRNA_102207	hsa_circ_0045881	circBase	12.0042	12.339	-2.66252	-1.53487	0.319248	0.37504	P	P	false	ASCRP3007098	chr17	+	76198579	76198832	exonic	NM_001010982	AFMID	CTTGCCTTTCTTCCTGTTCTTTCACGGAGGATACTGGCAGAGCGGAAGCCACCACAAGGG	hsa-miR-214-3p,hsa-miR-30b-3p,hsa-miR-545-5p,hsa-miR-587,hsa-miR-761
hsa_circRNA_402893		25242744	11.6909	11.7619	-2.97587	-2.11201	0.376986	0.378956	P	P	false	ASCRP3002843	chr3	+	62177142	62204657	exonic	NM_002841	PTPRG	ATCCTTCTCATTGCTGTGCTCGTTTACTGGAGTTTGCAGCTCTCCACCCATCCACATGAA	hsa-miR-6868-3p,hsa-miR-5196-3p,hsa-miR-8075,hsa-miR-6803-5p,hsa-miR-6756-5p
hsa_circRNA_403649		25242744	8.18651	8.06641	-6.48023	-5.8075	0.392843	0.567066	P	P	false	ASCRP3013224	chr6	+	83806449	83810605	exonic	NM_015018	DOPEY1	TTGGACCTAAGCGACTTGCCAAAGATCTTTTTTTATATAGGAAGGAACACACAAGTAGTT	hsa-miR-4255,hsa-miR-618,hsa-miR-124-5p,hsa-miR-520a-3p,hsa-miR-3668
hsa_circRNA_062557	hsa_circ_0062557	circBase	8.66863	8.34076	-5.99811	-5.53315	0.0286277	0.0146525	P	P	false	ASCRP3000566	chr22	-	24108020	24109780	exonic	NM_213720	CHCHD10	AAGACACAAATGTGCAATTAAAAGTTTATTTTAGACCACACCGCCCAGCCGCGCCCTCTG	hsa-miR-6782-5p,hsa-miR-6846-5p,hsa-miR-6756-5p,hsa-miR-637,hsa-miR-6787-5p
hsa_circRNA_061376	hsa_circ_0061376	circBase	12.0742	12.1317	-2.59254	-1.74223	0.308964	0.377839	P	P	false	ASCRP3008730	chr21	-	30428647	30446010	exonic	uc002ynb.3	CCT8	GATGTTATAATAAACATATTGTTACTGTCAAGAGGCGGCCCCACGCTGCTTTCCCAGAAG	hsa-miR-1248,hsa-miR-6868-3p,hsa-miR-19b-1-5p,hsa-miR-515-5p,hsa-miR-22-5p
hsa_circRNA_104027	hsa_circ_0007932	circBase	8.08356	7.66116	-6.58318	-6.21275	0.551933	0.603412	P	P	false	ASCRP3009441	chr5	-	177053436	177059739	exonic	NR_026921	LOC202181	GGACTGGAAACTGCTCACCTATGTCATGGAGGAAGAGGACTTCATTGACTTAACTAGAGA	hsa-miR-891a-3p,hsa-miR-541-3p,hsa-miR-654-5p,hsa-miR-187-3p,hsa-miR-608
hsa_circRNA_104728	hsa_circ_0086242	circBase	13.3594	12.9534	-1.30732	-0.920523	0.363086	0.395243	P	P	false	ASCRP3007767	chr9	-	3330258	3395596	exonic	NM_002919	RFX3	GAATTCTGGTCACTCAGTGACACACACAACTCGGGCCTCCCCAGCGACAAGACCATCATG	hsa-miR-136-5p,hsa-miR-199b-5p,hsa-miR-370-3p,hsa-miR-597-5p,hsa-miR-520g-3p
hsa_circRNA_405952		25070500	9.85911	9.79637	-4.80763	-4.07754	0.308024	0.496716	P	P	false	ASCRP3001163	chr2	-	122125405	122135069	sense overlapping	NM_015282	CLASP1	ACAGTGTGCTGTGCTGCAGGTTATCCCTAGGCTAAAAGAGAACTCTGTATGAGTTAAATG	hsa-miR-1277-5p,hsa-miR-6867-3p,hsa-miR-6738-3p,hsa-miR-6855-5p,hsa-miR-619-5p
hsa_circRNA_029053	hsa_circ_0029053	circBase	8.95136	8.69805	-5.71537	-5.17586	0.598087	0.580658	P	P	false	ASCRP3004565	chr12	-	122701034	122709295	exonic	NM_138930	DIABLO	CATATCAAACTGGTTCCTGCTTGGCTCGAGTTTGAGTTTACAGCCCCTGCAAGTAAATCC	hsa-miR-146a-3p,hsa-miR-760,hsa-miR-26a-5p,hsa-miR-4769-3p,hsa-miR-6758-5p
hsa_circRNA_091537	hsa_circ_0091537	circBase	11.8494	11.5722	-2.81736	-2.30173	0.351988	0.510697	P	P	false	ASCRP3010812	chrX	-	130883333	130918067	exonic	NR_026975	FIRRE	TACTTTATGAGGACATGGATCCCTGAGGTCGGTCCCCAATACGACAAGACAATTTGATAT	hsa-miR-924,hsa-miR-4279,hsa-miR-6072,hsa-miR-3691-3p,hsa-miR-6499-3p
hsa_circRNA_104006	hsa_circ_0074945	circBase	7.40884	7.17291	-7.2579	-6.701	0.475218	0.403555	M	P	false	ASCRP3000675	chr5	+	169108747	169116337	exonic	NM_004946	DOCK2	AAGGAGATTGAGATGCTCAACAATCTGAAGGTGGTCTTCACGAATCCTTGAGCTTGATTT	hsa-miR-374a-3p,hsa-miR-196a-5p,hsa-miR-670-3p,hsa-miR-196b-5p,hsa-miR-671-5p
hsa_circRNA_100339	hsa_circ_0000131	circBase	7.65089	7.75704	-7.01584	-6.11687	0.499549	0.359159	P	P	false	ASCRP3000863	chr1	+	151611363	151641111	exonic	NM_030918	SNX27	AATGACAATGACCTTGCTGTTACCTACTTCTTTCATCAGGAACCACGTGAATGTTGAGGG	hsa-miR-410-5p,hsa-miR-219a-5p,hsa-miR-200a-3p,hsa-miR-194-5p,hsa-miR-30b-5p
hsa_circRNA_000122	hsa_circ_0000122	circBase	12.7377	12.9819	-1.92902	-0.891966	0.127099	0.193488	P	P	false	ASCRP3005698	chr1	+	145439832	145440140	intronic	NM_001039703	NBPF10	CGGGTGTCTGTCTCTGCTCGAATTGACAGAAAAGGATTCTGTGAAGGCTTTTCTTGACCG	hsa-miR-627-3p,hsa-miR-510-5p,hsa-miR-552-3p,hsa-miR-4695-3p,hsa-miR-503-3p
hsa_circRNA_043944	hsa_circ_0043944	circBase	10.5836	10.4884	-4.0831	-3.38547	0.225659	0.359413	M	P	false	ASCRP3010723	chr17	-	41166621	41174459	exonic	NM_006373	VAT1	TACCACAGCTGCCTTTGTGTGTTTGTGTCAATAAAAAGCCAAACCCTGGGCTCGCCCGGC	hsa-miR-6734-3p,hsa-miR-4667-5p,hsa-miR-6087,hsa-miR-7111-5p,hsa-miR-4700-5p
hsa_circRNA_077753	hsa_circ_0077753	circBase	8.14834	7.93531	-6.5184	-5.9386	0.85942	0.826227	P	P	false	ASCRP3002387	chr6	+	121756744	121770873	exonic	uc003pyr.3	GJA1	AGTATAAACATAGAGTCAGTGGCTTGAAACTTTTAAAAGCTCTGTGCTCCAAGTTACAAA	hsa-miR-4668-5p,hsa-miR-3662,hsa-miR-4502,hsa-miR-185-5p,hsa-miR-3609
hsa_circRNA_003153	hsa_circ_0003153	circBase	7.38262	7.42975	-7.28411	-6.44416	0.380125	0.382371	P	P	false	ASCRP3008673	chr9	-	34269254	34286702	exonic	NM_194313	KIF24	GATGGAAGGTGCAGAAATAAATCAGAGTCTACTGGCTGCTCTTTGCAAGAGAAGATAGCA	hsa-miR-502-5p,hsa-miR-3130-3p,hsa-miR-6806-3p,hsa-miR-623,hsa-miR-6841-3p
hsa_circRNA_004417	hsa_circ_0004417	circBase	7.49351	6.98114	-7.17323	-6.89277	0.155708	0.194537	P	P	false	ASCRP3002076	chr1	+	219366423	219414650	sense overlapping	NM_138794	LYPLAL1	AGCCATCCAACCTACATAAGACTATGACATCATATACTCCTATGAAAGGAGGAATCTCCA	hsa-miR-3145-3p,hsa-miR-1277-5p,hsa-miR-3916,hsa-miR-548n,hsa-miR-3976
hsa_circRNA_039219	hsa_circ_0039219	circBase	10.788	11.2116	-3.87873	-2.66228	0.569753	0.576171	P	P	false	ASCRP3007556	chr16	+	46934593	46950619	exonic	NM_133443	GPT2	GAAGAGAAGCTCTTTCTCCTGGCTGATGAGGTGATGGCACTATGCACCTACCCAAACCTG	hsa-miR-4518,hsa-miR-660-3p,hsa-miR-769-3p,hsa-miR-542-5p,hsa-miR-3670
hsa_circRNA_103121	hsa_circ_0008795	circBase	9.00929	8.85071	-5.65744	-5.0232	0.262259	0.256192	P	P	false	ASCRP3012979	chr21	-	34906884	34907626	exonic	NM_000819	GART	TTCATTTTGAGCCATCTCAATCAGTGACCACACTGCCCTTGCTCAATTCTGCAAAGAGAA	hsa-miR-92b-3p,hsa-miR-92a-3p,hsa-miR-330-3p,hsa-miR-25-3p,hsa-miR-367-3p
hsa_circRNA_104585	hsa_circ_0083866	circBase	7.83777	8.83392	-6.82896	-5.03999	0.189641	0.178945	P	P	false	ASCRP3009106	chr8	-	30565588	30569605	exonic	NM_000637	GSR	GCCTGAATGCCATCTATCAAAACAATCTCACCAAGGTGAATGTTGGATGTGTACCCAAAA	hsa-miR-890,hsa-miR-34a-3p,hsa-miR-517c-3p,hsa-miR-517a-3p,hsa-miR-517b-3p
hsa_circRNA_102247	hsa_circ_0046462	circBase	11.2458	11.2949	-3.42089	-2.57898	0.675232	0.585654	P	P	false	ASCRP3012314	chr17	+	80721840	80726442	exonic	NM_005993	TBCD	TGGACCGTATTCTCCAAATAGCAGAGAATGGATGATGAACTTGTTGTTGGACATAGTGCA	hsa-miR-576-3p,hsa-miR-219a-2-3p,hsa-miR-551b-5p,hsa-miR-758-3p,hsa-miR-638
hsa_circRNA_009068	hsa_circ_0009068	circBase	7.45935	7.06491	-7.20739	-6.809	0.0950416	0.076473	P	M	false	ASCRP3000447	chr17	+	45668082	45682918	exonic	NM_006310	NPEPPS	AACCTGGAGAAGGAATGGTGGACTCATCTTTGGTTAAATGAAGGTTTTGCATCCTGGATT	hsa-miR-107,hsa-miR-103a-3p,hsa-miR-1179,hsa-miR-412-3p,hsa-miR-7157-5p
hsa_circRNA_029929	hsa_circ_0029929	circBase	10.6984	10.4138	-3.96829	-3.46014	0.575353	0.596742	P	P	false	ASCRP3011146	chr13	+	32893213	32900750	exonic	NM_000059	BRCA2	TCAAGTTCTTTAGCTACACCACCCACCCTTAGTTCTACTGTGCTCATAGATTTAGGACCA	hsa-miR-6756-5p,hsa-miR-5002-5p,hsa-miR-8083,hsa-miR-6874-5p,hsa-miR-6858-3p
hsa_circRNA_102602	hsa_circ_0052318	circBase	7.51057	7.23711	-7.15616	-6.6368	0.307498	0.233087	P	P	false	ASCRP3001884	chr19	-	58436990	58439415	exonic	NM_133460	ZNF418	AGAGGAATTGGTTGTTGGTGTGGATCAGAAGATGAGGAGGCACCTTCTAAGAAGAGCATT	hsa-miR-199b-5p,hsa-miR-199a-5p,hsa-miR-188-3p,hsa-miR-155-3p,hsa-miR-543
hsa_circRNA_070626	hsa_circ_0070626	circBase	7.81696	7.33674	-6.84978	-6.53718	0.572626	0.716696	P	P	false	ASCRP3008179	chr4	-	109780811	109790306	exonic	NM_032518	COL25A1	GAGATCATAGACTACAACGGCAACCTCCACGAAGCCTTACAGGGAGAACCAGGTTTCATT	hsa-miR-133a-3p,hsa-miR-133b,hsa-miR-6826-3p,hsa-miR-6846-3p,hsa-miR-6832-3p
hsa_circRNA_103209	hsa_circ_0009004	circBase	11.1356	11.3383	-3.53115	-2.53559	0.281465	0.219016	P	P	false	ASCRP3008186	chr22	-	36712561	36714370	exonic	NM_002473	MYH9	GAGATCTTTGATCTGCCCAAAAGGTGTCCCATCTCTTGGGTATCAATGTGACCGATTTCA	hsa-miR-431-3p,hsa-miR-572,hsa-miR-593-5p,hsa-miR-876-5p,hsa-miR-23b-3p
hsa_circRNA_401170		25242744	12.5074	12.3661	-2.15935	-1.50777	0.325458	0.402042	M	P	false	ASCRP3000281	chr13	+	78318417	78320990	exonic	NM_144595	SLAIN1	AAATAGGACCAATGGAGGTTACACTTCCAGGGGCTCCCCACTCAGTCCCCAGTCATCTAT	hsa-miR-6881-3p,hsa-miR-4691-5p,hsa-miR-4646-5p,hsa-miR-200b-3p,hsa-miR-1257
hsa_circRNA_104479	hsa_circ_0001741	circBase	7.39566	7.43243	-7.27107	-6.44148	0.0833709	0.0910221	P	P	false	ASCRP3001158	chr7	-	128655032	128658211	exonic	NM_012470	TNPO3	ACAGTAGTATCTCTATTGGTTCATGCATGGGAGATCTCAGACCAGTTGTTACAGATCCGG	hsa-miR-545-3p,hsa-miR-199b-5p,hsa-miR-552-3p,hsa-miR-188-5p,hsa-miR-199a-5p
hsa_circRNA_102438	hsa_circ_0049220	circBase	10.3705	10.5047	-4.29625	-3.36925	0.469049	0.575255	P	P	false	ASCRP3007213	chr19	-	10270333	10288043	exonic	NM_001379	DNMT1	CTTTGAGAGTTATGAGGCGCTTCCCCAGCACAAACTGACCTGCTTCAGCTGAACCTTCAC	hsa-miR-627-3p,hsa-miR-130b-5p,hsa-miR-1468-5p,hsa-miR-659-3p,hsa-miR-335-3p
hsa_circRNA_006575	hsa_circ_0006575	circBase	7.96459	7.90735	-6.70214	-5.96656	0.276466	0.241025	P	P	false	ASCRP3005485	chr1	-	155874101	155874595	exonic	NM_006912	RIT1	CCTGTGGTTCTTGTGGGAAACAAGTCAGACCTCAAACAGCTAAGACAGAAGATGCTTATA	hsa-miR-6738-3p,hsa-miR-1976,hsa-miR-802,hsa-miR-3607-3p,hsa-miR-4798-3p
hsa_circRNA_053944	hsa_circ_0053944	circBase	8.54185	7.74225	-6.12488	-6.13166	0.417238	0.573989	P	P	false	ASCRP3008380	chr2	-	33808728	33810511	exonic	uc002roz.1	FAM98A	GAGGTGTGCTTTGTGTGAAAGGTGAGCAATAAAGTATCTGTTAAGTTCGTGTTGATGGGC	hsa-miR-877-3p,hsa-miR-6829-3p,hsa-miR-4701-5p,hsa-miR-6791-3p,hsa-miR-5193
hsa_circRNA_103993	hsa_circ_0001546	circBase	9.50952	9.28298	-5.15721	-4.59093	0.0957927	0.115482	P	P	false	ASCRP3009382	chr5	-	153413350	153414527	exonic	NM_018691	FAM114A2	GGAATCCCTGGTCCCAGTGAAATTTCAACTGAAGTCAAGTATGTAGCAGCTGATGTTCTA	hsa-miR-152-5p,hsa-miR-29a-5p,hsa-miR-1271-5p,hsa-miR-29b-1-5p,hsa-miR-421
hsa_circRNA_400076	hsa_circ_0092276	circBase	7.75473	7.76169	-6.91201	-6.11222	0.419392	0.489043	P	P	false	ASCRP3012705	chr3	+	52524247	52524687	intronic	ENST00000345716	NISCH	TGTTCCTGCTGGATGTGCTGCACACCTAGGAACCTTGTGCTTGCCTGCCAGTAGGCACAG	hsa-miR-149-5p,hsa-miR-892b,hsa-miR-431-3p,hsa-miR-516b-3p,hsa-miR-516a-3p
hsa_circRNA_102483	hsa_circ_0049998	circBase	7.17981	6.36382	-7.48692	-7.51009	0.175576	0.122029	P	A	false	ASCRP3007502	chr19	+	17626981	17628659	exonic	NM_012088	PGLS	GAACTGTCATCTTTGTGGCAACTGGAGAAGGCAAGGCAGCTGTTCTGAAGACGCATCTTC	hsa-miR-608,hsa-miR-449b-3p,hsa-miR-761,hsa-miR-506-5p,hsa-miR-145-5p
hsa_circRNA_102130	hsa_circ_0005652	circBase	9.55003	9.30852	-5.1167	-4.56539	0.498758	0.491945	P	P	false	ASCRP3001374	chr17	+	53016284	53024673	exonic	NM_005486	TOM1L1	ACCTCACCTCAAGCCACGCATATGATAATATTTCAGCCTTCCAAGTTCTGATGTAACAAA	hsa-miR-329-5p,hsa-miR-671-5p,hsa-miR-515-5p,hsa-miR-20b-3p,hsa-miR-541-3p
hsa_circRNA_402290		25242744	7.75944	8.56067	-6.9073	-5.31325	0.573729	0.703735	P	P	false	ASCRP3012060	chr2	-	64126607	64139559	exonic	NM_016516	VPS54	TGCACGAAGCTATATTTGATCTCCTTCCAGAAGAACAAACACAGGACTACCATGATCACA	hsa-miR-3671,hsa-miR-708-5p,hsa-miR-153-5p,hsa-miR-1910-3p,hsa-miR-6735-5p
hsa_circRNA_406597		25070500	10.1687	10.3359	-4.49805	-3.538	0.579653	0.579748	P	P	false	ASCRP3010767	chr5	-	37115061	37122590	exonic	NM_023073	C5orf42	TACGCAGTCTCCAGTTACCTTCCAAAAAGCTTTACATGACTTCAAGGGAAATAAGGCTGA	hsa-miR-7-5p,hsa-miR-34b-5p,hsa-miR-6881-3p,hsa-miR-7850-5p,hsa-miR-5003-3p
hsa_circRNA_104327	hsa_circ_0001971	circBase	13.3912	13.5985	-1.27556	-0.275425	0.15952	0.169861	P	P	false	ASCRP3001208	chr7	-	23015828	23023664	exonic	NM_032581	FAM126A	ACATGCCCAGTGTTTCTCTTCAGTCACTGTGTCAAATTTGTTCAAGACATTACCAGAAAC	hsa-miR-152-5p,hsa-miR-103a-3p,hsa-miR-107,hsa-miR-505-3p,hsa-miR-9-5p
hsa_circRNA_001266	hsa_circ_0001266	circBase	8.32225	8.46441	-6.34448	-5.4095	0.398136	0.627312	P	P	false	ASCRP3008725	chr3	+	10077970	10081529	exonic	NM_033084	FANCD2	GATGTGGGGAAAGAACTCAGCCTGCCATTATCAAAACCTTATTTGAGAAGTTGCCAGAAT	hsa-miR-4502,hsa-miR-16-2-3p,hsa-miR-3942-5p,hsa-miR-502-5p,hsa-miR-138-5p
hsa_circRNA_400013	hsa_circ_0092280	circBase	7.59185	7.18374	-7.07488	-6.69017	0.537789	0.705621	P	P	false	ASCRP3013473	chr1	-	173835052	173835312	intronic	ENST00000412059	GAS5	TTTGGCAGGGGGTGAACACTCATCTGTGGCTATTCTAAAGTGAAACTGTATCCAAGTAAG	hsa-miR-548a-3p,hsa-miR-532-5p,hsa-miR-30d-3p,hsa-miR-586,hsa-miR-1323
hsa_circRNA_104134	hsa_circ_0004136	circBase	9.15563	9.68067	-5.5111	-4.19324	0.588266	0.603167	P	P	false	ASCRP3008384	chr6	+	73713630	73751785	exonic	NM_019842	KCNQ5	GAGGTTTGCTCGAAAGCCCTTCTGTGTTATAGTTTTCTCCTTGTCTTTGGTTGCTTGATT	hsa-miR-508-5p,hsa-miR-502-5p,hsa-miR-99a-5p,hsa-miR-10b-3p,hsa-miR-519d-5p
hsa_circRNA_000761	hsa_circ_0000761	circBase	7.78003	6.92382	-6.8867	-6.95009	0.11637	0.154736	P	P	false	ASCRP3000260	chr17	-	37455242	37457328	exonic	NM_032875	FBXL20	AAAGTTAAGTCTTCGTGGATGTCTTGGAGTGGGAGACAATGCATTAAGGCCTGGAATGTT	hsa-miR-4713-5p,hsa-miR-3156-3p,hsa-miR-532-3p,hsa-miR-5092,hsa-miR-3145-5p
hsa_circRNA_103562	hsa_circ_0007345	circBase	11.497	11.785	-3.16972	-2.08888	0.384137	0.433927	P	P	false	ASCRP3004410	chr3	-	196812450	196846401	exonic	NM_004087	DLG1	CAGTAAACGCAGCTTCTTCTCAGCCTGTTGATAACCATGTTAGCCCATCTTCCTTCTTGG	hsa-miR-301a-5p,hsa-miR-376c-3p,hsa-miR-515-5p,hsa-miR-627-3p,hsa-miR-519e-5p
hsa_circRNA_101156	hsa_circ_0028342	circBase	7.40107	7.37826	-7.26567	-6.49565	0.653865	0.453675	P	P	false	ASCRP3004358	chr12	-	112528529	112530940	exonic	NM_024953	NAA25	CAGGCACTGACTATCCTTTACCGGGAGATGCACCGACATTATCTTGACAATGGTAATAAT	hsa-miR-17-3p,hsa-miR-33b-3p,hsa-miR-550a-5p,hsa-miR-550a-3-5p,hsa-miR-145-5p
hsa_circRNA_102954	hsa_circ_0003923	circBase	9.60168	9.78511	-5.06505	-4.0888	0.316141	0.420713	P	P	false	ASCRP3008716	chr2	+	238933982	238940895	exonic	NM_080678	UBE2F	GATGTCGTTTGGGGATTAAACTCTTTGTTTACTCCTCCCAAAGTGAAATGCCTGACCAAG	hsa-miR-593-3p,hsa-miR-342-5p,hsa-miR-501-5p,hsa-miR-515-5p,hsa-miR-887-5p
hsa_circRNA_100350	hsa_circ_0014528	circBase	9.61175	9.30176	-5.05498	-4.57215	0.652495	0.495827	P	P	false	ASCRP3007757	chr1	-	155235650	155236686	exonic	NM_003993	CLK2	GAATTCAGACTATGAGCTCACCTACAACCTAGAGAAGCCTCTGTGTCCAGATGTTTGACT	hsa-miR-196b-5p,hsa-miR-196a-5p,hsa-miR-766-5p,hsa-miR-541-3p,hsa-miR-592
hsa_circRNA_406682		25070500	8.41049	7.4117	-6.25625	-6.46221	0.667256	0.667134	P	P	false	ASCRP3003400	chr5	-	139421954	139422721	sense overlapping	NM_004883	NRG2	CAAAAATCTCAAGAAAGAGGTGGGCAAGATCCTGTGCACTGACTGCGCGGGCTCTGTTTC	hsa-miR-639,hsa-miR-6743-3p,hsa-miR-4687-3p,hsa-miR-637,hsa-miR-1913
hsa_circRNA_048085	hsa_circ_0048085	circBase	12.2423	12.1098	-2.42446	-1.76407	0.352114	0.425918	P	P	false	ASCRP3001256	chr19	+	676388	683392	exonic	NM_005860	FSTL3	ACCAAGGAAATAAAGACTCAAGCCATTTGGGAAGTCGGTGCCGCTGCCGTCTCTGCGTTC	hsa-miR-500b-3p,hsa-miR-6069,hsa-miR-6862-3p,hsa-miR-4763-3p,hsa-miR-6784-3p
hsa_circRNA_070733	hsa_circ_0070733	circBase	4.92225	6.91861	-9.74448	-6.9553	0.0620242	0.187451	A	P	false	ASCRP3009253	chr4	-	119237336	119259469	exonic	NM_003619	PRSS12	GCTGGACTGAGCTGAATACATACGTGGTTTGTCGACAATTGGGATTTAAGATCAGTACGA	hsa-miR-6882-3p,hsa-miR-24-3p,hsa-miR-5000-3p,hsa-miR-1324,hsa-miR-511-5p
hsa_circRNA_085959	hsa_circ_0085959	circBase	9.54647	9.59967	-5.12026	-4.27424	0.41772	0.432342	P	P	false	ASCRP3004634	chr8	+	145151936	145152037	exonic	NM_001916	CYC1	CATCGAAAACGCATGGGGCTCAAGGCACCCCAGCTACCATGTCCCAGATAGCCAAGGATG	hsa-miR-5691,hsa-miR-24-3p,hsa-miR-4735-3p,hsa-miR-6805-3p,hsa-miR-4756-5p
hsa_circRNA_406337		25070500	7.70758	7.51484	-6.95916	-6.35907	0.515529	0.593129	P	P	false	ASCRP3009629	chr3	+	122842182	122843190	sense overlapping	NM_006810	PDIA5	GGCTGAAGAAGGATAGTGGACATGTGGACCCCTGGAGCCAGAATATGTTCAGAATTCTGA	hsa-miR-4739,hsa-miR-5703,hsa-miR-4434,hsa-miR-2110,hsa-miR-6868-3p
hsa_circRNA_406908		25070500	6.44293	7.28728	-8.2238	-6.58663	0.671972	0.62795	A	P	false	ASCRP3008094	chr7	+	7916911	7923977	intronic	ENST00000468567	RPA3-AS1	GAGAATGGAATGATCCCGACCAACAAAGAAAATTCATCCAGTGTGACTGTATCAGACCCT	hsa-miR-6809-3p,hsa-miR-6881-3p,hsa-miR-3125,hsa-miR-1252-5p,hsa-miR-548n
hsa_circRNA_100065	hsa_circ_0000018	circBase	7.43701	7.45964	-7.22972	-6.41427	0.146017	0.178059	P	P	false	ASCRP3009117	chr1	+	15860731	15863309	exonic	NM_015291	DNAJC16	GCCTGTGTGGAAAGAAGTCATTCAAGAACTGGAAGAATTGGGCATCCTGACAAAAACAAA	hsa-miR-454-3p,hsa-miR-639,hsa-miR-301a-3p,hsa-miR-597-3p,hsa-miR-95-5p
hsa_circRNA_407266		25070500	9.80162	9.90378	-4.86511	-3.97014	0.421074	0.523314	P	P	false	ASCRP3005306	chrX	+	10058810	10084547	exonic	NM_015691	WWC3	CCGCTTAACATCCTACCTCCAGTCCCAGTTAAAAAGGATTGATCGGAAGATGTCAAGTAC	hsa-miR-1914-5p,hsa-miR-4778-3p,hsa-miR-4268,hsa-miR-103a-2-5p,hsa-miR-6868-3p
hsa_circRNA_036272	hsa_circ_0036272	circBase	11.8183	11.6529	-2.8484	-2.22104	0.396772	0.410151	P	P	false	ASCRP3000806	chr15	-	74738317	74742410	exonic	NM_032907	UBL7	AATATACCTGATGGTCAACTCTCGTTGGTGCCTGCTCACCCAGCCCTCGTCAATGCCATT	hsa-miR-6829-5p,hsa-miR-6837-5p,hsa-miR-3135b,hsa-miR-3620-5p,hsa-miR-4725-3p
hsa_circRNA_403922		25242744	10.2167	10.072	-4.45003	-3.80191	0.242951	0.247134	P	P	false	ASCRP3009479	chr7	+	128843224	128846428	exonic	NM_005631	SMO	GGAGGCTACTTCCTCATCCGAGGCCTCCGGAATGCCCCCCGCTGCTGGGCAGTGATCCAG	hsa-miR-4640-5p,hsa-miR-6722-3p,hsa-miR-3194-5p,hsa-miR-3157-5p,hsa-miR-1283
hsa_circRNA_102445	hsa_circ_0004552	circBase	8.7002	7.7724	-5.96654	-6.10152	0.227195	0.32397	P	P	false	ASCRP3000051	chr19	+	11015626	11019883	exonic	NM_199141	CARM1	AAAACCACACCGACTTCAAGGACAAGATGAAGATGTGTGTGTCTTTAAGTGCTCAGTGTC	hsa-miR-644a,hsa-miR-572,hsa-miR-19b-2-5p,hsa-miR-19b-1-5p,hsa-miR-548a-3p
hsa_circRNA_002261	hsa_circ_0002261	circBase	10.1097	10.0965	-4.55706	-3.7774	0.233521	0.325792	P	M	false	ASCRP3010323	chr10	+	51853027	51853677	exonic	NM_001005751	FAM21A	GTTAAGGAGGATGAAGAGGATAACTTATTCGCACCCCCCAAGCTGACCGACGAGGACTTC	hsa-miR-1225-3p,hsa-miR-668-3p,hsa-miR-1915-5p,hsa-miR-637,hsa-miR-1276
hsa_circRNA_065649	hsa_circ_0065649	circBase	8.43366	8.51516	-6.23307	-5.35875	0.0461012	0.0498279	P	P	false	ASCRP3008731	chr3	-	49405860	49413024	exonic	NM_001664	RHOA	GATGTTATACTGATGTGTTTTTCCATCGACAGCCCTGATAGTTTAGCAATGGCTGCCATC	hsa-miR-3184-5p,hsa-miR-6861-5p,hsa-miR-4318,hsa-miR-371a-5p,hsa-miR-618
hsa_circRNA_101632	hsa_circ_0005889	circBase	11.3865	11.6228	-3.28023	-2.25115	0.608166	0.622766	P	P	false	ASCRP3006563	chr15	+	85657103	85661070	exonic	NM_002605	PDE8A	CTGATGTGCTTCATGCCACTGCCTATTTTCTCTCCAAGGAGAGGATAAAGGTAATCAATA	hsa-miR-432-5p,hsa-miR-34c-5p,hsa-miR-759,hsa-miR-203a-5p,hsa-miR-624-3p
hsa_circRNA_001185	hsa_circ_0001185	circBase	7.2486	6.45929	-7.41813	-7.41462	0.233567	0.0744538	P	A	false	ASCRP3002824	chr21	+	34804483	34805178	exonic	NM_005534	IFNGR2	ATCCCATTACAGATAGAAGAGGTCAAAGGCCCTTTCAGAAGCAACTCCATTTCATTGGAT	hsa-miR-4727-5p,hsa-miR-122-5p,hsa-miR-378c,hsa-miR-127-5p,hsa-miR-378b
hsa_circRNA_002876	hsa_circ_0002876	circBase	10.0691	9.89287	-4.5976	-3.98104	0.29268	0.438325	P	P	false	ASCRP3000205	chr17	+	19213197	19232960	exonic	NM_014964	EPN2	AAAGATGACTTTTCTGAATTTGACAACCTTCGGACTTCAAAAAAAACAGCCACCTCCCCG	hsa-miR-1915-3p,hsa-miR-6764-5p,hsa-miR-4443,hsa-miR-1301-3p,hsa-miR-6875-3p
hsa_circRNA_019917	hsa_circ_0019917	circBase	8.90328	9.01149	-5.76346	-4.86242	0.680758	0.737304	P	P	false	ASCRP3003774	chr10	-	105795020	105799398	exonic	NM_000494	COL17A1	CAATGTGTGGTCCAGCATCAGCGTGGAGGACCTCTCGTCTTACTTACATAGCGAGCAAGG	hsa-miR-637,hsa-miR-6852-5p,hsa-miR-615-5p,hsa-miR-4532,hsa-miR-328-5p
hsa_circRNA_102038	hsa_circ_0043082	circBase	9.7567	10.0495	-4.91003	-3.82442	0.814719	0.783246	P	P	false	ASCRP3005073	chr17	+	33310020	33313150	exonic	NM_002311	LIG3	CCAGTACCAATCCCCGGAAATTTTCTGGCTTTTCAGCTATATGTCTTTGGCTTTCAAGAT	hsa-miR-494-5p,hsa-miR-335-3p,hsa-miR-9-5p,hsa-miR-192-3p,hsa-miR-188-3p
hsa_circRNA_404488		25070500	9.18846	9.62801	-5.47827	-4.2459	0.699143	0.791854	P	P	false	ASCRP3002232	chr1	+	41456925	41457407	intronic	ENST00000372616	CTPS1	AGGAGAAACCCCTACTTCTGTCATTTTTTCCTTCTATTTCCTGATAGCTGGTTGCAGTGT	hsa-miR-4667-5p,hsa-miR-3916,hsa-miR-4433a-3p,hsa-miR-5586-3p,hsa-miR-335-5p
hsa_circRNA_104120	hsa_circ_0076742	circBase	6.88503	6.85821	-7.78171	-7.0157	0.295653	0.238581	A	P	false	ASCRP3008605	chr6	-	52132662	52134024	exonic	NM_002388	MCM3	GATGAAGAGGAGAAAAGCCAAGAGGACCAGGAGCAGAAGAGGAAGAGACATCTCCAGTTA	hsa-miR-103a-2-5p,hsa-miR-559,hsa-miR-618,hsa-miR-361-5p,hsa-miR-516b-3p
hsa_circRNA_101431	hsa_circ_0006947	circBase	7.32158	7.10629	-7.34516	-6.76762	0.28903	0.273591	P	P	false	ASCRP3010726	chr14	-	93760203	93761283	exonic	NM_018167	BTBD7	TACCACATAGCACTGTTCTTGGAATTTAACATGCTTGCACAAGGGACCTCATCCTATTCT	hsa-miR-148a-3p,hsa-miR-454-3p,hsa-miR-103a-2-5p,hsa-miR-489-3p,hsa-miR-29a-5p
hsa_circRNA_104536	hsa_circ_0004673	circBase	8.65297	8.83272	-6.01376	-5.04119	0.267622	0.343782	P	P	false	ASCRP3005111	chr7	-	156516805	156619438	exonic	NM_022458	LMBR1	CCATCTTGGTTTTGAGCTCTGCTCTGCCTGTGATGTCGAGAACACTGGGTTGTTTTTGAG	hsa-miR-551b-5p,hsa-miR-29b-2-5p,hsa-miR-498,hsa-miR-621,hsa-miR-802
hsa_circRNA_064340	hsa_circ_0064340	circBase	8.04148	8.11942	-6.62525	-5.75449	0.613516	0.786852	P	P	false	ASCRP3010962	chr3	+	12531282	12538053	exonic	NM_025265	TSEN2	TATCATCACATCAAAGAGAATACCTCCTCTGAAAAATGGCAGAAGCAGTTTTCCATGCCC	hsa-miR-182-5p,hsa-miR-4260,hsa-miR-127-5p,hsa-miR-6847-5p,hsa-miR-485-3p
hsa_circRNA_104881	hsa_circ_0088088	circBase	7.37609	6.39731	-7.29064	-7.4766	0.270787	0.258011	P	A	false	ASCRP3002935	chr9	+	115166274	115171301	exonic	NM_032303	HSDL2	ATGAACGTGAACACCAGAGGCACCTACCTTGCGAGGCTGGCAGGATGTACAGTTTTTATC	hsa-miR-16-5p,hsa-miR-135b-5p,hsa-miR-424-5p,hsa-miR-135a-5p,hsa-miR-15a-5p
hsa_circRNA_101441	hsa_circ_0033408	circBase	15.1919	14.9503	0.525158	1.07639	0.355638	0.44399	P	P	false	ASCRP3008467	chr14	+	102842986	102931626	exonic	NM_014844	TECPR2	GATAATGATTGAGCCACCTGTCCAGCCCCCAGGTTTCCCTAGATGACAAATAAACATTCC	hsa-miR-298,hsa-miR-619-5p,hsa-miR-1301-3p,hsa-miR-486-3p,hsa-miR-23a-5p
hsa_circRNA_029975	hsa_circ_0029975	circBase	8.90929	8.372	-5.75745	-5.50191	0.492188	0.55733	P	P	false	ASCRP3013188	chr13	+	35615069	35633000	exonic	NM_015678	NBEA	TTGCAATTCATCAGTTAGGACCTGGATATAAGCTGGTTGGTGGAGAATTTGACTTGGAGA	hsa-miR-4502,hsa-miR-215-3p,hsa-miR-4762-3p,hsa-miR-4728-3p,hsa-miR-7157-3p
hsa_circRNA_007483	hsa_circ_0007483	circBase	8.12394	7.73761	-6.5428	-6.1363	0.702962	0.81405	P	P	false	ASCRP3008050	chr11	+	132016175	132016811	intronic	ENST00000498764	NTM	GACTTTTAATGCACTTTTGGAAGTACAGGTGCACTATTGACAACCGGGTCACCCGGGTGG	hsa-miR-3613-3p,hsa-miR-5688,hsa-miR-329-5p,hsa-miR-4722-3p,hsa-miR-6894-5p
hsa_circRNA_045709	hsa_circ_0045709	circBase	7.82375	6.78761	-6.84298	-7.0863	0.627491	0.491884	P	A	false	ASCRP3013502	chr17	+	73753023	73753899	exonic	NM_000213	ITGB4	TTTGTTCTGCACTTAATAAATGGTTTTGCTACTGCTAGGCCAGCCACCGCATTCCGGGTG	hsa-miR-6748-5p,hsa-miR-6724-5p,hsa-miR-6773-5p,hsa-miR-6759-5p,hsa-miR-6741-5p
hsa_circRNA_041623	hsa_circ_0041623	circBase	8.80981	8.51856	-5.85692	-5.35535	0.399835	0.404194	P	P	false	ASCRP3009172	chr17	+	4845635	4848517	exonic	NM_015528	RNF167	GCTAATAAAATTGTTTCTTTGTGGACTAAGGGTTCCTTGTGGAGGCTCACCCAGACAATG	hsa-miR-4739,hsa-miR-1249-5p,hsa-miR-6780b-5p,hsa-miR-3151-5p,hsa-miR-6881-3p
hsa_circRNA_406347		25070500	10.1102	9.77285	-4.55658	-4.10106	0.447051	0.531094	P	P	false	ASCRP3010646	chr3	+	129008502	129008714	intronic	ENST00000383463	HMCES	TAATCTTTTCAACATCTATGTGACTATCACGCCCGGCCTACTTCTGTTGCATTCTATGGG	hsa-miR-548e-5p,hsa-miR-548y,hsa-miR-8057,hsa-miR-18a-5p,hsa-miR-18b-5p
hsa_circRNA_103972	hsa_circ_0074264	circBase	7.56436	7.45804	-7.10237	-6.41588	0.19331	0.184282	P	P	false	ASCRP3007504	chr5	+	139865173	139866645	exonic	NM_017747	ANKHD1	GAACTTCACAGGAGAACTCTCCTGCCCTTTTAGGAGTGCAAAAAGGATGGTTCAACAATG	hsa-miR-642a-3p,hsa-miR-23a-5p,hsa-miR-148b-5p,hsa-miR-873-3p,hsa-miR-888-3p
hsa_circRNA_404856		25070500	7.08959	7.57191	-7.57714	-6.302	0.339778	0.501607	A	P	false	ASCRP3008055	chr11	-	18303496	18308257	exonic	NM_007216	HPS5	GAGAAAAGGCAGAGGTCATCTTTTCTTGAGTCCCTTCTGCAACCAGAGTCTTTAAGGTTG	hsa-miR-4493,hsa-miR-619-5p,hsa-miR-6878-3p,hsa-miR-2115-5p,hsa-miR-3137
hsa_circRNA_001792	hsa_circ_0001792	circBase	8.1962	7.71912	-6.47054	-6.15479	0.642286	0.694758	P	P	false	ASCRP3011586	chr8	-	41518947	41519459	exonic	NM_000037	ANK1	TCTCCTTGGAGTAGCCTCTCGGGAGATCATTCGCAAGGTGGTTCGACAGATAGACTTGTC	hsa-miR-4685-3p,hsa-miR-3944-3p,hsa-miR-6756-3p,hsa-miR-6787-3p,hsa-miR-1469
hsa_circRNA_042079	hsa_circ_0042079	circBase	8.75599	8.48682	-5.91074	-5.38709	0.489057	0.588281	P	P	false	ASCRP3000543	chr17	-	9843442	9850300	exonic	NM_003644	GAS7	AAGAACTTAGCTAAGCTCTCTCAGAACTCCTTGGCTTCACAGGAGGAAGGATAAACTGTG	hsa-miR-6868-3p,hsa-miR-199a-3p,hsa-miR-199b-3p,hsa-miR-148a-5p,hsa-miR-1180-3p
hsa_circRNA_103557	hsa_circ_0068631	circBase	7.79569	8.32827	-6.87105	-5.54565	0.162701	0.293866	P	P	false	ASCRP3011013	chr3	-	195802029	195803993	exonic	NM_003234	TFRC	TATGGGACTATTGCTGTGATCGTCTTTTTCTTGATTGGTTCTTCTGTGTGGCAGTTCAGA	hsa-miR-22-5p,hsa-miR-218-2-3p,hsa-miR-544a,hsa-miR-758-3p,hsa-miR-615-3p
hsa_circRNA_062035	hsa_circ_0062035	circBase	9.64718	9.68146	-5.01955	-4.19245	0.431127	0.556263	P	P	false	ASCRP3006502	chr21	+	47410171	47424963	exonic	NM_001848	COL6A1	CTGACTTTTCCAAATAAAGGTTTTCACTCCTCTGGCTCCAGGGGACCCAAGGGCTACAAG	hsa-miR-5001-5p,hsa-miR-4685-5p,hsa-miR-661,hsa-miR-4739,hsa-miR-6089
hsa_circRNA_104619	hsa_circ_0084429	circBase	10.0021	9.80502	-4.66466	-4.06889	0.511052	0.489589	P	P	false	ASCRP3010004	chr8	-	48817428	48842572	exonic	NM_006904	PRKDC	GTCAGGATACTGTTGCCTTACTAGAAGCTATATTGAGAGATTCTCCCTGAGAAACAAGCA	hsa-miR-452-3p,hsa-miR-506-5p,hsa-miR-873-5p,hsa-miR-302d-5p,hsa-miR-302b-5p
hsa_circRNA_402019		25242744	13.3498	13.5666	-1.31689	-0.307347	0.521638	0.545951	P	P	false	ASCRP3006305	chr19	+	5143977	5144913	exonic	NM_015015	KDM4B	CTCTACAAGGCCAAGTTCATCTCCTCCGTCACCAGCCACATCTACCAGAAATGCGTGTAC	hsa-miR-6778-5p,hsa-miR-3677-3p,hsa-miR-4736,hsa-miR-2277-3p,hsa-miR-1266-5p
hsa_circRNA_102867	hsa_circ_0057289	circBase	5.79885	7.076	-8.86788	-6.79791	0.118557	0.282824	A	P	false	ASCRP3012157	chr2	-	183859566	183860566	exonic	NM_013436	NCKAP1	TGCCTTGTGAATACCTCTCTTTGGATGCAATGGAAAAGTGGATTATCTTCTCTTTCAGAT	hsa-miR-145-3p,hsa-miR-202-3p,hsa-miR-1185-5p,hsa-miR-503-3p,hsa-miR-612
hsa_circRNA_011286	hsa_circ_0011286	circBase	11.8618	12.0319	-2.80493	-1.84203	0.316282	0.374854	P	P	false	ASCRP3013599	chr1	+	31899500	31907527	exonic	NM_018565	SERINC2	TTTTTCTAATAAACAAGCCAGTGCGTGTACCATGGCCTCTTCTTCTTCACTCTCCTCTTC	hsa-miR-4763-3p,hsa-miR-6721-5p,hsa-miR-6756-5p,hsa-miR-4459,hsa-miR-4722-5p
hsa_circRNA_023143	hsa_circ_0023143	circBase	9.60966	9.39981	-5.05708	-4.4741	0.32479	0.424444	P	P	false	ASCRP3000760	chr11	+	67803928	67804114	exonic	NM_002496	NDUFS8	AATAAAACCACTCCGACCCCACGGGGCCCCAACTTTGAGTTCTCCACGGAGACCCATGAG	hsa-miR-4763-3p,hsa-miR-1254,hsa-miR-1909-3p,hsa-miR-6085,hsa-let-7a-2-3p
hsa_circRNA_028681	hsa_circ_0028681	circBase	10.0963	10.2356	-4.57046	-3.63829	0.68785	0.743202	P	P	false	ASCRP3006890	chr12	-	120138549	120148425	exonic	NM_007174	CIT	CTTACCTTTGGCCTTTGAAACTGCTTGGAAACTCCCTGCTGAAACTGGAAGGTGATGACC	hsa-miR-6860,hsa-miR-612,hsa-miR-5189-5p,hsa-miR-3187-5p,hsa-miR-1238-3p
hsa_circRNA_026787	hsa_circ_0026787	circBase	9.64744	9.97308	-5.0193	-3.90083	0.460999	0.487309	P	P	false	ASCRP3001878	chr12	-	56182858	56189860	exonic	NM_033082	SARNP	AGAGCTCAAAGATTTGGTTTGAATGTCTCTTCAATCTCCAGAAAGGGCAGCAGAGAAGAA	hsa-miR-3160-5p,hsa-miR-877-3p,hsa-miR-4733-5p,hsa-miR-4262,hsa-miR-544a
hsa_circRNA_066331	hsa_circ_0066331	circBase	10.5709	10.5407	-4.09579	-3.33325	0.399569	0.3741	P	P	false	ASCRP3009534	chr3	+	58095302	58112489	exonic	NM_001457	FLNB	GGATTACGATGTTAATATCACATATGGAGGAGCCCACATCCCCGGTCAACATCGGGCAAG	hsa-miR-6837-3p,hsa-miR-6864-5p,hsa-miR-5194,hsa-miR-370-5p,hsa-miR-939-3p
hsa_circRNA_043821	hsa_circ_0043821	circBase	7.5735	8.02876	-7.09323	-5.84515	0.437459	0.558671	P	P	false	ASCRP3010041	chr17	-	40554466	40575273	exonic	uc010wgi.2	PTRF	GTCCTGGTGAGCAGCCCGACCAATAAACCTGCTTTTCTAAAAGGAGTTCTGGCCGCTGTC	hsa-miR-6756-5p,hsa-miR-4739,hsa-miR-6762-3p,hsa-miR-5196-5p,hsa-miR-6734-3p
hsa_circRNA_008990	hsa_circ_0008990	circBase	10.6241	10.618	-4.04268	-3.25587	0.502148	0.56779	P	P	false	ASCRP3008157	chr19	+	8604615	8604944	antisense	NM_012335	MYO1F	GAGAGGAGGAGTTGGAGGAGTTGATGGAGACCTCCAAGAAGCTGGTTCAAGCTCCCTAAA	hsa-miR-6852-5p,hsa-miR-661,hsa-miR-6726-5p,hsa-miR-6783-3p,hsa-miR-1343-3p
hsa_circRNA_103980	hsa_circ_0006528	circBase	9.77049	10.0574	-4.89625	-3.81647	0.490235	0.441552	P	P	false	ASCRP3007576	chr5	-	145197456	145205763	exonic	NM_138492	PRELID2	GAAGAGTCTGTCTTCCGGGAAAGTATGGAAAACCCAAATTGGTTTCCACGCTTTGAGAAG	hsa-miR-892a,hsa-miR-7-5p,hsa-miR-329-5p,hsa-miR-204-3p,hsa-miR-449c-5p
hsa_circRNA_100473	hsa_circ_0016781	circBase	7.02403	6.93147	-7.6427	-6.94244	0.372131	0.4591	A	P	false	ASCRP3003981	chr1	+	228496799	228497260	exonic	NM_052843	OBSCN	CACGTGTAGCTCTGAGGCCCAGCTGAAAGTCACAGCTCCTGAGGTGACCATCCTGGAGCC	hsa-miR-127-5p,hsa-miR-328-3p,hsa-miR-584-3p,hsa-miR-873-3p,hsa-miR-518c-5p
hsa_circRNA_402833		25242744	8.40223	8.56346	-6.26451	-5.31045	0.744571	0.806345	P	P	false	ASCRP3012126	chr3	-	41831152	41877463	exonic	NM_017886	ULK4	TGCCATGTTGTCCTGTGGGATTCATCTTCAAAGACTAATCCAAGAAAAGGCAATTGTTCT	hsa-miR-605-3p,hsa-miR-506-3p,hsa-miR-3192-5p,hsa-miR-3136-5p,hsa-miR-203a-5p
hsa_circRNA_102402	hsa_circ_0048232	circBase	6.64623	7.27779	-8.02051	-6.59612	0.0682054	0.107458	A	M	false	ASCRP3009986	chr19	+	1417498	1422395	exonic	NM_018959	DAZAP1	GTCACGGAGGTAGTCATGATCTATGACGCCGAGAAGCAGAGGCCCCGAGGAAGCTCTTCG	hsa-miR-433-3p,hsa-miR-324-5p,hsa-miR-215-3p,hsa-miR-670-5p,hsa-miR-562
hsa_circRNA_102470	hsa_circ_0049888	circBase	7.8062	7.65392	-6.86054	-6.21999	0.269843	0.38137	P	P	false	ASCRP3009648	chr19	-	16547747	16548676	exonic	NM_021235	EPS15L1	GGCTGTGAGGGGTTTCTATGTTGCACTGAGACTGGTGGCCTGTGCACAGAGTGGCCATGA	hsa-miR-138-5p,hsa-miR-570-5p,hsa-let-7g-3p,hsa-miR-372-5p,hsa-miR-588
hsa_circRNA_407246		25070500	8.21673	8.10567	-6.45	-5.76824	0.527545	0.658437	P	P	false	ASCRP3009633	chr9	-	131707278	131707502	antisense	uc004bwq.2	NUP188	GGCTGCACAGCTTCTTACTAACTTTCCACCATCCCAGCCTTGCTGATATTTAAAAAGAAA	hsa-miR-4469,hsa-miR-6829-3p,hsa-miR-1912,hsa-miR-7703,hsa-miR-329-5p
hsa_circRNA_004927	hsa_circ_0004927	circBase	7.69812	7.12693	-6.96861	-6.74698	0.310267	0.311396	P	P	false	ASCRP3004872	chr1	-	173961892	173962273	exonic	ENST00000367696	RC3H1	CATTGCTGCAGCTCGTGGGTGCTCAGGTTATATTTCACACTATGTGCTGACTGTATCTAC	hsa-miR-4762-5p,hsa-miR-4756-5p,hsa-miR-28-5p,hsa-miR-6790-5p,hsa-miR-513a-5p
hsa_circRNA_405620		25070500	9.72786	9.89343	-4.93887	-3.98049	0.664927	0.749314	P	P	false	ASCRP3007026	chr17	+	66303083	66397591	exonic	NM_014960	ARSG	CTTCTACATTACCGGAAACCTTACAGAAACATGAAGCCCTCAACCATCTGCTACTCAGTT	hsa-miR-4640-5p,hsa-miR-138-5p,hsa-miR-6812-5p,hsa-miR-449a,hsa-miR-449b-5p
hsa_circRNA_403839		25242744	6.94105	7.6037	-7.72568	-6.27021	0.0632727	0.0667047	A	P	false	ASCRP3012532	chr7	+	74148264	74149874	exonic	NM_001518	GTF2I	TGGTGGATCAGCTTTTCTGCAAAAAATTTGACATGAGCTTCTGAATTCAACACGTGAAGA	hsa-miR-32-3p,hsa-miR-1537-5p,hsa-miR-4799-3p,hsa-miR-320e,hsa-miR-6875-3p
hsa_circRNA_100882	hsa_circ_0002383	circBase	8.02652	7.96898	-6.64021	-5.90493	0.177044	0.220748	P	P	false	ASCRP3007914	chr11	-	72468811	72470426	exonic	NM_006645	STARD10	GACCCCAAAGTGCCGGATGGAGTGCTGTGATGTGCCAGCCGAGACACTCTACGACGTCCT	hsa-miR-665,hsa-miR-518c-5p,hsa-let-7e-5p,hsa-let-7c-5p,hsa-miR-22-5p
hsa_circRNA_087162	hsa_circ_0087162	circBase	7.93788	7.27677	-6.72886	-6.59714	0.637742	0.466625	P	P	false	ASCRP3004055	chr9	-	72347054	72356774	exonic	NM_001099666	PTAR1	CACTTGGCCAAGCTAGATGTCAAGAATTGATAGATGTCACATGTACCCTGCTGCTTCTAA	hsa-miR-20a-5p,hsa-miR-17-5p,hsa-miR-106a-5p,hsa-miR-106b-5p,hsa-miR-20b-5p
hsa_circRNA_012299	hsa_circ_0012299	circBase	8.46661	8.59588	-6.20012	-5.27803	0.528441	0.493641	P	P	false	ASCRP3010179	chr1	+	46499473	46499938	exonic	NM_015112	MAST2	GTGCATTCAGAGTGGAAACAAGGTGGCCATTTCAACAACTCCCCTGGAGAACACATCCAT	hsa-miR-1233-5p,hsa-miR-30c-1-3p,hsa-miR-6778-5p,hsa-miR-6754-5p,hsa-miR-4448
hsa_circRNA_405528		25070500	9.77525	9.83381	-4.89148	-4.0401	0.438503	0.619845	P	P	false	ASCRP3003555	chr17	-	3524281	3524706	sense overlapping	NM_013276	SHPK	CAACCATCTGTGCTGACCACCTCTGGGGCTGGACTGAGGAGCTCGGGTTTTCCTGTCCAC	hsa-miR-6735-3p,hsa-miR-6799-3p,hsa-miR-3173-5p,hsa-miR-6874-3p,hsa-miR-874-3p
hsa_circRNA_006116	hsa_circ_0006116	circBase	9.16562	8.32114	-5.50111	-5.55277	0.368716	0.414925	P	P	false	ASCRP3000078	chr7	-	98718265	98718826	exonic	ENST00000472627	SMURF1	AAAAGCTGCTGCTGAGTGGGGCTTCCAGAATTCAAGGTCTAAATTGACATATTTGGGAAG	hsa-miR-4291,hsa-miR-4652-3p,hsa-miR-6793-3p,hsa-miR-6874-3p,hsa-miR-5096
hsa_circRNA_405790		25070500	8.88726	8.84446	-5.77948	-5.02945	0.581672	0.639033	P	P	false	ASCRP3006181	chr19	+	45690588	45690998	exonic	ENST00000593083	AC005779.2	CTCCAACTCTTTACTGCCCTCTGTTGGAAAACTCGCGTAATATACAAAGAGCGGCTTCAC	hsa-miR-3194-3p,hsa-miR-1301-3p,hsa-miR-571,hsa-miR-7158-5p,hsa-miR-6879-5p
hsa_circRNA_092482	hsa_circ_0001036	circBase	8.63818	8.29397	-6.02855	-5.57994	0.0717309	0.0759585	P	P	false	ASCRP3000062	chr2	-	85554223	85554349	sense overlapping	NM_006464	TGOLN2	AAAAGACGTCCCTAACAAGTCGGGTTCGGAGGCGCAGACCACAAAAGATGTCCCTAATAA	hsa-miR-5572,hsa-miR-937-3p,hsa-miR-3151-3p,hsa-miR-3192-3p,hsa-miR-3135b
hsa_circRNA_102187	hsa_circ_0045526	circBase	8.59747	8.13412	-6.06927	-5.73979	0.5871	0.583001	P	P	false	ASCRP3007856	chr17	-	70644941	70645407	exonic	NM_139177	SLC39A11	GACATCATCCCCGAAGCCCAGATCAGGAATTTGGCCATTGGAATCGGGATCCAGAATTTC	hsa-miR-183-5p,hsa-miR-542-5p,hsa-miR-450a-2-3p,hsa-miR-770-5p,hsa-miR-24-3p
hsa_circRNA_407155		25070500	7.32094	6.50637	-7.34579	-7.36754	0.40404	0.486517	P	A	false	ASCRP3013482	chr9	-	13265662	13276770	intronic	ENST00000319217	MPDZ	TTTGTACTATCACCTCCGACAGCAGTTGGTTGAGTTGCAGGTTGGCTACATTTTGTATAT	hsa-miR-3916,hsa-miR-3145-3p,hsa-miR-4716-3p,hsa-miR-608,hsa-miR-629-3p
hsa_circRNA_002901	hsa_circ_0002901	circBase	16.3699	16.418	1.70321	2.54412	0.361628	0.404074	M	P	false	ASCRP3009442	chr3	-	27453132	27465643	exonic	NM_003615	SLC4A7	GGACTGGACGGTATTTTGGCCTCTCCCCAGTCTGCTCCTGGAAACTTGGACAATAGTAAA	hsa-miR-4760-3p,hsa-miR-6835-5p,hsa-miR-6858-5p,hsa-miR-6885-3p,hsa-miR-627-3p
[truncated: 6,146 more rows]
