# Supplementary material for: m5C-modified circRREB1 promotes lung cancer progression by inducing mitophagy
Source: J Exp Clin Cancer Res. 2025 Jul 14;44:203. doi: 10.1186/s13046-025-03460-1 (PMC12257754; doi:10.1186/s13046-025-03460-1)
Supplement: Supplementary file 2 — Supplementary Material 2. [file 13046_2025_3460_MOESM2_ESM.zip › Table S4.xlsx]

## Sheet: 1573
ID	AC	Score	Q.Value	Coverage	No.Peptide	No.Sameset	No.Subset	Have_Distinct_Pep	Description	uniprotID	Gene
1	sp|P09211|GSTP1_HUMAN	3.081	0	0.886	426	0	21	1	Glutathione S-transferase P OS=Homo sapiens OX=9606 GN=GSTP1 PE=1 SV=2	P09211	GSTP1
2	sp|P07355|ANXA2_HUMAN	2.755	0	0.667	58	0	25	0	Annexin A2 OS=Homo sapiens OX=9606 GN=ANXA2 PE=1 SV=2	P07355	ANXA2
3	sp|P21266|GSTM3_HUMAN	2.752	0	0.756	33	0	6	1	Glutathione S-transferase Mu 3 OS=Homo sapiens OX=9606 GN=GSTM3 PE=1 SV=3	P21266	GSTM3
4	tr|B1AN99|B1AN99_HUMAN	2.705	0	0.35	26	1	5	0	Trypsin-3 (Fragment) OS=Homo sapiens OX=9606 GN=PRSS3 PE=1 SV=8	B1AN99	B1AN99
5	sp|A6NMY6|AXA2L_HUMAN	2.685	0	0.563	45	0	11	0	Putative annexin A2-like protein OS=Homo sapiens OX=9606 GN=ANXA2P2 PE=5 SV=2	A6NMY6	AXA2L
6	sp|P68104|EF1A1_HUMAN	2.658	0	0.545	40	0	23	0	Elongation factor 1-alpha 1 OS=Homo sapiens OX=9606 GN=EEF1A1 PE=1 SV=1	P68104	EF1A1
7	sp|O43809|CPSF5_HUMAN	2.654	0	0.396	17	0	13	1	Cleavage and polyadenylation specificity factor subunit 5 OS=Homo sapiens OX=9606 GN=NUDT21 PE=1 SV=1	O43809	CPSF5
8	sp|Q06830|PRDX1_HUMAN	2.622	0	0.633	18	0	4	0	Peroxiredoxin-1 OS=Homo sapiens OX=9606 GN=PRDX1 PE=1 SV=1	Q06830	PRDX1
9	sp|P63261|ACTG_HUMAN	2.593	0	0.467	18	0	27	0	Actin, cytoplasmic 2 OS=Homo sapiens OX=9606 GN=ACTG1 PE=1 SV=1	P63261	ACTG
10	sp|P04406|G3P_HUMAN	2.575	0	0.552	26	0	8	1	Glyceraldehyde-3-phosphate dehydrogenase OS=Homo sapiens OX=9606 GN=GAPDH PE=1 SV=3	P04406	G3P
11	tr|E9PL10|E9PL10_HUMAN	2.569	0	0.497	10	1	6	0	Transcription factor BTF3 OS=Homo sapiens OX=9606 GN=BTF3L4 PE=1 SV=1	E9PL10	E9PL10
12	tr|A0A0C4DGB6|A0A0C4DGB6_HUMAN	2.554	0	0.32	48	1	17	0	Albumin OS=Homo sapiens OX=9606 GN=ALB PE=1 SV=1	A0A0C4DGB6	A0A0C4DGB6
13	sp|P11142|HSP7C_HUMAN	2.522	0	0.412	24	0	16	0	Heat shock cognate 71 kDa protein OS=Homo sapiens OX=9606 GN=HSPA8 PE=1 SV=1	P11142	HSP7C
14	sp|P09012|SNRPA_HUMAN	2.519	0	0.333	13	0	6	0	U1 small nuclear ribonucleoprotein A OS=Homo sapiens OX=9606 GN=SNRPA PE=1 SV=3	P09012	SNRPA
15	tr|A0A2R8YD58|A0A2R8YD58_HUMAN	2.508	0	0.359	16	3	63	0	Casein kinase II subunit alpha OS=Homo sapiens OX=9606 GN=CSNK2A1 PE=1 SV=1	A0A2R8YD58	A0A2R8YD58
16	sp|P06733|ENOA_HUMAN	2.506	0	0.459	19	0	21	0	Alpha-enolase OS=Homo sapiens OX=9606 GN=ENO1 PE=1 SV=2	P06733	ENOA
17	sp|P29401|TKT_HUMAN	2.499	0	0.307	18	0	13	0	Transketolase OS=Homo sapiens OX=9606 GN=TKT PE=1 SV=3	P29401	TKT
18	tr|A0A2R8Y5G6|A0A2R8Y5G6_HUMAN	2.496	0	0.384	26	11	26	0	RNA helicase OS=Homo sapiens OX=9606 GN=DDX3X PE=1 SV=1	A0A2R8Y5G6	A0A2R8Y5G6
19	sp|P20290|BTF3_HUMAN	2.469	0	0.573	27	0	10	1	Transcription factor BTF3 OS=Homo sapiens OX=9606 GN=BTF3 PE=1 SV=1	P20290	BTF3
20	sp|P07437|TBB5_HUMAN	2.467	0	0.347	16	0	20	0	Tubulin beta chain OS=Homo sapiens OX=9606 GN=TUBB PE=1 SV=2	P07437	TBB5
21	tr|E7EQR4|E7EQR4_HUMAN	2.467	0	0.389	30	1	3	0	Ezrin OS=Homo sapiens OX=9606 GN=EZR PE=1 SV=3	E7EQR4	E7EQR4
22	sp|P05783|K1C18_HUMAN	2.466	0	0.421	23	0	53	1	Keratin, type I cytoskeletal 18 OS=Homo sapiens OX=9606 GN=KRT18 PE=1 SV=2	P05783	K1C18
23	sp|Q71U36|TBA1A_HUMAN	2.466	0	0.359	18	1	22	0	Tubulin alpha-1A chain OS=Homo sapiens OX=9606 GN=TUBA1A PE=1 SV=1	Q71U36	TBA1A
24	sp|P13647|K2C5_HUMAN	2.461	0	0.28	30	0	41	0	Keratin, type II cytoskeletal 5 OS=Homo sapiens OX=9606 GN=KRT5 PE=1 SV=3	P13647	K2C5
25	sp|P16152|CBR1_HUMAN	2.459	0	0.477	12	0	3	1	Carbonyl reductase [NADPH] 1 OS=Homo sapiens OX=9606 GN=CBR1 PE=1 SV=3	P16152	CBR1
26	sp|O43684|BUB3_HUMAN	2.453	0	0.354	13	0	2	1	Mitotic checkpoint protein BUB3 OS=Homo sapiens OX=9606 GN=BUB3 PE=1 SV=1	O43684	BUB3
27	sp|P05198|IF2A_HUMAN	2.445	0	0.559	22	0	2	1	Eukaryotic translation initiation factor 2 subunit 1 OS=Homo sapiens OX=9606 GN=EIF2S1 PE=1 SV=3	P05198	IF2A
28	sp|P07477|TRY1_HUMAN	2.438	0	0.215	32	0	19	0	Trypsin-1 OS=Homo sapiens OX=9606 GN=PRSS1 PE=1 SV=1	P07477	TRY1
29	sp|P02538|K2C6A_HUMAN	2.431	0	0.264	27	1	36	0	Keratin, type II cytoskeletal 6A OS=Homo sapiens OX=9606 GN=KRT6A PE=1 SV=3	P02538	K2C6A
30	tr|J3QS39|J3QS39_HUMAN	2.431	0	0.495	7	16	10	0	Polyubiquitin-B (Fragment) OS=Homo sapiens OX=9606 GN=UBB PE=1 SV=1	J3QS39	J3QS39
31	tr|A0A1W2PPZ5|A0A1W2PPZ5_HUMAN	2.424	0	0.399	12	1	11	0	Transcription elongation factor A protein 1 OS=Homo sapiens OX=9606 GN=TCEA1 PE=1 SV=1	A0A1W2PPZ5	A0A1W2PPZ5
32	tr|F8W6I7|F8W6I7_HUMAN	2.415	0	0.375	10	1	7	0	Helix-destabilizing protein OS=Homo sapiens OX=9606 GN=HNRNPA1 PE=1 SV=2	F8W6I7	F8W6I7
33	tr|F8WJN3|F8WJN3_HUMAN	2.414	0	0.209	10	1	0	0	Cleavage and polyadenylation specificity factor subunit 6 OS=Homo sapiens OX=9606 GN=CPSF6 PE=1 SV=1	F8WJN3	F8WJN3
34	sp|P04259|K2C6B_HUMAN	2.413	0	0.236	26	0	36	0	Keratin, type II cytoskeletal 6B OS=Homo sapiens OX=9606 GN=KRT6B PE=1 SV=5	P04259	K2C6B
35	sp|P68366|TBA4A_HUMAN	2.411	0	0.297	13	0	11	1	Tubulin alpha-4A chain OS=Homo sapiens OX=9606 GN=TUBA4A PE=1 SV=1	P68366	TBA4A
36	tr|A0A669KB05|A0A669KB05_HUMAN	2.408	0	0.282	25	0	15	0	Catenin delta-1 OS=Homo sapiens OX=9606 GN=CTNND1 PE=1 SV=1	A0A669KB05	A0A669KB05
37	tr|Q32Q12|Q32Q12_HUMAN	2.4	0	0.264	9	0	7	0	Nucleoside diphosphate kinase OS=Homo sapiens OX=9606 GN=NME1-NME2 PE=1 SV=1	Q32Q12	Q32Q12
38	sp|P41091|IF2G_HUMAN	2.399	0	0.538	29	0	2	1	Eukaryotic translation initiation factor 2 subunit 3 OS=Homo sapiens OX=9606 GN=EIF2S3 PE=1 SV=3	P41091	IF2G
39	sp|Q9Y230|RUVB2_HUMAN	2.399	0	0.367	16	0	5	1	RuvB-like 2 OS=Homo sapiens OX=9606 GN=RUVBL2 PE=1 SV=3	Q9Y230	RUVB2
40	sp|O95994|AGR2_HUMAN	2.392	0	0.577	13	0	9	1	Anterior gradient protein 2 homolog OS=Homo sapiens OX=9606 GN=AGR2 PE=1 SV=1	O95994	AGR2
41	tr|H3BNI9|H3BNI9_HUMAN	2.39	0	0.526	7	1	45	0	Casein kinase II subunit alpha' (Fragment) OS=Homo sapiens OX=9606 GN=CSNK2A2 PE=1 SV=1	H3BNI9	H3BNI9
42	sp|Q9Y383|LC7L2_HUMAN	2.39	0	0.283	18	0	8	0	Putative RNA-binding protein Luc7-like 2 OS=Homo sapiens OX=9606 GN=LUC7L2 PE=1 SV=2	Q9Y383	LC7L2
43	sp|P04083|ANXA1_HUMAN	2.39	0	0.543	20	0	3	1	Annexin A1 OS=Homo sapiens OX=9606 GN=ANXA1 PE=1 SV=2	P04083	ANXA1
44	sp|P14618|KPYM_HUMAN	2.387	0	0.354	15	0	11	0	Pyruvate kinase PKM OS=Homo sapiens OX=9606 GN=PKM PE=1 SV=4	P14618	KPYM
45	tr|A0A2R8Y5S7|A0A2R8Y5S7_HUMAN	2.386	0	0.269	22	1	11	0	Radixin OS=Homo sapiens OX=9606 GN=RDX PE=1 SV=1	A0A2R8Y5S7	A0A2R8Y5S7
46	tr|A0A5F9ZHM4|A0A5F9ZHM4_HUMAN	2.385	0	0.249	10	1	15	0	L-lactate dehydrogenase OS=Homo sapiens OX=9606 GN=LDHB PE=1 SV=1	A0A5F9ZHM4	A0A5F9ZHM4
47	tr|I3L504|I3L504_HUMAN	2.384	0	0.376	8	1	6	0	Eukaryotic translation initiation factor 5A-1 OS=Homo sapiens OX=9606 GN=EIF5A PE=1 SV=1	I3L504	I3L504
48	sp|Q8NHM4|TRY6_HUMAN	2.378	0	0.15	22	0	5	0	Putative trypsin-6 OS=Homo sapiens OX=9606 GN=PRSS3P2 PE=5 SV=2	Q8NHM4	TRY6
49	tr|A0A0J9YYC8|A0A0J9YYC8_HUMAN	2.376	0	0.146	22	1	6	0	Trypsin-2 OS=Homo sapiens OX=9606 GN=PRSS2 PE=1 SV=1	A0A0J9YYC8	A0A0J9YYC8
50	tr|A0A0G2JIW1|A0A0G2JIW1_HUMAN	2.372	0	0.249	16	2	4	0	Heat shock 70 kDa protein 1B OS=Homo sapiens OX=9606 GN=HSPA1B PE=1 SV=1	A0A0G2JIW1	A0A0G2JIW1
51	tr|F2Z2X0|F2Z2X0_HUMAN	2.372	0	0.369	8	1	4	0	Nucleoside diphosphate kinase OS=Homo sapiens OX=9606 GN=NME4 PE=1 SV=1	F2Z2X0	F2Z2X0
52	sp|P67936|TPM4_HUMAN	2.37	0	0.347	11	0	79	0	Tropomyosin alpha-4 chain OS=Homo sapiens OX=9606 GN=TPM4 PE=1 SV=3	P67936	TPM4
53	tr|B8ZZ77|B8ZZ77_HUMAN	2.367	0	0.42	7	2	3	0	Peptidyl-prolyl cis-trans isomerase OS=Homo sapiens OX=9606 GN=PPIL3 PE=1 SV=1	B8ZZ77	B8ZZ77
54	sp|P08779|K1C16_HUMAN	2.367	0	0.349	22	0	49	1	Keratin, type I cytoskeletal 16 OS=Homo sapiens OX=9606 GN=KRT16 PE=1 SV=4	P08779	K1C16
55	tr|H0YHX9|H0YHX9_HUMAN	2.355	0	0.319	7	3	6	0	Nascent polypeptide-associated complex subunit alpha OS=Homo sapiens OX=9606 GN=NACA PE=1 SV=2	H0YHX9	H0YHX9
56	tr|A0A087X0X3|A0A087X0X3_HUMAN	2.354	0	0.156	11	1	11	0	Heterogeneous nuclear ribonucleoprotein M OS=Homo sapiens OX=9606 GN=HNRNPM PE=1 SV=1	A0A087X0X3	A0A087X0X3
57	sp|Q13509|TBB3_HUMAN	2.342	0	0.231	9	0	15	0	Tubulin beta-3 chain OS=Homo sapiens OX=9606 GN=TUBB3 PE=1 SV=2	Q13509	TBB3
58	sp|Q8N684|CPSF7_HUMAN	2.337	0	0.214	11	0	8	1	Cleavage and polyadenylation specificity factor subunit 7 OS=Homo sapiens OX=9606 GN=CPSF7 PE=1 SV=1	Q8N684	CPSF7
59	sp|P35269|T2FA_HUMAN	2.33	0	0.178	9	0	22	0	General transcription factor IIF subunit 1 OS=Homo sapiens OX=9606 GN=GTF2F1 PE=1 SV=2	P35269	T2FA
60	tr|A0A5H1ZRQ2|A0A5H1ZRQ2_HUMAN	2.322	0	0.189	16	2	1	0	RNA helicase OS=Homo sapiens OX=9606 GN=DDX17 PE=1 SV=1	A0A5H1ZRQ2	A0A5H1ZRQ2
61	tr|A0A0C4DG89|A0A0C4DG89_HUMAN	2.32	0	0.133	15	1	1	0	RNA helicase OS=Homo sapiens OX=9606 GN=DDX46 PE=1 SV=1	A0A0C4DG89	A0A0C4DG89
62	tr|H0YGW7|H0YGW7_HUMAN	2.316	0	0.183	10	1	1	0	ATP-binding cassette sub-family F member 1 (Fragment) OS=Homo sapiens OX=9606 GN=ABCF1 PE=1 SV=1	H0YGW7	H0YGW7
63	tr|E9PB61|E9PB61_HUMAN	2.315	0	0.345	7	1	0	0	THO complex subunit 4 OS=Homo sapiens OX=9606 GN=ALYREF PE=1 SV=1	E9PB61	E9PB61
64	tr|J3KTA4|J3KTA4_HUMAN	2.314	0	0.179	16	1	8	0	DEAD box protein 5 OS=Homo sapiens OX=9606 GN=DDX5 PE=1 SV=1	J3KTA4	J3KTA4
65	tr|B7Z6Z4|B7Z6Z4_HUMAN	2.312	0	0.269	8	5	10	0	Myosin light polypeptide 6 OS=Homo sapiens OX=9606 GN=MYL6 PE=1 SV=1	B7Z6Z4	B7Z6Z4
66	sp|P62308|RUXG_HUMAN	2.308	0	0.342	10	1	3	0	Small nuclear ribonucleoprotein G OS=Homo sapiens OX=9606 GN=SNRPG PE=1 SV=1	P62308	RUXG
67	tr|Q53FA3|Q53FA3_HUMAN	2.307	0	0.176	12	1	1	0	HSPA1L (Fragment) OS=Homo sapiens OX=9606 GN=HSPA1L PE=1 SV=1	Q53FA3	Q53FA3
68	sp|P63267|ACTH_HUMAN	2.303	0	0.237	11	3	13	0	Actin, gamma-enteric smooth muscle OS=Homo sapiens OX=9606 GN=ACTG2 PE=1 SV=1	P63267	ACTH
69	sp|Q9BPW8|NIPS1_HUMAN	2.303	0	0.246	13	0	11	1	Protein NipSnap homolog 1 OS=Homo sapiens OX=9606 GN=NIPSNAP1 PE=1 SV=1	Q9BPW8	NIPS1
70	tr|B4DLR8|B4DLR8_HUMAN	2.302	0	0.317	7	1	2	0	NAD(P)H dehydrogenase [quinone] 1 OS=Homo sapiens OX=9606 GN=NQO1 PE=1 SV=1	B4DLR8	B4DLR8
71	sp|O43813|LANC1_HUMAN	2.298	0	0.18	9	0	5	0	Glutathione S-transferase LANCL1 OS=Homo sapiens OX=9606 GN=LANCL1 PE=1 SV=1	O43813	LANC1
72	tr|A0A3B3ITF6|A0A3B3ITF6_HUMAN	2.296	0	0.202	10	3	5	0	CTP synthase OS=Homo sapiens OX=9606 GN=CTPS1 PE=1 SV=1	A0A3B3ITF6	A0A3B3ITF6
73	sp|O95678|K2C75_HUMAN	2.286	0	0.154	15	0	36	0	Keratin, type II cytoskeletal 75 OS=Homo sapiens OX=9606 GN=KRT75 PE=1 SV=2	O95678	K2C75
74	tr|H0Y4R1|H0Y4R1_HUMAN	2.285	0	0.181	8	1	5	0	Inosine-5'-monophosphate dehydrogenase 2 (Fragment) OS=Homo sapiens OX=9606 GN=IMPDH2 PE=1 SV=1	H0Y4R1	H0Y4R1
75	sp|P35527|K1C9_HUMAN	2.281	0	0.602	40	0	26	1	Keratin, type I cytoskeletal 9 OS=Homo sapiens OX=9606 GN=KRT9 PE=1 SV=3	P35527	K1C9
76	sp|Q5XKE5|K2C79_HUMAN	2.28	0	0.15	14	0	22	0	Keratin, type II cytoskeletal 79 OS=Homo sapiens OX=9606 GN=KRT79 PE=1 SV=2	Q5XKE5	K2C79
77	tr|A0A0J9YVP6|A0A0J9YVP6_HUMAN	2.28	0	0.197	9	8	4	0	60 kDa poly(U)-binding-splicing factor (Fragment) OS=Homo sapiens OX=9606 GN=PUF60 PE=1 SV=1	A0A0J9YVP6	A0A0J9YVP6
78	sp|P08263|GSTA1_HUMAN	2.276	0	0.212	6	0	18	0	Glutathione S-transferase A1 OS=Homo sapiens OX=9606 GN=GSTA1 PE=1 SV=3	P08263	GSTA1
79	tr|K7ERE3|K7ERE3_HUMAN	2.275	0	0.118	12	1	8	0	Keratin, type I cytoskeletal 13 OS=Homo sapiens OX=9606 GN=KRT13 PE=1 SV=1	K7ERE3	K7ERE3
80	tr|A0A499FI48|A0A499FI48_HUMAN	2.268	0	0.19	10	1	0	0	Protein disulfide-isomerase OS=Homo sapiens OX=9606 GN=PDIA4 PE=1 SV=1	A0A499FI48	A0A499FI48
81	sp|P05787|K2C8_HUMAN	2.266	0	0.34	26	0	37	1	Keratin, type II cytoskeletal 8 OS=Homo sapiens OX=9606 GN=KRT8 PE=1 SV=7	P05787	K2C8
82	sp|Q9Y265|RUVB1_HUMAN	2.265	0	0.314	13	0	4	1	RuvB-like 1 OS=Homo sapiens OX=9606 GN=RUVBL1 PE=1 SV=1	Q9Y265	RUVB1
83	sp|Q01546|K22O_HUMAN	2.264	0	0.114	15	0	38	0	Keratin, type II cytoskeletal 2 oral OS=Homo sapiens OX=9606 GN=KRT76 PE=1 SV=2	Q01546	K22O
84	sp|P22626|ROA2_HUMAN	2.261	0	0.238	8	0	1	1	Heterogeneous nuclear ribonucleoproteins A2/B1 OS=Homo sapiens OX=9606 GN=HNRNPA2B1 PE=1 SV=2	P22626	ROA2
85	tr|Q5VV89|Q5VV89_HUMAN	2.259	0	0.343	5	1	1	0	Microsomal glutathione S-transferase 3 OS=Homo sapiens OX=9606 GN=MGST3 PE=1 SV=1	Q5VV89	Q5VV89
86	sp|P08729|K2C7_HUMAN	2.256	0	0.343	19	0	30	1	Keratin, type II cytoskeletal 7 OS=Homo sapiens OX=9606 GN=KRT7 PE=1 SV=5	P08729	K2C7
87	sp|P19012|K1C15_HUMAN	2.249	0	0.129	9	0	21	0	Keratin, type I cytoskeletal 15 OS=Homo sapiens OX=9606 GN=KRT15 PE=1 SV=3	P19012	K1C15
88	tr|A0A494C0M1|A0A494C0M1_HUMAN	2.248	0	0.129	15	1	18	0	DNA mismatch repair protein OS=Homo sapiens OX=9606 GN=MSH6 PE=1 SV=1	A0A494C0M1	A0A494C0M1
89	sp|Q16531|DDB1_HUMAN	2.241	0	0.263	27	0	9	1	DNA damage-binding protein 1 OS=Homo sapiens OX=9606 GN=DDB1 PE=1 SV=1	Q16531	DDB1
90	tr|U3KQK0|U3KQK0_HUMAN	2.239	0	0.331	7	11	7	0	Histone H2B OS=Homo sapiens OX=9606 GN=H2BC15 PE=1 SV=1	U3KQK0	U3KQK0
91	sp|P47813|IF1AX_HUMAN	2.236	0	0.299	6	0	3	0	Eukaryotic translation initiation factor 1A, X-chromosomal OS=Homo sapiens OX=9606 GN=EIF1AX PE=1 SV=2	P47813	IF1AX
92	tr|A0A0C4DH22|A0A0C4DH22_HUMAN	2.235	0	0.114	9	2	22	0	Band 4.1-like protein 1 OS=Homo sapiens OX=9606 GN=EPB41L1 PE=1 SV=1	A0A0C4DH22	A0A0C4DH22
93	sp|O75323|NIPS2_HUMAN	2.234	0	0.21	10	0	13	1	Protein NipSnap homolog 2 OS=Homo sapiens OX=9606 GN=NIPSNAP2 PE=1 SV=1	O75323	NIPS2
94	tr|A0A0A0MR85|A0A0A0MR85_HUMAN	2.231	0	0.312	6	1	7	0	Glutathione transferase OS=Homo sapiens OX=9606 GN=GSTM4 PE=1 SV=1	A0A0A0MR85	A0A0A0MR85
95	sp|P49458|SRP09_HUMAN	2.222	0	0.442	6	0	3	1	Signal recognition particle 9 kDa protein OS=Homo sapiens OX=9606 GN=SRP9 PE=1 SV=2	P49458	SRP09
96	sp|Q15233|NONO_HUMAN	2.217	0	0.159	10	0	31	0	Non-POU domain-containing octamer-binding protein OS=Homo sapiens OX=9606 GN=NONO PE=1 SV=4	Q15233	NONO
97	sp|P60228|EIF3E_HUMAN	2.214	0	0.166	8	0	8	0	Eukaryotic translation initiation factor 3 subunit E OS=Homo sapiens OX=9606 GN=EIF3E PE=1 SV=1	P60228	EIF3E
98	sp|P62316|SMD2_HUMAN	2.211	0	0.542	12	0	2	1	Small nuclear ribonucleoprotein Sm D2 OS=Homo sapiens OX=9606 GN=SNRPD2 PE=1 SV=1	P62316	SMD2
99	tr|A0A2U3TZY2|A0A2U3TZY2_HUMAN	2.21	0	0.146	9	1	5	0	Caseinolytic peptidase B protein homolog OS=Homo sapiens OX=9606 GN=CLPB PE=1 SV=1	A0A2U3TZY2	A0A2U3TZY2
100	sp|P10809|CH60_HUMAN	2.209	0	0.209	10	0	3	1	60 kDa heat shock protein, mitochondrial OS=Homo sapiens OX=9606 GN=HSPD1 PE=1 SV=2	P10809	CH60
101	sp|P09210|GSTA2_HUMAN	2.2	0	0.275	8	0	14	1	Glutathione S-transferase A2 OS=Homo sapiens OX=9606 GN=GSTA2 PE=1 SV=4	P09210	GSTA2
102	sp|P25705|ATPA_HUMAN	2.198	0	0.145	7	0	6	0	ATP synthase subunit alpha, mitochondrial OS=Homo sapiens OX=9606 GN=ATP5F1A PE=1 SV=1	P25705	ATPA
103	tr|A0A0A0MSS8|A0A0A0MSS8_HUMAN	2.193	0	0.173	6	2	11	0	Aldo-keto reductase family 1 member C3 OS=Homo sapiens OX=9606 GN=AKR1C3 PE=1 SV=1	A0A0A0MSS8	A0A0A0MSS8
104	tr|A0A087WSY9|A0A087WSY9_HUMAN	2.188	0	0.116	9	6	4	0	Thioredoxin reductase 1, cytoplasmic OS=Homo sapiens OX=9606 GN=TXNRD1 PE=1 SV=2	A0A087WSY9	A0A087WSY9
105	sp|P06748|NPM_HUMAN	2.186	0	0.364	20	0	14	1	Nucleophosmin OS=Homo sapiens OX=9606 GN=NPM1 PE=1 SV=2	P06748	NPM
106	tr|B8ZZL8|B8ZZL8_HUMAN	2.18	0	0.386	4	1	2	0	10 kDa heat shock protein, mitochondrial OS=Homo sapiens OX=9606 GN=HSPE1 PE=1 SV=1	B8ZZL8	B8ZZL8
107	sp|Q3ZCM7|TBB8_HUMAN	2.176	0	0.151	8	0	7	0	Tubulin beta-8 chain OS=Homo sapiens OX=9606 GN=TUBB8 PE=1 SV=2	Q3ZCM7	TBB8
108	tr|B4DUR8|B4DUR8_HUMAN	2.171	0	0.17	7	1	5	0	T-complex protein 1 subunit gamma OS=Homo sapiens OX=9606 GN=CCT3 PE=1 SV=1	B4DUR8	B4DUR8
109	sp|P00558|PGK1_HUMAN	2.168	0	0.223	7	0	45	1	Phosphoglycerate kinase 1 OS=Homo sapiens OX=9606 GN=PGK1 PE=1 SV=3	P00558	PGK1
110	tr|B3KS98|B3KS98_HUMAN	2.165	0	0.134	5	2	6	0	Eukaryotic translation initiation factor 3 subunit H OS=Homo sapiens OX=9606 GN=EIF3H PE=1 SV=1	B3KS98	B3KS98
111	tr|H0YKX5|H0YKX5_HUMAN	2.165	0	0.303	5	0	63	0	Tropomyosin alpha-1 chain (Fragment) OS=Homo sapiens OX=9606 GN=TPM1 PE=1 SV=1	H0YKX5	H0YKX5
112	sp|P19013|K2C4_HUMAN	2.164	0	0.077	7	0	23	0	Keratin, type II cytoskeletal 4 OS=Homo sapiens OX=9606 GN=KRT4 PE=1 SV=5	P19013	K2C4
113	sp|Q9Y314|NOSIP_HUMAN	2.159	0	0.209	5	0	6	0	Nitric oxide synthase-interacting protein OS=Homo sapiens OX=9606 GN=NOSIP PE=1 SV=1	Q9Y314	NOSIP
114	sp|Q01813|PFKAP_HUMAN	2.156	0	0.116	7	0	7	0	ATP-dependent 6-phosphofructokinase, platelet type OS=Homo sapiens OX=9606 GN=PFKP PE=1 SV=2	Q01813	PFKAP
115	sp|P54577|SYYC_HUMAN	2.156	0	0.152	8	0	40	0	Tyrosine--tRNA ligase, cytoplasmic OS=Homo sapiens OX=9606 GN=YARS1 PE=1 SV=4	P54577	SYYC
116	sp|Q9NQ29|LUC7L_HUMAN	2.154	0	0.137	6	0	10	0	Putative RNA-binding protein Luc7-like 1 OS=Homo sapiens OX=9606 GN=LUC7L PE=1 SV=1	Q9NQ29	LUC7L
117	sp|O75340|PDCD6_HUMAN	2.154	0	0.241	6	0	4	1	Programmed cell death protein 6 OS=Homo sapiens OX=9606 GN=PDCD6 PE=1 SV=1	O75340	PDCD6
118	sp|Q7L0Y3|TM10C_HUMAN	2.146	0	0.201	7	0	1	1	tRNA methyltransferase 10 homolog C OS=Homo sapiens OX=9606 GN=TRMT10C PE=1 SV=2	Q7L0Y3	TM10C
119	sp|P15531|NDKA_HUMAN	2.145	0	0.467	8	0	3	1	Nucleoside diphosphate kinase A OS=Homo sapiens OX=9606 GN=NME1 PE=1 SV=1	P15531	NDKA
120	tr|A0A087WZQ6|A0A087WZQ6_HUMAN	2.145	0	0.121	8	4	15	0	AP-2 complex subunit beta (Fragment) OS=Homo sapiens OX=9606 GN=AP2B1 PE=1 SV=1	A0A087WZQ6	A0A087WZQ6
121	tr|Q5W010|Q5W010_HUMAN	2.142	0	0.204	7	3	18	0	Splicing factor 45 (Fragment) OS=Homo sapiens OX=9606 GN=RBM17 PE=1 SV=1	Q5W010	Q5W010
122	sp|P08727|K1C19_HUMAN	2.136	0	0.117	7	0	9	0	Keratin, type I cytoskeletal 19 OS=Homo sapiens OX=9606 GN=KRT19 PE=1 SV=4	P08727	K1C19
123	tr|Q6ZN40|Q6ZN40_HUMAN	2.135	0	0.153	6	0	71	0	Tropomyosin 1 (Alpha), isoform CRA_f OS=Homo sapiens OX=9606 GN=TPM1 PE=1 SV=1	Q6ZN40	Q6ZN40
124	sp|Q8TEB1|DCA11_HUMAN	2.133	0	0.174	9	0	11	1	DDB1- and CUL4-associated factor 11 OS=Homo sapiens OX=9606 GN=DCAF11 PE=1 SV=1	Q8TEB1	DCA11
125	tr|A0A2R2Y2Q3|A0A2R2Y2Q3_HUMAN	2.121	0	0.133	7	3	65	0	Tropomyosin 3 nu OS=Homo sapiens OX=9606 GN=TPM3 PE=1 SV=1	A0A2R2Y2Q3	A0A2R2Y2Q3
126	sp|Q9BUL8|PDC10_HUMAN	2.117	0	0.231	5	0	15	0	Programmed cell death protein 10 OS=Homo sapiens OX=9606 GN=PDCD10 PE=1 SV=1	Q9BUL8	PDC10
127	sp|P14678|RSMB_HUMAN	2.117	0	0.396	15	0	6	1	Small nuclear ribonucleoprotein-associated proteins B and B' OS=Homo sapiens OX=9606 GN=SNRPB PE=1 SV=2	P14678	RSMB
128	sp|P39019|RS19_HUMAN	2.116	0	0.393	6	0	4	1	40S ribosomal protein S19 OS=Homo sapiens OX=9606 GN=RPS19 PE=1 SV=2	P39019	RS19
129	tr|B7Z4B8|B7Z4B8_HUMAN	2.114	0	0.083	6	3	3	0	Heterogeneous nuclear ribonucleoprotein U-like protein 1 OS=Homo sapiens OX=9606 GN=HNRNPUL1 PE=1 SV=1	B7Z4B8	B7Z4B8
130	tr|E9PHN7|E9PHN7_HUMAN	2.113	0	0.227	6	4	0	0	Glutathione S-transferase Mu 2 OS=Homo sapiens OX=9606 GN=GSTM2 PE=1 SV=2	E9PHN7	E9PHN7
131	tr|A0A5H1ZRR1|A0A5H1ZRR1_HUMAN	2.11	0	0.174	5	1	0	0	Polyglutamine-binding protein 1 (Fragment) OS=Homo sapiens OX=9606 GN=PQBP1 PE=1 SV=1	A0A5H1ZRR1	A0A5H1ZRR1
132	tr|A0A0C4DG17|A0A0C4DG17_HUMAN	2.109	0	0.193	5	2	1	0	40S ribosomal protein SA OS=Homo sapiens OX=9606 GN=RPSA PE=1 SV=1	A0A0C4DG17	A0A0C4DG17
133	sp|P14625|ENPL_HUMAN	2.106	0	0.108	6	0	3	1	Endoplasmin OS=Homo sapiens OX=9606 GN=HSP90B1 PE=1 SV=1	P14625	ENPL
	sp|P00338|LDHA_HUMAN	2.105	0	0.398	15	0	21	1	L-lactate dehydrogenase A chain OS=Homo sapiens OX=9606 GN=LDHA PE=1 SV=2	P00338	LDHA
135	sp|P19338|NUCL_HUMAN	2.095	0	0.134	10	0	4	1	Nucleolin OS=Homo sapiens OX=9606 GN=NCL PE=1 SV=3	P19338	NUCL
136	tr|B7ZL14|B7ZL14_HUMAN	2.093	0	0.094	6	1	1	0	FNBP1 protein OS=Homo sapiens OX=9606 GN=FNBP1 PE=1 SV=1	B7ZL14	B7ZL14
137	tr|F8VVL1|F8VVL1_HUMAN	2.091	0	0.294	4	1	0	0	Density-regulated protein OS=Homo sapiens OX=9606 GN=DENR PE=1 SV=1	F8VVL1	F8VVL1
138	tr|H7BYY1|H7BYY1_HUMAN	2.09	0	0.177	6	0	77	0	Tropomyosin 1 (Alpha), isoform CRA_m OS=Homo sapiens OX=9606 GN=TPM1 PE=1 SV=1	H7BYY1	H7BYY1
139	sp|Q14554|PDIA5_HUMAN	2.085	0	0.289	15	0	2	1	Protein disulfide-isomerase A5 OS=Homo sapiens OX=9606 GN=PDIA5 PE=1 SV=1	Q14554	PDIA5
140	sp|P02533|K1C14_HUMAN	2.079	0	0.409	24	0	43	1	Keratin, type I cytoskeletal 14 OS=Homo sapiens OX=9606 GN=KRT14 PE=1 SV=4	P02533	K1C14
141	tr|H7C3A1|H7C3A1_HUMAN	2.078	0	0.118	6	1	0	0	Arsenite-resistance protein 2 (Fragment) OS=Homo sapiens OX=9606 GN=SRRT PE=1 SV=1	H7C3A1	H7C3A1
142	tr|A7XZE4|A7XZE4_HUMAN	2.072	0	0.148	5	2	66	0	Beta tropomyosin isoform OS=Homo sapiens OX=9606 GN=TPM2 PE=1 SV=1	A7XZE4	A7XZE4
143	sp|Q13185|CBX3_HUMAN	2.071	0	0.175	4	0	3	1	Chromobox protein homolog 3 OS=Homo sapiens OX=9606 GN=CBX3 PE=1 SV=4	Q13185	CBX3
144	tr|Q5T8R1|Q5T8R1_HUMAN	2.068	0	0.161	6	2	2	0	Glutathione S-transferase OS=Homo sapiens OX=9606 GN=GSTM5 PE=1 SV=2	Q5T8R1	Q5T8R1
145	sp|Q8ND56|LS14A_HUMAN	2.067	0	0.114	5	0	5	1	Protein LSM14 homolog A OS=Homo sapiens OX=9606 GN=LSM14A PE=1 SV=3	Q8ND56	LS14A
146	sp|P68371|TBB4B_HUMAN	2.066	0	0.346	17	0	20	1	Tubulin beta-4B chain OS=Homo sapiens OX=9606 GN=TUBB4B PE=1 SV=1	P68371	TBB4B
147	sp|P24534|EF1B_HUMAN	2.057	0	0.333	9	0	40	1	Elongation factor 1-beta OS=Homo sapiens OX=9606 GN=EEF1B2 PE=1 SV=3	P24534	EF1B
148	sp|P05161|ISG15_HUMAN	2.057	0	0.236	4	0	2	1	Ubiquitin-like protein ISG15 OS=Homo sapiens OX=9606 GN=ISG15 PE=1 SV=5	P05161	ISG15
149	sp|P40926|MDHM_HUMAN	2.057	0	0.243	7	0	1	1	Malate dehydrogenase, mitochondrial OS=Homo sapiens OX=9606 GN=MDH2 PE=1 SV=3	P40926	MDHM
150	sp|Q2M2I5|K1C24_HUMAN	2.049	0	0.059	8	0	47	0	Keratin, type I cytoskeletal 24 OS=Homo sapiens OX=9606 GN=KRT24 PE=1 SV=1	Q2M2I5	K1C24
151	tr|K7ER90|K7ER90_HUMAN	2.046	0	0.198	4	2	2	0	Eukaryotic translation initiation factor 3 subunit G (Fragment) OS=Homo sapiens OX=9606 GN=EIF3G PE=1 SV=1	K7ER90	K7ER90
152	sp|P52657|T2AG_HUMAN	2.032	0	0.275	4	0	3	0	Transcription initiation factor IIA subunit 2 OS=Homo sapiens OX=9606 GN=GTF2A2 PE=1 SV=1	P52657	T2AG
153	sp|Q6FI13|H2A2A_HUMAN	2.031	0	0.323	4	7	13	0	Histone H2A type 2-A OS=Homo sapiens OX=9606 GN=H2AC18 PE=1 SV=3	Q6FI13	H2A2A
154	sp|Q8IUE6|H2A2B_HUMAN	2.031	0	0.323	4	0	0	1	Histone H2A type 2-B OS=Homo sapiens OX=9606 GN=H2AC21 PE=1 SV=3	Q8IUE6	H2A2B
155	tr|B0QY89|B0QY89_HUMAN	2.03	0	0.076	5	1	4	0	Eukaryotic translation initiation factor 3 subunit L OS=Homo sapiens OX=9606 GN=EIF3L PE=1 SV=1	B0QY89	B0QY89
156	sp|P26038|MOES_HUMAN	2.03	0	0.345	33	0	10	1	Moesin OS=Homo sapiens OX=9606 GN=MSN PE=1 SV=3	P26038	MOES
157	tr|A0A0J9YXZ5|A0A0J9YXZ5_HUMAN	2.029	0	0.055	6	1	3	0	Ras GTPase-activating-like protein IQGAP1 OS=Homo sapiens OX=9606 GN=IQGAP1 PE=1 SV=1	A0A0J9YXZ5	A0A0J9YXZ5
158	sp|P30533|AMRP_HUMAN	2.019	0	0.319	13	0	2	1	Alpha-2-macroglobulin receptor-associated protein OS=Homo sapiens OX=9606 GN=LRPAP1 PE=1 SV=1	P30533	AMRP
159	sp|Q96A72|MGN2_HUMAN	2.019	0	0.216	4	0	6	0	Protein mago nashi homolog 2 OS=Homo sapiens OX=9606 GN=MAGOHB PE=1 SV=1	Q96A72	MGN2
160	tr|J3KP15|J3KP15_HUMAN	2.018	0	0.293	4	2	1	0	Serine/arginine-rich splicing factor 2 (Fragment) OS=Homo sapiens OX=9606 GN=SRSF2 PE=1 SV=8	J3KP15	J3KP15
161	sp|P16402|H13_HUMAN	2.002	0	0.163	4	0	5	1	Histone H1.3 OS=Homo sapiens OX=9606 GN=H1-3 PE=1 SV=2	P16402	H13
162	sp|P30101|PDIA3_HUMAN	1.998	0	0.313	14	0	4	1	Protein disulfide-isomerase A3 OS=Homo sapiens OX=9606 GN=PDIA3 PE=1 SV=4	P30101	PDIA3
163	sp|P06576|ATPB_HUMAN	1.992	0	0.13	5	0	3	1	ATP synthase subunit beta, mitochondrial OS=Homo sapiens OX=9606 GN=ATP5F1B PE=1 SV=3	P06576	ATPB
164	sp|P38919|IF4A3_HUMAN	1.985	0	0.168	7	0	6	1	Eukaryotic initiation factor 4A-III OS=Homo sapiens OX=9606 GN=EIF4A3 PE=1 SV=4	P38919	IF4A3
165	sp|Q8TBX8|PI42C_HUMAN	1.981	0	0.249	10	0	3	1	Phosphatidylinositol 5-phosphate 4-kinase type-2 gamma OS=Homo sapiens OX=9606 GN=PIP4K2C PE=1 SV=3	Q8TBX8	PI42C
166	sp|Q07021|C1QBP_HUMAN	1.972	0	0.248	14	0	2	1	Complement component 1 Q subcomponent-binding protein, mitochondrial OS=Homo sapiens OX=9606 GN=C1QBP PE=1 SV=1	Q07021	C1QBP
167	tr|K7EM18|K7EM18_HUMAN	1.972	0	0.388	3	1	1	0	Eukaryotic translation initiation factor 1 OS=Homo sapiens OX=9606 GN=EIF1 PE=1 SV=1	K7EM18	K7EM18
168	sp|P62140|PP1B_HUMAN	1.972	0	0.135	4	0	10	1	Serine/threonine-protein phosphatase PP1-beta catalytic subunit OS=Homo sapiens OX=9606 GN=PPP1CB PE=1 SV=3	P62140	PP1B
169	tr|H0YLA2|H0YLA2_HUMAN	1.967	0	0.304	3	1	0	0	Signal recognition particle 14 kDa protein OS=Homo sapiens OX=9606 GN=SRP14 PE=1 SV=1	H0YLA2	H0YLA2
170	tr|A0A6Q8PHA4|A0A6Q8PHA4_HUMAN	1.964	0	0.062	4	1	1	0	Transcriptional regulator ATRX OS=Homo sapiens OX=9606 GN=ATRX PE=4 SV=1	A0A6Q8PHA4	A0A6Q8PHA4
171	tr|Q5SRQ6|Q5SRQ6_HUMAN	1.963	0	0.145	4	1	7	0	Casein kinase II subunit beta OS=Homo sapiens OX=9606 GN=CSNK2B PE=1 SV=2	Q5SRQ6	Q5SRQ6
172	tr|E9PL09|E9PL09_HUMAN	1.963	0	0.169	4	2	10	0	40S ribosomal protein S3 OS=Homo sapiens OX=9606 GN=RPS3 PE=1 SV=1	E9PL09	E9PL09
173	tr|M0R0R2|M0R0R2_HUMAN	1.963	0	0.147	4	2	1	0	40S ribosomal protein S5 OS=Homo sapiens OX=9606 GN=RPS5 PE=1 SV=1	M0R0R2	M0R0R2
174	tr|A0A1X7SBS1|A0A1X7SBS1_HUMAN	1.954	0	0.059	4	9	3	0	Heterogeneous nuclear ribonucleoprotein U OS=Homo sapiens OX=9606 GN=HNRNPU PE=1 SV=1	A0A1X7SBS1	A0A1X7SBS1
175	tr|F8VWS0|F8VWS0_HUMAN	1.936	0	0.189	4	1	14	0	60S acidic ribosomal protein P0 OS=Homo sapiens OX=9606 GN=RPLP0 PE=1 SV=1	F8VWS0	F8VWS0
176	tr|Q6P452|Q6P452_HUMAN	1.934	0	0.14	4	1	1	0	Annexin OS=Homo sapiens OX=9606 GN=ANXA4 PE=1 SV=1	Q6P452	Q6P452
177	sp|Q9UBP9|GULP1_HUMAN	1.928	0	0.257	10	0	4	1	PTB domain-containing engulfment adapter protein 1 OS=Homo sapiens OX=9606 GN=GULP1 PE=1 SV=1	Q9UBP9	GULP1
178	sp|P05141|ADT2_HUMAN	1.927	0	0.161	5	0	2	1	ADP/ATP translocase 2 OS=Homo sapiens OX=9606 GN=SLC25A5 PE=1 SV=7	P05141	ADT2
179	sp|P04843|RPN1_HUMAN	1.924	0	0.071	4	0	2	0	Dolichyl-diphosphooligosaccharide--protein glycosyltransferase subunit 1 OS=Homo sapiens OX=9606 GN=RPN1 PE=1 SV=1	P04843	RPN1
180	tr|B5MCF9|B5MCF9_HUMAN	1.924	0	0.081	4	2	0	0	Pescadillo homolog OS=Homo sapiens OX=9606 GN=PES1 PE=1 SV=1	B5MCF9	B5MCF9
181	sp|Q9Y5L4|TIM13_HUMAN	1.921	0	0.474	5	0	1	1	Mitochondrial import inner membrane translocase subunit Tim13 OS=Homo sapiens OX=9606 GN=TIMM13 PE=1 SV=1	Q9Y5L4	TIM13
182	sp|P26368|U2AF2_HUMAN	1.92	0	0.131	4	0	1	1	Splicing factor U2AF 65 kDa subunit OS=Homo sapiens OX=9606 GN=U2AF2 PE=1 SV=4	P26368	U2AF2
183	tr|A0A6Q8PG85|A0A6Q8PG85_HUMAN	1.92	0	0.166	4	1	8	0	Charged multivesicular body protein 1a OS=Homo sapiens OX=9606 GN=CHMP1A PE=4 SV=1	A0A6Q8PG85	A0A6Q8PG85
184	sp|O14776|TCRG1_HUMAN	1.914	0	0.06	6	0	1	1	Transcription elongation regulator 1 OS=Homo sapiens OX=9606 GN=TCERG1 PE=1 SV=2	O14776	TCRG1
185	tr|A0A1B0GU67|A0A1B0GU67_HUMAN	1.91	0	0.107	4	5	1	0	Dynamin-1 (Fragment) OS=Homo sapiens OX=9606 GN=DNM1 PE=1 SV=1	A0A1B0GU67	A0A1B0GU67
186	tr|A0A1W2PR46|A0A1W2PR46_HUMAN	1.906	0	0.048	4	4	20	0	Glial fibrillary acidic protein OS=Homo sapiens OX=9606 GN=GFAP PE=1 SV=1	A0A1W2PR46	A0A1W2PR46
187	tr|X6R9L0|X6R9L0_HUMAN	1.905	0	0.073	4	1	34	0	DnaJ homolog subfamily C member 3 OS=Homo sapiens OX=9606 GN=DNAJC3 PE=1 SV=1	X6R9L0	X6R9L0
188	sp|Q13011|ECH1_HUMAN	1.902	0	0.165	4	0	1	1	Delta(3,5)-Delta(2,4)-dienoyl-CoA isomerase, mitochondrial OS=Homo sapiens OX=9606 GN=ECH1 PE=1 SV=2	Q13011	ECH1
189	tr|G3XAN8|G3XAN8_HUMAN	1.898	0	0.316	3	1	1	0	Mitochondrial import inner membrane translocase subunit OS=Homo sapiens OX=9606 GN=TIMM8B PE=1 SV=1	G3XAN8	G3XAN8
190	tr|A0A2R8YCS7|A0A2R8YCS7_HUMAN	1.896	0	0.065	4	1	3	0	Deoxynucleoside triphosphate triphosphohydrolase SAMHD1 OS=Homo sapiens OX=9606 GN=SAMHD1 PE=1 SV=1	A0A2R8YCS7	A0A2R8YCS7
191	sp|P00352|AL1A1_HUMAN	1.895	0	0.196	10	0	16	1	Retinal dehydrogenase 1 OS=Homo sapiens OX=9606 GN=ALDH1A1 PE=1 SV=2	P00352	AL1A1
192	tr|S4R347|S4R347_HUMAN	1.895	0	0.057	4	1	1	0	Formin-binding protein 1-like OS=Homo sapiens OX=9606 GN=FNBP1L PE=1 SV=1	S4R347	S4R347
193	sp|P33992|MCM5_HUMAN	1.89	0	0.067	4	0	4	0	DNA replication licensing factor MCM5 OS=Homo sapiens OX=9606 GN=MCM5 PE=1 SV=5	P33992	MCM5
194	tr|H7BZ94|H7BZ94_HUMAN	1.889	0	0.093	4	1	9	0	Protein disulfide-isomerase OS=Homo sapiens OX=9606 GN=P4HB PE=1 SV=2	H7BZ94	H7BZ94
195	sp|Q9Y450|HBS1L_HUMAN	1.878	0	0.064	4	0	11	0	HBS1-like protein OS=Homo sapiens OX=9606 GN=HBS1L PE=1 SV=1	Q9Y450	HBS1L
196	sp|P50570|DYN2_HUMAN	1.872	0	0.041	4	0	5	0	Dynamin-2 OS=Homo sapiens OX=9606 GN=DNM2 PE=1 SV=2	P50570	DYN2
197	tr|A0A3B3ITX4|A0A3B3ITX4_HUMAN	1.872	0	0.385	3	2	2	0	Uncharacterized protein OS=Homo sapiens OX=9606 PE=3 SV=1	A0A3B3ITX4	A0A3B3ITX4
198	tr|A0A2U3TZU2|A0A2U3TZU2_HUMAN	1.869	0	0.064	4	1	23	0	Glucose-6-phosphate isomerase OS=Homo sapiens OX=9606 GN=GPI PE=1 SV=1	A0A2U3TZU2	A0A2U3TZU2
199	sp|P60866|RS20_HUMAN	1.868	0	0.252	3	0	3	0	40S ribosomal protein S20 OS=Homo sapiens OX=9606 GN=RPS20 PE=1 SV=1	P60866	RS20
200	sp|O00303|EIF3F_HUMAN	1.86	0	0.188	6	0	3	1	Eukaryotic translation initiation factor 3 subunit F OS=Homo sapiens OX=9606 GN=EIF3F PE=1 SV=1	O00303	EIF3F
201	tr|A0A075B7C0|A0A075B7C0_HUMAN	1.847	0	0.107	3	5	3	0	Calcium-activated neutral proteinase small subunit (Fragment) OS=Homo sapiens OX=9606 GN=CAPNS1 PE=1 SV=1	A0A075B7C0	A0A075B7C0
202	tr|F5H6E2|F5H6E2_HUMAN	1.835	0	0.04	4	1	44	0	Unconventional myosin-Ic OS=Homo sapiens OX=9606 GN=MYO1C PE=1 SV=1	F5H6E2	F5H6E2
203	sp|Q96DA6|TIM14_HUMAN	1.834	0	0.345	5	0	1	1	Mitochondrial import inner membrane translocase subunit TIM14 OS=Homo sapiens OX=9606 GN=DNAJC19 PE=1 SV=3	Q96DA6	TIM14
204	tr|E5RJR5|E5RJR5_HUMAN	1.811	0	0.196	3	1	6	0	S-phase kinase-associated protein 1 OS=Homo sapiens OX=9606 GN=SKP1 PE=1 SV=1	E5RJR5	E5RJR5
205	sp|P61081|UBC12_HUMAN	1.791	0	0.148	3	0	1	1	NEDD8-conjugating enzyme Ubc12 OS=Homo sapiens OX=9606 GN=UBE2M PE=1 SV=1	P61081	UBC12
206	sp|P21980|TGM2_HUMAN	1.788	0	0.124	7	0	3	1	Protein-glutamine gamma-glutamyltransferase 2 OS=Homo sapiens OX=9606 GN=TGM2 PE=1 SV=2	P21980	TGM2
207	tr|E7EX29|E7EX29_HUMAN	1.775	0	0.11	3	2	94	0	14-3-3 protein zeta/delta (Fragment) OS=Homo sapiens OX=9606 GN=YWHAZ PE=1 SV=1	E7EX29	E7EX29
208	tr|A0A2R8Y602|A0A2R8Y602_HUMAN	1.752	0	0.107	3	0	1	0	Caseinolytic peptidase B protein homolog (Fragment) OS=Homo sapiens OX=9606 GN=CLPB PE=1 SV=1	A0A2R8Y602	A0A2R8Y602
209	tr|A0A2R8YD50|A0A2R8YD50_HUMAN	1.748	0	0.055	3	1	6	0	Peroxisomal multifunctional enzyme type 2 OS=Homo sapiens OX=9606 GN=HSD17B4 PE=1 SV=1	A0A2R8YD50	A0A2R8YD50
210	sp|P15259|PGAM2_HUMAN	1.747	0	0.134	3	1	1	0	Phosphoglycerate mutase 2 OS=Homo sapiens OX=9606 GN=PGAM2 PE=1 SV=3	P15259	PGAM2
211	sp|Q15293|RCN1_HUMAN	1.746	0	0.151	5	0	1	1	Reticulocalbin-1 OS=Homo sapiens OX=9606 GN=RCN1 PE=1 SV=1	Q15293	RCN1
212	sp|O60701|UGDH_HUMAN	1.745	0	0.113	5	0	6	1	UDP-glucose 6-dehydrogenase OS=Homo sapiens OX=9606 GN=UGDH PE=1 SV=1	O60701	UGDH
213	tr|G3V4F7|G3V4F7_HUMAN	1.743	0	0.075	3	1	0	0	Signal recognition particle 54 kDa protein OS=Homo sapiens OX=9606 GN=SRP54 PE=1 SV=1	G3V4F7	G3V4F7
214	sp|P55884|EIF3B_HUMAN	1.742	0	0.068	5	0	2	1	Eukaryotic translation initiation factor 3 subunit B OS=Homo sapiens OX=9606 GN=EIF3B PE=1 SV=3	P55884	EIF3B
215	tr|Q3KNR6|Q3KNR6_HUMAN	1.74	0	0.161	3	2	4	0	Hsc70-interacting protein OS=Homo sapiens OX=9606 GN=ST13 PE=1 SV=1	Q3KNR6	Q3KNR6
216	tr|A0A0M3HER1|A0A0M3HER1_HUMAN	1.738	0	0.124	3	1	4	0	LIM and senescent cell antigen-like-containing domain protein 1 (Fragment) OS=Homo sapiens OX=9606 GN=LIMS1 PE=1 SV=1	A0A0M3HER1	A0A0M3HER1
217	sp|Q13162|PRDX4_HUMAN	1.73	0	0.1	3	0	2	0	Peroxiredoxin-4 OS=Homo sapiens OX=9606 GN=PRDX4 PE=1 SV=1	Q13162	PRDX4
218	tr|C9JKT2|C9JKT2_HUMAN	1.725	0	0.093	3	5	20	0	Aldehyde dehydrogenase, dimeric NADP-preferring (Fragment) OS=Homo sapiens OX=9606 GN=ALDH3A1 PE=1 SV=2	C9JKT2	C9JKT2
219	tr|H3BPE7|H3BPE7_HUMAN	1.716	0	0.085	3	1	1	0	RNA-binding protein FUS OS=Homo sapiens OX=9606 GN=FUS PE=1 SV=1	H3BPE7	H3BPE7
220	tr|A0A0A6YYL4|A0A0A6YYL4_HUMAN	1.715	0	0.035	3	3	49	0	Coronin OS=Homo sapiens OX=9606 GN=CORO7-PAM16 PE=1 SV=1	A0A0A6YYL4	A0A0A6YYL4
221	tr|A0A087X020|A0A087X020_HUMAN	1.715	0	0.108	3	1	0	0	Ribosome maturation protein SBDS OS=Homo sapiens OX=9606 GN=SBDS PE=1 SV=1	A0A087X020	A0A087X020
222	sp|P48047|ATPO_HUMAN	1.709	0	0.192	4	0	3	1	ATP synthase subunit O, mitochondrial OS=Homo sapiens OX=9606 GN=ATP5PO PE=1 SV=1	P48047	ATPO
223	sp|P30419|NMT1_HUMAN	1.701	0	0.05	3	0	32	0	Glycylpeptide N-tetradecanoyltransferase 1 OS=Homo sapiens OX=9606 GN=NMT1 PE=1 SV=2	P30419	NMT1
224	tr|M0QXU7|M0QXU7_HUMAN	1.699	0	0.092	3	1	1	0	Mitochondrial import inner membrane translocase subunit TIM44 (Fragment) OS=Homo sapiens OX=9606 GN=TIMM44 PE=1 SV=1	M0QXU7	M0QXU7
225	tr|A0A087X1X7|A0A087X1X7_HUMAN	1.697	0	0.059	3	4	35	0	Elongation factor 1-delta OS=Homo sapiens OX=9606 GN=EEF1D PE=1 SV=1	A0A087X1X7	A0A087X1X7
226	sp|Q9UHD8|SEPT9_HUMAN	1.688	0	0.058	3	0	7	0	Septin-9 OS=Homo sapiens OX=9606 GN=SEPTIN9 PE=1 SV=2	Q9UHD8	2024-09-09
227	sp|P13984|T2FB_HUMAN	1.685	0	0.622	23	0	7	1	General transcription factor IIF subunit 2 OS=Homo sapiens OX=9606 GN=GTF2F2 PE=1 SV=2	P13984	T2FB
228	REV_sp|P0C091|FREM3_HUMAN	1.68	0.003012	0.008	3	0	67	0	_REV15061	P0C091	FREM3
229	sp|Q9Y266|NUDC_HUMAN	1.68	0.003012	0.076	3	0	36	1	Nuclear migration protein nudC OS=Homo sapiens OX=9606 GN=NUDC PE=1 SV=1	Q9Y266	NUDC
230	tr|B1AKD8|B1AKD8_HUMAN	1.675	0.003012	0.016	3	1	20	0	Rootletin (Fragment) OS=Homo sapiens OX=9606 GN=CROCC PE=1 SV=2	B1AKD8	B1AKD8
231	sp|P35240|MERL_HUMAN	1.669	0.003012	0.044	3	0	2	0	Merlin OS=Homo sapiens OX=9606 GN=NF2 PE=1 SV=1	P35240	MERL
232	tr|A0A3B3ITZ9|A0A3B3ITZ9_HUMAN	1.666	0.003012	0.022	3	1	2	0	Thyroid hormone receptor-associated protein 3 OS=Homo sapiens OX=9606 GN=THRAP3 PE=1 SV=1	A0A3B3ITZ9	A0A3B3ITZ9
233	sp|P35908|K22E_HUMAN	1.665	0.003012	0.657	57	0	19	1	Keratin, type II cytoskeletal 2 epidermal OS=Homo sapiens OX=9606 GN=KRT2 PE=1 SV=2	P35908	K22E
234	sp|O60218|AK1BA_HUMAN	1.661	0.003012	0.142	4	0	1	1	Aldo-keto reductase family 1 member B10 OS=Homo sapiens OX=9606 GN=AKR1B10 PE=1 SV=2	O60218	AK1BA
235	sp|P45877|PPIC_HUMAN	1.658	0.003012	0.132	4	0	4	1	Peptidyl-prolyl cis-trans isomerase C OS=Homo sapiens OX=9606 GN=PPIC PE=1 SV=1	P45877	PPIC
236	sp|P53999|TCP4_HUMAN	1.651	0.003012	0.646	24	0	22	1	Activated RNA polymerase II transcriptional coactivator p15 OS=Homo sapiens OX=9606 GN=SUB1 PE=1 SV=3	P53999	TCP4
237	sp|P04264|K2C1_HUMAN	1.631	0.003012	0.536	82	0	46	1	Keratin, type II cytoskeletal 1 OS=Homo sapiens OX=9606 GN=KRT1 PE=1 SV=6	P04264	K2C1
238	sp|P13645|K1C10_HUMAN	1.613	0.003012	0.584	71	0	31	1	Keratin, type I cytoskeletal 10 OS=Homo sapiens OX=9606 GN=KRT10 PE=1 SV=6	P13645	K1C10
239	sp|P23284|PPIB_HUMAN	1.612	0.003012	0.634	32	0	8	1	Peptidyl-prolyl cis-trans isomerase B OS=Homo sapiens OX=9606 GN=PPIB PE=1 SV=2	P23284	PPIB
240	sp|Q6KB66|K2C80_HUMAN	1.604	0.003012	0.038	3	0	79	0	Keratin, type II cytoskeletal 80 OS=Homo sapiens OX=9606 GN=KRT80 PE=1 SV=2	Q6KB66	K2C80
241	tr|R4GN98|R4GN98_HUMAN	1.584	0.003012	0.176	3	1	2	0	Protein S100 (Fragment) OS=Homo sapiens OX=9606 GN=S100A6 PE=1 SV=1	R4GN98	R4GN98
242	sp|Q9UBS4|DJB11_HUMAN	1.554	0.003012	0.092	3	0	3	1	DnaJ homolog subfamily B member 11 OS=Homo sapiens OX=9606 GN=DNAJB11 PE=1 SV=1	Q9UBS4	DJB11
243	sp|P62306|RUXF_HUMAN	1.528	0.003012	0.674	8	0	2	1	Small nuclear ribonucleoprotein F OS=Homo sapiens OX=9606 GN=SNRPF PE=1 SV=1	P62306	RUXF
244	sp|P11021|BIP_HUMAN	1.526	0.003012	0.508	33	0	23	1	Endoplasmic reticulum chaperone BiP OS=Homo sapiens OX=9606 GN=HSPA5 PE=1 SV=2	P11021	BIP
245	tr|K7EMA7|K7EMA7_HUMAN	1.503	0.003012	0.314	2	5	0	0	60S ribosomal protein L23a OS=Homo sapiens OX=9606 GN=RPL23A PE=1 SV=1	K7EMA7	K7EMA7
246	sp|Q9HB71|CYBP_HUMAN	1.482	0.003012	0.465	12	0	26	1	Calcyclin-binding protein OS=Homo sapiens OX=9606 GN=CACYBP PE=1 SV=2	Q9HB71	CYBP
247	sp|Q9UII2|ATIF1_HUMAN	1.477	0.003012	0.434	15	0	1	1	ATPase inhibitor, mitochondrial OS=Homo sapiens OX=9606 GN=ATP5IF1 PE=1 SV=1	Q9UII2	ATIF1
248	sp|P62318|SMD3_HUMAN	1.474	0.003012	0.476	12	0	1	1	Small nuclear ribonucleoprotein Sm D3 OS=Homo sapiens OX=9606 GN=SNRPD3 PE=1 SV=1	P62318	SMD3
249	sp|P26641|EF1G_HUMAN	1.47	0.003012	0.375	23	0	3	1	Elongation factor 1-gamma OS=Homo sapiens OX=9606 GN=EEF1G PE=1 SV=3	P26641	EF1G
250	sp|P31689|DNJA1_HUMAN	1.465	0.003012	0.395	14	0	128	1	DnaJ homolog subfamily A member 1 OS=Homo sapiens OX=9606 GN=DNAJA1 PE=1 SV=2	P31689	DNJA1
251	sp|Q9C0G6|DYH6_HUMAN	1.46	0.003012	0.003	3	0	31	0	Dynein heavy chain 6, axonemal OS=Homo sapiens OX=9606 GN=DNAH6 PE=2 SV=3	Q9C0G6	DYH6
252	sp|Q9GZL7|WDR12_HUMAN	1.457	0.003012	0.366	16	0	2	1	Ribosome biogenesis protein WDR12 OS=Homo sapiens OX=9606 GN=WDR12 PE=1 SV=2	Q9GZL7	WDR12
253	sp|P62314|SMD1_HUMAN	1.456	0.003012	0.269	2	0	1	1	Small nuclear ribonucleoprotein Sm D1 OS=Homo sapiens OX=9606 GN=SNRPD1 PE=1 SV=1	P62314	SMD1
254	sp|P05387|RLA2_HUMAN	1.451	0.003012	0.539	6	0	1	1	60S acidic ribosomal protein P2 OS=Homo sapiens OX=9606 GN=RPLP2 PE=1 SV=1	P05387	RLA2
255	tr|M0QZ52|M0QZ52_HUMAN	1.449	0.003012	0.253	2	5	2	0	Calmodulin OS=Homo sapiens OX=9606 GN=CALM1 PE=1 SV=1	M0QZ52	M0QZ52
256	sp|Q9UHR4|BI2L1_HUMAN	1.449	0.003012	0.391	29	0	103	1	Brain-specific angiogenesis inhibitor 1-associated protein 2-like protein 1 OS=Homo sapiens OX=9606 GN=BAIAP2L1 PE=1 SV=2	Q9UHR4	BI2L1
257	sp|Q9NX55|HYPK_HUMAN	1.436	0.003012	0.589	5	0	1	1	Huntingtin-interacting protein K OS=Homo sapiens OX=9606 GN=HYPK PE=1 SV=2	Q9NX55	HYPK
258	sp|P38646|GRP75_HUMAN	1.429	0.003012	0.387	22	0	26	1	Stress-70 protein, mitochondrial OS=Homo sapiens OX=9606 GN=HSPA9 PE=1 SV=2	P38646	GRP75
259	sp|P60903|S10AA_HUMAN	1.427	0.003012	0.412	5	0	0	1	Protein S100-A10 OS=Homo sapiens OX=9606 GN=S100A10 PE=1 SV=2	P60903	S10AA
260	tr|J3KNC0|J3KNC0_HUMAN	1.427	0.003012	0.373	2	1	0	0	Transcription initiation factor IIA subunit 1 OS=Homo sapiens OX=9606 GN=GTF2A1 PE=1 SV=1	J3KNC0	J3KNC0
261	sp|P08238|HS90B_HUMAN	1.411	0.003012	0.294	23	0	73	1	Heat shock protein HSP 90-beta OS=Homo sapiens OX=9606 GN=HSP90AB1 PE=1 SV=4	P08238	HS90B
262	tr|Q8WVC2|Q8WVC2_HUMAN	1.41	0.003012	0.296	2	1	1	0	40S ribosomal protein S21 OS=Homo sapiens OX=9606 GN=RPS21 PE=1 SV=1	Q8WVC2	Q8WVC2
263	sp|Q00688|FKBP3_HUMAN	1.403	0.003012	0.379	11	0	3	1	Peptidyl-prolyl cis-trans isomerase FKBP3 OS=Homo sapiens OX=9606 GN=FKBP3 PE=1 SV=1	Q00688	FKBP3
264	sp|P41227|NAA10_HUMAN	1.397	0.003012	0.391	8	0	6	1	N-alpha-acetyltransferase 10 OS=Homo sapiens OX=9606 GN=NAA10 PE=1 SV=1	P41227	NAA10
265	tr|K7ERI7|K7ERI7_HUMAN	1.394	0.003012	0.253	2	6	0	0	60S ribosomal protein L22 OS=Homo sapiens OX=9606 GN=RPL22 PE=1 SV=1	K7ERI7	K7ERI7
266	sp|Q04837|SSBP_HUMAN	1.392	0.003012	0.453	6	0	5	1	Single-stranded DNA-binding protein, mitochondrial OS=Homo sapiens OX=9606 GN=SSBP1 PE=1 SV=1	Q04837	SSBP
267	sp|Q8TDB6|DTX3L_HUMAN	1.391	0.003012	0.199	15	0	0	1	E3 ubiquitin-protein ligase DTX3L OS=Homo sapiens OX=9606 GN=DTX3L PE=1 SV=1	Q8TDB6	DTX3L
268	sp|Q96E11|RRFM_HUMAN	1.389	0.003012	0.328	10	0	1	1	Ribosome-recycling factor, mitochondrial OS=Homo sapiens OX=9606 GN=MRRF PE=1 SV=1	Q96E11	RRFM
269	tr|H3BUR4|H3BUR4_HUMAN	1.386	0.003012	0.242	2	1	0	0	RNA-binding protein NOB1 OS=Homo sapiens OX=9606 GN=NOB1 PE=1 SV=1	H3BUR4	H3BUR4
270	tr|M0QYR1|M0QYR1_HUMAN	1.378	0.003012	0.213	2	1	1	0	U1 small nuclear ribonucleoprotein 70 kDa (Fragment) OS=Homo sapiens OX=9606 GN=SNRNP70 PE=1 SV=1	M0QYR1	M0QYR1
271	sp|P60842|IF4A1_HUMAN	1.378	0.003012	0.273	13	0	25	1	Eukaryotic initiation factor 4A-I OS=Homo sapiens OX=9606 GN=EIF4A1 PE=1 SV=1	P60842	IF4A1
272	tr|Q5T7C4|Q5T7C4_HUMAN	1.371	0.003012	0.184	2	1	1	0	High mobility group protein B1 OS=Homo sapiens OX=9606 GN=HMGB1 PE=1 SV=1	Q5T7C4	Q5T7C4
273	sp|Q2TAY7|SMU1_HUMAN	1.363	0.003012	0.31	13	0	4	1	WD40 repeat-containing protein SMU1 OS=Homo sapiens OX=9606 GN=SMU1 PE=1 SV=2	Q2TAY7	SMU1
274	tr|A0A2R8Y811|A0A2R8Y811_HUMAN	1.359	0.003012	0.16	2	1	1	0	40S ribosomal protein S14 (Fragment) OS=Homo sapiens OX=9606 GN=RPS14 PE=1 SV=1	A0A2R8Y811	A0A2R8Y811
275	sp|P07900|HS90A_HUMAN	1.358	0.003012	0.265	21	0	73	1	Heat shock protein HSP 90-alpha OS=Homo sapiens OX=9606 GN=HSP90AA1 PE=1 SV=5	P07900	HS90A
276	sp|Q8N1G4|LRC47_HUMAN	1.355	0.003012	0.204	10	0	1	1	Leucine-rich repeat-containing protein 47 OS=Homo sapiens OX=9606 GN=LRRC47 PE=1 SV=1	Q8N1G4	LRC47
277	sp|P26447|S10A4_HUMAN	1.354	0.003012	0.366	6	0	0	1	Protein S100-A4 OS=Homo sapiens OX=9606 GN=S100A4 PE=1 SV=1	P26447	S10A4
278	tr|F5H7A5|F5H7A5_HUMAN	1.35	0.003012	0.158	2	0	2	0	Caseinolytic peptidase B protein homolog (Fragment) OS=Homo sapiens OX=9606 GN=CLPB PE=1 SV=8	F5H7A5	F5H7A5
279	tr|K7EPS6|K7EPS6_HUMAN	1.347	0.003012	0.144	2	1	2	0	Hepatoma-derived growth factor-related protein 2 (Fragment) OS=Homo sapiens OX=9606 GN=HDGFL2 PE=1 SV=2	K7EPS6	K7EPS6
280	tr|A0A0A0MRR7|A0A0A0MRR7_HUMAN	1.336	0.003012	0.167	2	1	0	0	U1 small nuclear ribonucleoprotein C OS=Homo sapiens OX=9606 GN=SNRPC PE=1 SV=1	A0A0A0MRR7	A0A0A0MRR7
281	tr|C9J2Y4|C9J2Y4_HUMAN	1.333	0.003012	0.162	2	2	23	0	Protein FAM136A OS=Homo sapiens OX=9606 GN=FAM136A PE=1 SV=1	C9J2Y4	C9J2Y4
282	sp|P61978|HNRPK_HUMAN	1.324	0.003012	0.272	10	0	46	1	Heterogeneous nuclear ribonucleoprotein K OS=Homo sapiens OX=9606 GN=HNRNPK PE=1 SV=1	P61978	HNRPK
283	tr|H3BV69|H3BV69_HUMAN	1.322	0.003012	0.135	2	3	22	0	Cytochrome c oxidase polypeptide Va OS=Homo sapiens OX=9606 GN=COX5A PE=1 SV=1	H3BV69	H3BV69
284	sp|Q8IXQ6|PARP9_HUMAN	1.321	0.003012	0.151	14	0	3	1	Protein mono-ADP-ribosyltransferase PARP9 OS=Homo sapiens OX=9606 GN=PARP9 PE=1 SV=2	Q8IXQ6	PARP9
285	tr|D6RF44|D6RF44_HUMAN	1.315	0.003012	0.189	2	4	2	0	Heterogeneous nuclear ribonucleoprotein D0 (Fragment) OS=Homo sapiens OX=9606 GN=HNRNPD PE=1 SV=8	D6RF44	D6RF44
286	sp|Q9UQ80|PA2G4_HUMAN	1.313	0.003012	0.259	10	0	4	1	Proliferation-associated protein 2G4 OS=Homo sapiens OX=9606 GN=PA2G4 PE=1 SV=3	Q9UQ80	PA2G4
287	tr|Q5VVC8|Q5VVC8_HUMAN	1.309	0.003012	0.138	2	1	0	0	60S ribosomal protein L11 OS=Homo sapiens OX=9606 GN=RPL11 PE=1 SV=2	Q5VVC8	Q5VVC8
288	sp|O15355|PPM1G_HUMAN	1.308	0.003012	0.168	9	0	1	1	Protein phosphatase 1G OS=Homo sapiens OX=9606 GN=PPM1G PE=1 SV=1	O15355	PPM1G
289	tr|E7ESZ7|E7ESZ7_HUMAN	1.307	0.003012	0.054	2	2	5	0	NADH dehydrogenase [ubiquinone] 1 alpha subcomplex subunit 10, mitochondrial OS=Homo sapiens OX=9606 GN=NDUFA10 PE=1 SV=1	E7ESZ7	E7ESZ7
290	tr|J3QQJ0|J3QQJ0_HUMAN	1.306	0.003012	0.068	2	1	0	0	SAP30-binding protein (Fragment) OS=Homo sapiens OX=9606 GN=SAP30BP PE=1 SV=1	J3QQJ0	J3QQJ0
291	sp|Q92804|RBP56_HUMAN	1.303	0.003012	0.03	2	0	3	0	TATA-binding protein-associated factor 2N OS=Homo sapiens OX=9606 GN=TAF15 PE=1 SV=1	Q92804	RBP56
292	sp|P25205|MCM3_HUMAN	1.302	0.003012	0.157	11	0	9	1	DNA replication licensing factor MCM3 OS=Homo sapiens OX=9606 GN=MCM3 PE=1 SV=3	P25205	MCM3
293	sp|P55072|TERA_HUMAN	1.299	0.003012	0.186	13	0	2	1	Transitional endoplasmic reticulum ATPase OS=Homo sapiens OX=9606 GN=VCP PE=1 SV=4	P55072	TERA
294	tr|A0A087WVV2|A0A087WVV2_HUMAN	1.295	0.003012	0.025	2	3	0	0	Ribosome-binding protein 1 OS=Homo sapiens OX=9606 GN=RRBP1 PE=1 SV=1	A0A087WVV2	A0A087WVV2
295	sp|Q9P258|RCC2_HUMAN	1.294	0.003012	0.165	7	0	1	1	Protein RCC2 OS=Homo sapiens OX=9606 GN=RCC2 PE=1 SV=2	Q9P258	RCC2
296	sp|P08579|RU2B_HUMAN	1.293	0.003012	0.231	5	0	0	1	U2 small nuclear ribonucleoprotein B'' OS=Homo sapiens OX=9606 GN=SNRPB2 PE=1 SV=1	P08579	RU2B
297	sp|P15170|ERF3A_HUMAN	1.29	0.003012	0.216	9	0	13	1	Eukaryotic peptide chain release factor GTP-binding subunit ERF3A OS=Homo sapiens OX=9606 GN=GSPT1 PE=1 SV=1	P15170	ERF3A
298	tr|H0Y580|H0Y580_HUMAN	1.289	0.003012	0.095	2	1	0	0	Translation initiation factor eIF-2B subunit gamma (Fragment) OS=Homo sapiens OX=9606 GN=EIF2B3 PE=1 SV=1	H0Y580	H0Y580
299	sp|Q9ULC4|MCTS1_HUMAN	1.286	0.003012	0.138	2	0	1	1	Malignant T-cell-amplified sequence 1 OS=Homo sapiens OX=9606 GN=MCTS1 PE=1 SV=1	Q9ULC4	MCTS1
300	sp|Q0VDF9|HSP7E_HUMAN	1.285	0.003012	0.228	11	0	1	1	Heat shock 70 kDa protein 14 OS=Homo sapiens OX=9606 GN=HSPA14 PE=1 SV=1	Q0VDF9	HSP7E
301	tr|G3V3R1|G3V3R1_HUMAN	1.284	0.003012	0.124	2	3	1	0	Protein numb homolog (Fragment) OS=Homo sapiens OX=9606 GN=NUMB PE=1 SV=1	G3V3R1	G3V3R1
302	tr|A0A024QZ33|A0A024QZ33_HUMAN	1.282	0.003012	0.05	2	1	1	0	Coiled-coil domain-containing protein 55 OS=Homo sapiens OX=9606 GN=NSRP1 PE=1 SV=1	A0A024QZ33	A0A024QZ33
303	sp|P23246|SFPQ_HUMAN	1.277	0.003012	0.15	10	0	24	1	Splicing factor, proline- and glutamine-rich OS=Homo sapiens OX=9606 GN=SFPQ PE=1 SV=2	P23246	SFPQ
304	sp|A3KN83|SBNO1_HUMAN	1.274	0.003012	0.083	11	0	2	1	Protein strawberry notch homolog 1 OS=Homo sapiens OX=9606 GN=SBNO1 PE=1 SV=1	A3KN83	SBNO1
305	tr|A0A3B3ITG2|A0A3B3ITG2_HUMAN	1.274	0.003012	0.063	2	1	43	0	Keratin, type I cytoskeletal 12 (Fragment) OS=Homo sapiens OX=9606 GN=KRT12 PE=1 SV=1	A0A3B3ITG2	A0A3B3ITG2
306	sp|O15042|SR140_HUMAN	1.273	0.003012	0.123	15	0	11	1	U2 snRNP-associated SURP motif-containing protein OS=Homo sapiens OX=9606 GN=U2SURP PE=1 SV=2	O15042	SR140
307	tr|C9J050|C9J050_HUMAN	1.272	0.003012	0.058	2	4	2	0	Choline-phosphate cytidylyltransferase A (Fragment) OS=Homo sapiens OX=9606 GN=PCYT1A PE=1 SV=1	C9J050	C9J050
308	tr|C9JZ81|C9JZ81_HUMAN	1.271	0.003012	0.13	2	1	1	0	X-ray repair cross-complementing protein 5 (Fragment) OS=Homo sapiens OX=9606 GN=XRCC5 PE=1 SV=1	C9JZ81	C9JZ81
309	sp|O94992|HEXI1_HUMAN	1.27	0.003012	0.15	6	0	34	1	Protein HEXIM1 OS=Homo sapiens OX=9606 GN=HEXIM1 PE=1 SV=1	O94992	HEXI1
310	tr|E9PJH8|E9PJH8_HUMAN	1.27	0.003012	0.054	2	1	10	0	Serpin H1 (Fragment) OS=Homo sapiens OX=9606 GN=SERPINH1 PE=1 SV=2	E9PJH8	E9PJH8
311	sp|P55145|MANF_HUMAN	1.269	0.003012	0.33	5	0	4	1	Mesencephalic astrocyte-derived neurotrophic factor OS=Homo sapiens OX=9606 GN=MANF PE=1 SV=3	P55145	MANF
312	sp|Q8TDX7|NEK7_HUMAN	1.268	0.003012	0.066	2	0	6	1	Serine/threonine-protein kinase Nek7 OS=Homo sapiens OX=9606 GN=NEK7 PE=1 SV=1	Q8TDX7	NEK7
313	tr|Q3BDU5|Q3BDU5_HUMAN	1.268	0.003012	0.053	2	3	6	0	Prelamin-A/C OS=Homo sapiens OX=9606 GN=LMNA PE=1 SV=1	Q3BDU5	Q3BDU5
314	tr|C9J7N5|C9J7N5_HUMAN	1.266	0.003012	0.083	2	2	1	0	Serpin I2 (Fragment) OS=Homo sapiens OX=9606 GN=SERPINI2 PE=1 SV=1	C9J7N5	C9J7N5
315	sp|P36542|ATPG_HUMAN	1.264	0.003012	0.235	7	0	0	1	ATP synthase subunit gamma, mitochondrial OS=Homo sapiens OX=9606 GN=ATP5F1C PE=1 SV=1	P36542	ATPG
316	sp|Q7L7X3|TAOK1_HUMAN	1.261	0.003012	0.118	13	0	4	1	Serine/threonine-protein kinase TAO1 OS=Homo sapiens OX=9606 GN=TAOK1 PE=1 SV=1	Q7L7X3	TAOK1
317	tr|B4DWA1|B4DWA1_HUMAN	1.258	0.003012	0.053	2	7	0	0	Brain-specific angiogenesis inhibitor 1-associated protein 2 OS=Homo sapiens OX=9606 GN=BAIAP2 PE=1 SV=1	B4DWA1	B4DWA1
318	tr|H0Y394|H0Y394_HUMAN	1.257	0.003012	0.017	2	2	1	0	Vigilin (Fragment) OS=Homo sapiens OX=9606 GN=HDLBP PE=1 SV=1	H0Y394	H0Y394
319	sp|P61981|1433G_HUMAN	1.254	0.003012	0.069	2	0	14	1	14-3-3 protein gamma OS=Homo sapiens OX=9606 GN=YWHAG PE=1 SV=2	P61981	1433G
320	tr|B7Z645|B7Z645_HUMAN	1.253	0.003012	0.045	2	1	4	0	Heterogeneous nuclear ribonucleoprotein Q OS=Homo sapiens OX=9606 GN=SYNCRIP PE=1 SV=1	B7Z645	B7Z645
321	sp|Q15084|PDIA6_HUMAN	1.252	0.003012	0.148	5	0	0	1	Protein disulfide-isomerase A6 OS=Homo sapiens OX=9606 GN=PDIA6 PE=1 SV=1	Q15084	PDIA6
322	sp|Q13347|EIF3I_HUMAN	1.252	0.003012	0.175	5	0	1	1	Eukaryotic translation initiation factor 3 subunit I OS=Homo sapiens OX=9606 GN=EIF3I PE=1 SV=1	Q13347	EIF3I
323	tr|E9PEX6|E9PEX6_HUMAN	1.248	0.003012	0.043	2	1	0	0	Dihydrolipoyl dehydrogenase OS=Homo sapiens OX=9606 GN=DLD PE=1 SV=1	E9PEX6	E9PEX6
324	sp|Q9Y490|TLN1_HUMAN	1.245	0.003012	0.055	12	0	72	1	Talin-1 OS=Homo sapiens OX=9606 GN=TLN1 PE=1 SV=3	Q9Y490	TLN1
325	tr|A0A0A0MT16|A0A0A0MT16_HUMAN	1.242	0.003012	0.003	2	1	9	0	ATP-binding cassette sub-family A member 13 OS=Homo sapiens OX=9606 GN=ABCA13 PE=1 SV=1	A0A0A0MT16	A0A0A0MT16
326	sp|P30040|ERP29_HUMAN	1.241	0.003012	0.218	5	0	2	1	Endoplasmic reticulum resident protein 29 OS=Homo sapiens OX=9606 GN=ERP29 PE=1 SV=4	P30040	ERP29
327	sp|Q8TEA8|DTD1_HUMAN	1.241	0.003012	0.211	5	0	10	1	D-aminoacyl-tRNA deacylase 1 OS=Homo sapiens OX=9606 GN=DTD1 PE=1 SV=2	Q8TEA8	DTD1
328	sp|O15217|GSTA4_HUMAN	1.238	0.003012	0.176	6	0	1	1	Glutathione S-transferase A4 OS=Homo sapiens OX=9606 GN=GSTA4 PE=1 SV=1	O15217	GSTA4
329	sp|Q08J23|NSUN2_HUMAN	1.237	0.003012	0.123	9	0	1	1	RNA cytosine C(5)-methyltransferase NSUN2 OS=Homo sapiens OX=9606 GN=NSUN2 PE=1 SV=2	Q08J23	NSUN2
330	tr|A0A087WWY9|A0A087WWY9_HUMAN	1.235	0.003012	0.014	2	1	83	0	Ras and Rab interactor 3 OS=Homo sapiens OX=9606 GN=RIN3 PE=1 SV=1	A0A087WWY9	A0A087WWY9
331	tr|A6NLN1|A6NLN1_HUMAN	1.234	0.003012	0.032	2	3	6	0	Polypyrimidine tract-binding protein 1 OS=Homo sapiens OX=9606 GN=PTBP1 PE=1 SV=4	A6NLN1	A6NLN1
332	tr|A0A5F9ZHN5|A0A5F9ZHN5_HUMAN	1.234	0.003012	0.004	2	16	39	0	Ankyrin-2 OS=Homo sapiens OX=9606 GN=ANK2 PE=1 SV=1	A0A5F9ZHN5	A0A5F9ZHN5
333	tr|A0A0A0MRP6|A0A0A0MRP6_HUMAN	1.233	0.003012	0.011	2	2	76	0	Probable global transcription activator SNF2L1 OS=Homo sapiens OX=9606 GN=SMARCA1 PE=1 SV=1	A0A0A0MRP6	A0A0A0MRP6
334	REV_tr|A0A1W2PPP3|A0A1W2PPP3_HUMAN	1.233	0.005814	0.011	2	1	145	0	_REV54852	A0A1W2PPP3	A0A1W2PPP3
335	sp|Q15075|EEA1_HUMAN	1.232	0.005814	0.009	2	0	85	0	Early endosome antigen 1 OS=Homo sapiens OX=9606 GN=EEA1 PE=1 SV=2	Q15075	EEA1
336	sp|Q5VIR6|VPS53_HUMAN	1.232	0.005814	0.014	2	0	37	0	Vacuolar protein sorting-associated protein 53 homolog OS=Homo sapiens OX=9606 GN=VPS53 PE=1 SV=2	Q5VIR6	VPS53
337	sp|P31949|S10AB_HUMAN	1.231	0.005814	0.343	4	0	0	1	Protein S100-A11 OS=Homo sapiens OX=9606 GN=S100A11 PE=1 SV=2	P31949	S10AB
338	tr|A0A0A0MSJ0|A0A0A0MSJ0_HUMAN	1.23	0.005814	0.021	2	1	26	0	RNA helicase OS=Homo sapiens OX=9606 GN=DDX42 PE=1 SV=1	A0A0A0MSJ0	A0A0A0MSJ0
339	sp|O43920|NDUS5_HUMAN	1.23	0.005814	0.387	4	0	0	1	NADH dehydrogenase [ubiquinone] iron-sulfur protein 5 OS=Homo sapiens OX=9606 GN=NDUFS5 PE=1 SV=3	O43920	NDUS5
340	tr|A0A0A0MRF6|A0A0A0MRF6_HUMAN	1.229	0.005814	0.003	2	2	98	0	A-kinase anchor protein 9 OS=Homo sapiens OX=9606 GN=AKAP9 PE=1 SV=1	A0A0A0MRF6	A0A0A0MRF6
341	sp|Q8TER5|ARH40_HUMAN	1.227	0.005814	0.013	2	0	20	1	Rho guanine nucleotide exchange factor 40 OS=Homo sapiens OX=9606 GN=ARHGEF40 PE=1 SV=3	Q8TER5	ARH40
342	sp|Q96AG4|LRC59_HUMAN	1.225	0.005814	0.173	6	0	6	1	Leucine-rich repeat-containing protein 59 OS=Homo sapiens OX=9606 GN=LRRC59 PE=1 SV=1	Q96AG4	LRC59
343	tr|G3V186|G3V186_HUMAN	1.219	0.005814	0.016	2	1	2	0	Glutamate receptor OS=Homo sapiens OX=9606 GN=GRID1 PE=1 SV=1	G3V186	G3V186
344	sp|P53618|COPB_HUMAN	1.218	0.005814	0.015	2	0	72	0	Coatomer subunit beta OS=Homo sapiens OX=9606 GN=COPB1 PE=1 SV=3	P53618	COPB
345	tr|F2Z2E2|F2Z2E2_HUMAN	1.217	0.005814	0.008	2	1	44	0	Ras GTPase-activating-like protein IQGAP3 OS=Homo sapiens OX=9606 GN=IQGAP3 PE=1 SV=1	F2Z2E2	F2Z2E2
346	tr|A0A1B0GU45|A0A1B0GU45_HUMAN	1.216	0.005814	0.01	2	0	47	0	Inositol 1,4,5-triphosphate receptor-associated 2 OS=Homo sapiens OX=9606 GN=IRAG2 PE=1 SV=1	A0A1B0GU45	A0A1B0GU45
347	REV_tr|A0A499FI31|A0A499FI31_HUMAN	1.214	0.00867	0.012	2	1	85	0	_REV46637	A0A499FI31	A0A499FI31
348	tr|A0A0A0MRE3|A0A0A0MRE3_HUMAN	1.213	0.00867	0.003	2	2	44	0	Nesprin-2 OS=Homo sapiens OX=9606 GN=SYNE2 PE=1 SV=1	A0A0A0MRE3	A0A0A0MRE3
349	sp|Q9Y5B9|SP16H_HUMAN	1.213	0.00867	0.098	10	0	21	1	FACT complex subunit SPT16 OS=Homo sapiens OX=9606 GN=SUPT16H PE=1 SV=1	Q9Y5B9	SP16H
----------------------------------------		NA	NA	NA	NA	NA	NA	NA
350	REV_tr|G5E9G7|G5E9G7_HUMAN	1.211	0.010127	0.007	2	1	27	0	_REV62427	G5E9G7	G5E9G7
351	tr|A0A087X0P0|A0A087X0P0_HUMAN	1.211	0.010127	0.005	2	1	104	0	Centromere-associated protein E OS=Homo sapiens OX=9606 GN=CENPE PE=1 SV=1	A0A087X0P0	A0A087X0P0
352	tr|E7ENN3|E7ENN3_HUMAN	1.209	0.010127	0.002	2	2	76	0	Nesprin-1 OS=Homo sapiens OX=9606 GN=SYNE1 PE=1 SV=2	E7ENN3	E7ENN3
353	tr|F5GZB4|F5GZB4_HUMAN	1.206	0.010127	0.005	2	1	8	0	Lipoxygenase homology domain-containing protein 1 OS=Homo sapiens OX=9606 GN=LOXHD1 PE=1 SV=1	F5GZB4	F5GZB4
354	sp|Q0VDD8|DYH14_HUMAN	1.2	0.010127	0.003	2	0	46	0	Dynein heavy chain 14, axonemal OS=Homo sapiens OX=9606 GN=DNAH14 PE=2 SV=3	Q0VDD8	DYH14
355	sp|Q9Y2T2|AP3M1_HUMAN	1.199	0.010127	0.175	5	0	4	1	AP-3 complex subunit mu-1 OS=Homo sapiens OX=9606 GN=AP3M1 PE=1 SV=1	Q9Y2T2	AP3M1
356	sp|P19525|E2AK2_HUMAN	1.196	0.010127	0.127	6	0	2	1	Interferon-induced, double-stranded RNA-activated protein kinase OS=Homo sapiens OX=9606 GN=EIF2AK2 PE=1 SV=2	P19525	E2AK2
357	sp|Q14152|EIF3A_HUMAN	1.185	0.010127	0.064	8	0	5	1	Eukaryotic translation initiation factor 3 subunit A OS=Homo sapiens OX=9606 GN=EIF3A PE=1 SV=1	Q14152	EIF3A
358	sp|Q01658|NC2B_HUMAN	1.178	0.010127	0.193	4	0	0	1	Protein Dr1 OS=Homo sapiens OX=9606 GN=DR1 PE=1 SV=1	Q01658	NC2B
359	sp|O43143|DHX15_HUMAN	1.176	0.010127	0.068	5	0	0	1	Pre-mRNA-splicing factor ATP-dependent RNA helicase DHX15 OS=Homo sapiens OX=9606 GN=DHX15 PE=1 SV=2	O43143	DHX15
360	sp|Q96FQ6|S10AG_HUMAN	1.166	0.010127	0.34	3	0	0	1	Protein S100-A16 OS=Homo sapiens OX=9606 GN=S100A16 PE=1 SV=1	Q96FQ6	S10AG
361	sp|Q14137|BOP1_HUMAN	1.163	0.010127	0.098	5	0	1	1	Ribosome biogenesis protein BOP1 OS=Homo sapiens OX=9606 GN=BOP1 PE=1 SV=2	Q14137	BOP1
362	sp|P40227|TCPZ_HUMAN	1.155	0.010127	0.126	5	0	1	1	T-complex protein 1 subunit zeta OS=Homo sapiens OX=9606 GN=CCT6A PE=1 SV=3	P40227	TCPZ
363	sp|Q6NZI2|CAVN1_HUMAN	1.153	0.010127	0.141	4	0	0	1	Caveolae-associated protein 1 OS=Homo sapiens OX=9606 GN=CAVIN1 PE=1 SV=1	Q6NZI2	CAVN1
364	sp|P20042|IF2B_HUMAN	1.14	0.010127	0.114	4	0	0	1	Eukaryotic translation initiation factor 2 subunit 2 OS=Homo sapiens OX=9606 GN=EIF2S2 PE=1 SV=2	P20042	IF2B
365	sp|P49411|EFTU_HUMAN	1.136	0.010127	0.1	4	0	0	1	Elongation factor Tu, mitochondrial OS=Homo sapiens OX=9606 GN=TUFM PE=1 SV=2	P49411	EFTU
366	sp|P55081|MFAP1_HUMAN	1.133	0.010127	0.093	5	0	8	1	Microfibrillar-associated protein 1 OS=Homo sapiens OX=9606 GN=MFAP1 PE=1 SV=2	P55081	MFAP1
367	sp|P13639|EF2_HUMAN	1.129	0.010127	0.057	6	0	0	1	Elongation factor 2 OS=Homo sapiens OX=9606 GN=EEF2 PE=1 SV=4	P13639	EF2
368	sp|P12236|ADT3_HUMAN	1.114	0.010127	0.131	4	0	0	1	ADP/ATP translocase 3 OS=Homo sapiens OX=9606 GN=SLC25A6 PE=1 SV=4	P12236	ADT3
369	sp|O60884|DNJA2_HUMAN	1.112	0.010127	0.085	4	0	1	1	DnaJ homolog subfamily A member 2 OS=Homo sapiens OX=9606 GN=DNAJA2 PE=1 SV=1	O60884	DNJA2
370	sp|P62304|RUXE_HUMAN	1.107	0.010127	0.25	3	0	1	1	Small nuclear ribonucleoprotein E OS=Homo sapiens OX=9606 GN=SNRPE PE=1 SV=1	P62304	RUXE
371	sp|Q9BRS2|RIOK1_HUMAN	1.097	0.010127	0.065	4	0	0	1	Serine/threonine-protein kinase RIO1 OS=Homo sapiens OX=9606 GN=RIOK1 PE=1 SV=2	Q9BRS2	RIOK1
372	sp|Q01970|PLCB3_HUMAN	1.094	0.010127	0.045	4	0	0	1	1-phosphatidylinositol 4,5-bisphosphate phosphodiesterase beta-3 OS=Homo sapiens OX=9606 GN=PLCB3 PE=1 SV=2	Q01970	PLCB3
373	sp|Q8WUA2|PPIL4_HUMAN	1.086	0.010127	0.089	4	0	0	1	Peptidyl-prolyl cis-trans isomerase-like 4 OS=Homo sapiens OX=9606 GN=PPIL4 PE=1 SV=1	Q8WUA2	PPIL4
374	sp|Q13825|AUHM_HUMAN	1.072	0.010127	0.112	3	0	0	1	Methylglutaconyl-CoA hydratase, mitochondrial OS=Homo sapiens OX=9606 GN=AUH PE=1 SV=1	Q13825	AUHM
375	sp|P81605|DCD_HUMAN	1.067	0.010127	0.3	3	0	0	1	Dermcidin OS=Homo sapiens OX=9606 GN=DCD PE=1 SV=2	P81605	DCD
376	sp|O14879|IFIT3_HUMAN	1.054	0.010127	0.09	4	0	18	1	Interferon-induced protein with tetratricopeptide repeats 3 OS=Homo sapiens OX=9606 GN=IFIT3 PE=1 SV=1	O14879	IFIT3
377	sp|Q9H2W6|RM46_HUMAN	1.022	0.010127	0.129	3	0	1	1	39S ribosomal protein L46, mitochondrial OS=Homo sapiens OX=9606 GN=MRPL46 PE=1 SV=1	Q9H2W6	RM46
378	sp|O15541|R113A_HUMAN	1.011	0.010127	0.079	3	0	76	1	E3 ubiquitin-protein ligase RNF113A OS=Homo sapiens OX=9606 GN=RNF113A PE=1 SV=1	O15541	R113A
379	sp|O75937|DNJC8_HUMAN	0.996	0.010127	0.13	3	0	0	1	DnaJ homolog subfamily C member 8 OS=Homo sapiens OX=9606 GN=DNAJC8 PE=1 SV=2	O75937	DNJC8
380	sp|Q9Y224|RTRAF_HUMAN	0.993	0.010127	0.123	3	0	11	1	RNA transcription, translation and transport factor protein OS=Homo sapiens OX=9606 GN=RTRAF PE=1 SV=1	Q9Y224	RTRAF
381	sp|Q14247|SRC8_HUMAN	0.993	0.010127	0.042	3	0	0	1	Src substrate cortactin OS=Homo sapiens OX=9606 GN=CTTN PE=1 SV=2	Q14247	SRC8
382	sp|Q13151|ROA0_HUMAN	0.983	0.010127	0.089	3	0	2	1	Heterogeneous nuclear ribonucleoprotein A0 OS=Homo sapiens OX=9606 GN=HNRNPA0 PE=1 SV=1	Q13151	ROA0
383	sp|Q8N1N4|K2C78_HUMAN	0.963	0.010127	0.044	3	0	8	1	Keratin, type II cytoskeletal 78 OS=Homo sapiens OX=9606 GN=KRT78 PE=1 SV=2	Q8N1N4	K2C78
384	sp|P25815|S100P_HUMAN	0.872	0.010127	0.242	2	0	0	1	Protein S100-P OS=Homo sapiens OX=9606 GN=S100P PE=1 SV=2	P25815	S100P
385	sp|Q99584|S10AD_HUMAN	0.864	0.010127	0.194	2	0	0	1	Protein S100-A13 OS=Homo sapiens OX=9606 GN=S100A13 PE=1 SV=1	Q99584	S10AD
386	sp|P50991|TCPD_HUMAN	0.852	0.010127	0.045	2	0	0	1	T-complex protein 1 subunit delta OS=Homo sapiens OX=9606 GN=CCT4 PE=1 SV=4	P50991	TCPD
387	sp|Q96HQ2|C2AIL_HUMAN	0.85	0.010127	0.138	2	0	2	1	CDKN2AIP N-terminal-like protein OS=Homo sapiens OX=9606 GN=CDKN2AIPNL PE=1 SV=1	Q96HQ2	C2AIL
388	sp|P07919|QCR6_HUMAN	0.848	0.010127	0.275	2	0	0	1	Cytochrome b-c1 complex subunit 6, mitochondrial OS=Homo sapiens OX=9606 GN=UQCRH PE=1 SV=2	P07919	QCR6
389	sp|P08574|CY1_HUMAN	0.826	0.010127	0.058	2	0	0	1	Cytochrome c1, heme protein, mitochondrial OS=Homo sapiens OX=9606 GN=CYC1 PE=1 SV=3	P08574	CY1
390	sp|O95391|SLU7_HUMAN	0.82	0.010127	0.039	2	0	0	1	Pre-mRNA-splicing factor SLU7 OS=Homo sapiens OX=9606 GN=SLU7 PE=1 SV=2	O95391	SLU7
391	sp|Q9UHV9|PFD2_HUMAN	0.817	0.010127	0.169	2	0	0	1	Prefoldin subunit 2 OS=Homo sapiens OX=9606 GN=PFDN2 PE=1 SV=1	Q9UHV9	PFD2
392	sp|O14949|QCR8_HUMAN	0.817	0.010127	0.183	2	0	0	1	Cytochrome b-c1 complex subunit 8 OS=Homo sapiens OX=9606 GN=UQCRQ PE=1 SV=4	O14949	QCR8
393	sp|Q9Y3I0|RTCB_HUMAN	0.797	0.010127	0.04	2	0	0	1	RNA-splicing ligase RtcB homolog OS=Homo sapiens OX=9606 GN=RTCB PE=1 SV=1	Q9Y3I0	RTCB
394	sp|O95218|ZRAB2_HUMAN	0.793	0.010127	0.055	2	0	0	1	Zinc finger Ran-binding domain-containing protein 2 OS=Homo sapiens OX=9606 GN=ZRANB2 PE=1 SV=2	O95218	ZRAB2
395	sp|Q15691|MARE1_HUMAN	0.791	0.010127	0.09	2	0	0	1	Microtubule-associated protein RP/EB family member 1 OS=Homo sapiens OX=9606 GN=MAPRE1 PE=1 SV=3	Q15691	MARE1
396	sp|P12004|PCNA_HUMAN	0.79	0.010127	0.054	2	0	0	1	Proliferating cell nuclear antigen OS=Homo sapiens OX=9606 GN=PCNA PE=1 SV=1	P12004	PCNA
397	sp|Q9Y5T5|UBP16_HUMAN	0.78	0.010127	0.018	2	0	48	1	Ubiquitin carboxyl-terminal hydrolase 16 OS=Homo sapiens OX=9606 GN=USP16 PE=1 SV=1	Q9Y5T5	UBP16
398	sp|Q07065|CKAP4_HUMAN	0.772	0.010127	0.047	2	0	0	1	Cytoskeleton-associated protein 4 OS=Homo sapiens OX=9606 GN=CKAP4 PE=1 SV=2	Q07065	CKAP4
399	sp|P51991|ROA3_HUMAN	0.771	0.010127	0.045	2	0	0	1	Heterogeneous nuclear ribonucleoprotein A3 OS=Homo sapiens OX=9606 GN=HNRNPA3 PE=1 SV=2	P51991	ROA3
400	REV_sp|A0JNW5|UH1BL_HUMAN	0.768	0.012563	0.005	2	0	0	1	_REV1707	A0JNW5	UH1BL
401	tr|E9PID8|E9PID8_HUMAN	0.761	0.012563	0.016	2	4	0	0	Cleavage stimulation factor subunit 2 OS=Homo sapiens OX=9606 GN=CSTF2 PE=1 SV=1	E9PID8	E9PID8
402	tr|A0A2R8Y5P9|A0A2R8Y5P9_HUMAN	0.748	0.012563	0.005	2	1	0	0	Protein Shroom3 OS=Homo sapiens OX=9606 GN=SHROOM3 PE=1 SV=1	A0A2R8Y5P9	A0A2R8Y5P9
403	sp|Q5JST6|EFHC2_HUMAN	0.747	0.012563	0.017	2	0	37	1	EF-hand domain-containing family member C2 OS=Homo sapiens OX=9606 GN=EFHC2 PE=1 SV=2	Q5JST6	EFHC2
404	REV_sp|Q08426|ECHP_HUMAN	0.746	0.014706	0.012	2	0	0	1	_REV14486	Q08426	ECHP
405	tr|G3V4N7|G3V4N7_HUMAN	0.374	0.014706	0.074	1	1	0	0	Creatine kinase (Fragment) OS=Homo sapiens OX=9606 GN=CKB PE=1 SV=1	G3V4N7	G3V4N7
406	tr|A0A087X2E5|A0A087X2E5_HUMAN	0.374	0.014706	0.043	1	2	0	0	Isocitrate dehydrogenase [NAD] subunit, mitochondrial OS=Homo sapiens OX=9606 GN=IDH3B PE=1 SV=1	A0A087X2E5	A0A087X2E5
407	sp|Q9NPJ3|ACO13_HUMAN	0.369	0.014706	0.086	1	0	0	1	Acyl-coenzyme A thioesterase 13 OS=Homo sapiens OX=9606 GN=ACOT13 PE=1 SV=1	Q9NPJ3	ACO13
408	tr|X6RFN3|X6RFN3_HUMAN	0.368	0.014706	0.057	1	2	0	0	E3 ubiquitin-protein ligase RING2 (Fragment) OS=Homo sapiens OX=9606 GN=RNF2 PE=1 SV=2	X6RFN3	X6RFN3
409	tr|H0YMJ8|H0YMJ8_HUMAN	0.368	0.014706	0.109	1	6	0	0	Eukaryotic translation initiation factor 5 (Fragment) OS=Homo sapiens OX=9606 GN=EIF5 PE=1 SV=1	H0YMJ8	H0YMJ8
410	tr|D6RCA8|D6RCA8_HUMAN	0.365	0.014706	0.119	1	3	0	0	Annexin (Fragment) OS=Homo sapiens OX=9606 GN=ANXA3 PE=1 SV=1	D6RCA8	D6RCA8
411	tr|I3L0K7|I3L0K7_HUMAN	0.361	0.014706	0.028	1	2	0	0	Heat shock protein 75 kDa, mitochondrial OS=Homo sapiens OX=9606 GN=TRAP1 PE=1 SV=1	I3L0K7	I3L0K7
412	tr|E9PD14|E9PD14_HUMAN	0.358	0.014706	0.078	1	11	0	0	Receptor of-activated protein C kinase 1 OS=Homo sapiens OX=9606 GN=RACK1 PE=1 SV=1	E9PD14	E9PD14
413	tr|H0YNG9|H0YNG9_HUMAN	0.356	0.014706	0.078	1	4	0	0	Calcineurin B homologous protein 1 OS=Homo sapiens OX=9606 GN=CHP1 PE=1 SV=1	H0YNG9	H0YNG9
414	tr|A0A2R8Y7C0|A0A2R8Y7C0_HUMAN	0.355	0.014706	0.112	1	1	0	0	Hemoglobin subunit alpha (Fragment) OS=Homo sapiens OX=9606 GN=HBA2 PE=1 SV=1	A0A2R8Y7C0	A0A2R8Y7C0
415	REV_tr|A0A0A0MSU6|A0A0A0MSU6_HUMAN	0.354	0.016548	0.194	1	0	0	1	_REV32749	A0A0A0MSU6	A0A0A0MSU6
416	sp|Q9P0L0|VAPA_HUMAN	0.351	0.016548	0.064	1	0	0	1	Vesicle-associated membrane protein-associated protein A OS=Homo sapiens OX=9606 GN=VAPA PE=1 SV=3	Q9P0L0	VAPA
417	tr|J3KQ48|J3KQ48_HUMAN	0.349	0.016548	0.083	1	1	0	0	Aminoacyl-tRNA hydrolase OS=Homo sapiens OX=9606 GN=PTRH2 PE=1 SV=1	J3KQ48	J3KQ48
418	tr|H0YF61|H0YF61_HUMAN	0.345	0.016548	0.064	1	1	0	0	Non-specific lipid-transfer protein (Fragment) OS=Homo sapiens OX=9606 GN=SCP2 PE=1 SV=1	H0YF61	H0YF61
419	tr|A0A0C4DGL3|A0A0C4DGL3_HUMAN	0.343	0.016548	0.071	1	6	0	0	Deoxyuridine 5'-triphosphate nucleotidohydrolase OS=Homo sapiens OX=9606 GN=DUT PE=1 SV=1	A0A0C4DGL3	A0A0C4DGL3
420	sp|P62851|RS25_HUMAN	0.342	0.016548	0.072	1	0	0	1	40S ribosomal protein S25 OS=Homo sapiens OX=9606 GN=RPS25 PE=1 SV=1	P62851	RS25
421	sp|P45973|CBX5_HUMAN	0.342	0.016548	0.042	1	0	0	1	Chromobox protein homolog 5 OS=Homo sapiens OX=9606 GN=CBX5 PE=1 SV=1	P45973	CBX5
422	sp|O60763|USO1_HUMAN	0.34	0.016548	0.009	1	0	0	1	General vesicular transport factor p115 OS=Homo sapiens OX=9606 GN=USO1 PE=1 SV=2	O60763	USO1
423	tr|H0YLU2|H0YLU2_HUMAN	0.339	0.016548	0.061	1	1	0	0	Proteasome activator complex subunit 1 (Fragment) OS=Homo sapiens OX=9606 GN=PSME1 PE=1 SV=1	H0YLU2	H0YLU2
424	tr|E7ER47|E7ER47_HUMAN	0.339	0.016548	0.127	1	1	0	0	Visinin-like protein 1 (Fragment) OS=Homo sapiens OX=9606 GN=VSNL1 PE=1 SV=1	E7ER47	E7ER47
425	tr|F8VRV5|F8VRV5_HUMAN	0.339	0.016548	0.104	1	2	0	0	Dynein light chain OS=Homo sapiens OX=9606 GN=DYNLL1 PE=1 SV=1	F8VRV5	F8VRV5
426	tr|B4DDC6|B4DDC6_HUMAN	0.338	0.016548	0.065	1	2	0	0	Prostaglandin E synthase 3 OS=Homo sapiens OX=9606 GN=PTGES3 PE=1 SV=1	B4DDC6	B4DDC6
427	tr|F8W062|F8W062_HUMAN	0.335	0.016548	0.067	1	1	0	0	Phospholipase A2 OS=Homo sapiens OX=9606 GN=PLA2G1B PE=1 SV=1	F8W062	F8W062
428	tr|M0R2F5|M0R2F5_HUMAN	0.335	0.016548	0.059	1	1	0	0	Coiled-coil domain-containing protein 124 (Fragment) OS=Homo sapiens OX=9606 GN=CCDC124 PE=1 SV=8	M0R2F5	M0R2F5
429	tr|H7BXX2|H7BXX2_HUMAN	0.335	0.016548	0.038	1	2	0	0	BCLAF1 and THRAP3 family member 3 (Fragment) OS=Homo sapiens OX=9606 GN=BCLAF3 PE=1 SV=1	H7BXX2	H7BXX2
430	tr|A0A087WW88|A0A087WW88_HUMAN	0.335	0.016548	0.05	1	1	0	0	Charged multivesicular body protein 2b (Fragment) OS=Homo sapiens OX=9606 GN=CHMP2B PE=1 SV=1	A0A087WW88	A0A087WW88
431	REV_tr|A8MX94|A8MX94_HUMAN	0.334	0.018868	0.092	1	1	0	0	_REV43856	A8MX94	A8MX94
432	tr|F2Z393|F2Z393_HUMAN	0.333	0.018868	0.025	1	1	0	0	Transaldolase OS=Homo sapiens OX=9606 GN=TALDO1 PE=1 SV=1	F2Z393	F2Z393
433	REV_sp|Q05BV3|EMAL5_HUMAN	0.333	0.02093	0.004	1	0	0	1	_REV8826	Q05BV3	EMAL5
434	tr|C9JUH3|C9JUH3_HUMAN	0.331	0.02093	0.023	1	4	0	0	Cerebral cavernous malformations 2 protein OS=Homo sapiens OX=9606 GN=CCM2 PE=1 SV=1	C9JUH3	C9JUH3
435	sp|Q96HS1|PGAM5_HUMAN	0.33	0.02093	0.031	1	0	0	1	Serine/threonine-protein phosphatase PGAM5, mitochondrial OS=Homo sapiens OX=9606 GN=PGAM5 PE=1 SV=2	Q96HS1	PGAM5
436	tr|K7ELW0|K7ELW0_HUMAN	0.329	0.02093	0.041	1	1	0	0	Parkinson disease protein 7 OS=Homo sapiens OX=9606 GN=PARK7 PE=1 SV=1	K7ELW0	K7ELW0
437	tr|B4DXW1|B4DXW1_HUMAN	0.329	0.02093	0.025	1	2	0	0	Actin-related protein 3 OS=Homo sapiens OX=9606 GN=ACTR3 PE=1 SV=1	B4DXW1	B4DXW1
438	tr|A0A2R8YCR2|A0A2R8YCR2_HUMAN	0.329	0.02093	0.027	1	8	0	0	Chymotrypsinogen B2 OS=Homo sapiens OX=9606 GN=CTRB2 PE=1 SV=1	A0A2R8YCR2	A0A2R8YCR2
439	tr|C9JJD3|C9JJD3_HUMAN	0.328	0.02093	0.062	1	8	0	0	AP-2 complex subunit mu (Fragment) OS=Homo sapiens OX=9606 GN=AP2M1 PE=1 SV=1	C9JJD3	C9JJD3
440	REV_sp|O00257|CBX4_HUMAN	0.328	0.023202	0.013	1	0	0	1	_REV12911	O00257	CBX4
441	tr|E9PJA6|E9PJA6_HUMAN	0.327	0.023202	0.062	1	9	0	0	Calpain-1 catalytic subunit (Fragment) OS=Homo sapiens OX=9606 GN=CAPN1 PE=1 SV=8	E9PJA6	E9PJA6
442	REV_tr|C9J6F3|C9J6F3_HUMAN	0.327	0.025463	0.054	1	7	0	0	_REV69391	C9J6F3	C9J6F3
443	sp|Q9NSD9|SYFB_HUMAN	0.327	0.025463	0.02	1	0	0	1	Phenylalanine--tRNA ligase beta subunit OS=Homo sapiens OX=9606 GN=FARSB PE=1 SV=3	Q9NSD9	SYFB
444	REV_tr|H7C1J4|H7C1J4_HUMAN	0.327	0.027714	0.005	1	1	0	0	_REV57667	H7C1J4	H7C1J4
445	sp|Q9UBR2|CATZ_HUMAN	0.326	0.027714	0.033	1	0	0	1	Cathepsin Z OS=Homo sapiens OX=9606 GN=CTSZ PE=1 SV=1	Q9UBR2	CATZ
446	REV_sp|A6NJ46|NKX63_HUMAN	0.326	0.029954	0.03	1	0	0	1	_REV5792	A6NJ46	NKX63
447	tr|K7EP14|K7EP14_HUMAN	0.326	0.029954	0.031	1	4	0	0	DNA excision repair protein ERCC-1 (Fragment) OS=Homo sapiens OX=9606 GN=ERCC1 PE=1 SV=1	K7EP14	K7EP14
448	REV_tr|A0A494BZR8|A0A494BZR8_HUMAN	0.325	0.031818	0.049	1	1	0	0	_REV65379	A0A494BZR8	A0A494BZR8
449	tr|Q5T8F0|Q5T8F0_HUMAN	0.325	0.031818	0.031	1	5	0	0	Procathepsin L OS=Homo sapiens OX=9606 GN=CTSL PE=1 SV=1	Q5T8F0	Q5T8F0
450	sp|Q8NA03|FSIP1_HUMAN	0.325	0.031818	0.014	1	0	0	1	Fibrous sheath-interacting protein 1 OS=Homo sapiens OX=9606 GN=FSIP1 PE=2 SV=1	Q8NA03	FSIP1
451	sp|Q5THJ4|VP13D_HUMAN	0.324	0.031818	0.003	1	0	0	1	Vacuolar protein sorting-associated protein 13D OS=Homo sapiens OX=9606 GN=VPS13D PE=1 SV=2	Q5THJ4	VP13D
452	sp|P09914|IFIT1_HUMAN	0.323	0.031818	0.021	1	0	0	1	Interferon-induced protein with tetratricopeptide repeats 1 OS=Homo sapiens OX=9606 GN=IFIT1 PE=1 SV=2	P09914	IFIT1
453	tr|H7C1I6|H7C1I6_HUMAN	0.323	0.031818	0.045	1	1	0	0	Bromodomain adjacent to zinc finger domain protein 2B (Fragment) OS=Homo sapiens OX=9606 GN=BAZ2B PE=1 SV=1	H7C1I6	H7C1I6
454	tr|A0A087WYJ7|A0A087WYJ7_HUMAN	0.323	0.031818	0.04	1	2	0	0	Protein bicaudal D homolog 1 (Fragment) OS=Homo sapiens OX=9606 GN=BICD1 PE=1 SV=1	A0A087WYJ7	A0A087WYJ7
455	REV_sp|P08621|RU17_HUMAN	0.323	0.034091	0.021	1	0	0	1	_REV10240	P08621	RU17
456	REV_tr|H0YGV0|H0YGV0_HUMAN	0.323	0.036364	0.036	1	13	0	0	_REV75201	H0YGV0	H0YGV0
457	REV_tr|A0A087X0P0|A0A087X0P0_HUMAN	0.322	0.038549	0.003	1	2	0	0	_REV70611	A0A087X0P0	A0A087X0P0
458	sp|Q00403|TF2B_HUMAN	0.322	0.038549	0.035	1	0	0	1	Transcription initiation factor IIB OS=Homo sapiens OX=9606 GN=GTF2B PE=1 SV=1	Q00403	TF2B
459	REV_sp|Q9NZ63|TLS1_HUMAN	0.322	0.040724	0.028	1	0	0	1	_REV3825	Q9NZ63	TLS1
460	tr|C9JV77|C9JV77_HUMAN	0.322	0.040724	0.016	1	1	0	0	Alpha-2-HS-glycoprotein OS=Homo sapiens OX=9606 GN=AHSG PE=1 SV=1	C9JV77	C9JV77
461	REV_tr|H0Y9Z8|H0Y9Z8_HUMAN	0.321	0.042697	0.033	1	1	0	0	_REV65412	H0Y9Z8	H0Y9Z8
462	tr|H0YAE2|H0YAE2_HUMAN	0.32	0.042697	0.03	1	2	0	0	F-BAR domain only protein 2 (Fragment) OS=Homo sapiens OX=9606 GN=FCHO2 PE=1 SV=9	H0YAE2	H0YAE2
463	sp|O00358|FOXE1_HUMAN	0.32	0.042697	0.021	1	0	0	1	Forkhead box protein E1 OS=Homo sapiens OX=9606 GN=FOXE1 PE=1 SV=3	O00358	FOXE1
464	tr|E9PAP3|E9PAP3_HUMAN	0.32	0.042697	0.028	1	14	0	0	CASP8 and FADD-like apoptosis regulator OS=Homo sapiens OX=9606 GN=CFLAR PE=1 SV=1	E9PAP3	E9PAP3
465	REV_tr|E9PQ79|E9PQ79_HUMAN	0.32	0.044543	0.012	1	2	0	0	_REV55776	E9PQ79	E9PQ79
466	tr|A0A1B0GV47|A0A1B0GV47_HUMAN	0.32	0.044543	0.008	1	3	0	0	Kinesin-like protein KIF21A (Fragment) OS=Homo sapiens OX=9606 GN=KIF21A PE=1 SV=1	A0A1B0GV47	A0A1B0GV47
467	sp|P02749|APOH_HUMAN	0.32	0.044543	0.017	1	0	0	1	Beta-2-glycoprotein 1 OS=Homo sapiens OX=9606 GN=APOH PE=1 SV=3	P02749	APOH
468	sp|Q7L4I2|RSRC2_HUMAN	0.32	0.044543	0.014	1	0	0	1	Arginine/serine-rich coiled-coil protein 2 OS=Homo sapiens OX=9606 GN=RSRC2 PE=1 SV=1	Q7L4I2	RSRC2
469	sp|Q7Z572|SPT21_HUMAN	0.32	0.044543	0.017	1	0	0	1	Spermatogenesis-associated protein 21 OS=Homo sapiens OX=9606 GN=SPATA21 PE=2 SV=3	Q7Z572	SPT21
470	REV_sp|Q9BRK4|LZTS2_HUMAN	0.319	0.046667	0.018	1	0	0	1	_REV4597	Q9BRK4	LZTS2
471	tr|E9PR71|E9PR71_HUMAN	0.319	0.046667	0.012	1	26	0	0	UV radiation resistance-associated gene protein OS=Homo sapiens OX=9606 GN=UVRAG PE=1 SV=1	E9PR71	E9PR71
472	REV_sp|P78527|PRKDC_HUMAN	0.319	0.048889	0.002	1	0	0	1	_REV2984	P78527	PRKDC
473	REV_sp|Q13394|MB211_HUMAN	0.319	0.051111	0.022	1	1	0	0	_REV15982	Q13394	MB211
474	REV_sp|Q9P1Z2|CACO1_HUMAN	0.318	0.053215	0.013	1	0	0	1	_REV17980	Q9P1Z2	CACO1
475	tr|E9PK05|E9PK05_HUMAN	0.318	0.053215	0.017	1	2	0	0	Phospholipid transfer protein C2CD2L (Fragment) OS=Homo sapiens OX=9606 GN=C2CD2L PE=1 SV=2	E9PK05	E9PK05
476	REV_tr|A0A0A0MSY9|A0A0A0MSY9_HUMAN	0.318	0.055432	0.008	1	5	0	0	_REV74446	A0A0A0MSY9	A0A0A0MSY9
477	REV_tr|A0A2R8Y4E6|A0A2R8Y4E6_HUMAN	0.318	0.057522	0.008	1	2	0	0	_REV67255	A0A2R8Y4E6	A0A2R8Y4E6
478	sp|Q8TF50|ZN526_HUMAN	0.318	0.057522	0.01	1	0	0	1	Zinc finger protein 526 OS=Homo sapiens OX=9606 GN=ZNF526 PE=1 SV=2	Q8TF50	ZN526
479	REV_tr|B5MDQ0|B5MDQ0_HUMAN	0.317	0.059734	0.006	1	1	0	0	_REV37849	B5MDQ0	B5MDQ0
480	REV_tr|B5MD46|B5MD46_HUMAN	0.317	0.061947	0.014	1	11	0	0	_REV67640	B5MD46	B5MD46
481	REV_tr|J3KMX1|J3KMX1_HUMAN	0.317	0.063877	0.009	1	5	0	0	_REV41367	J3KMX1	J3KMX1
482	sp|Q9H1B7|I2BPL_HUMAN	0.317	0.063877	0.009	1	0	0	1	Probable E3 ubiquitin-protein ligase IRF2BPL OS=Homo sapiens OX=9606 GN=IRF2BPL PE=1 SV=1	Q9H1B7	I2BPL
483	tr|A0A5F9ZHB4|A0A5F9ZHB4_HUMAN	0.317	0.063877	0.012	1	14	0	0	Dipeptidase OS=Homo sapiens OX=9606 GN=DPEP3 PE=1 SV=1	A0A5F9ZHB4	A0A5F9ZHB4
484	REV_tr|A0A0A0MRA8|A0A0A0MRA8_HUMAN	0.317	0.066079	0.012	1	10	0	0	_REV68361	A0A0A0MRA8	A0A0A0MRA8
485	REV_sp|Q8N7P1|PLD5_HUMAN	0.317	0.068282	0.013	1	0	0	1	_REV11842	Q8N7P1	PLD5
486	REV_sp|Q9NWZ5|UCKL1_HUMAN	0.317	0.070484	0.013	1	0	0	1	_REV2664	Q9NWZ5	UCKL1
487	REV_tr|A6NGQ3|A6NGQ3_HUMAN	0.317	0.072368	0.003	1	1	0	0	_REV67413	A6NGQ3	A6NGQ3
488	tr|J3KQG3|J3KQG3_HUMAN	0.317	0.072368	0.006	1	12	0	0	EPH receptor A10, isoform CRA_b OS=Homo sapiens OX=9606 GN=EPHA10 PE=1 SV=1	J3KQG3	J3KQG3
489	tr|G3XAL8|G3XAL8_HUMAN	0.317	0.072368	0.011	1	1	0	0	HCG21296, isoform CRA_a OS=Homo sapiens OX=9606 GN=ZGRF1 PE=1 SV=1	G3XAL8	G3XAL8
490	REV_sp|Q8TDZ2|MICA1_HUMAN	0.317	0.074398	0.006	1	1	0	0	_REV9285	Q8TDZ2	MICA1
491	sp|Q9P2D7|DYH1_HUMAN	0.317	0.074398	0.002	1	2	0	0	Dynein heavy chain 1, axonemal OS=Homo sapiens OX=9606 GN=DNAH1 PE=1 SV=5	Q9P2D7	DYH1
492	REV_tr|E7ENN3|E7ENN3_HUMAN	0.317	0.076253	0.001	1	2	0	0	_REV74971	E7ENN3	E7ENN3
493	sp|Q6WKZ4|RFIP1_HUMAN	0.317	0.076253	0.005	1	0	0	1	Rab11 family-interacting protein 1 OS=Homo sapiens OX=9606 GN=RAB11FIP1 PE=1 SV=3	Q6WKZ4	RFIP1
494	sp|Q8TEJ3|SH3R3_HUMAN	0.316	0.076253	0.009	1	0	0	1	E3 ubiquitin-protein ligase SH3RF3 OS=Homo sapiens OX=9606 GN=SH3RF3 PE=1 SV=2	Q8TEJ3	SH3R3
495	REV_sp|Q8TDM6|DLG5_HUMAN	0.316	0.078431	0.008	1	0	0	1	_REV15112	Q8TDM6	DLG5
496	REV_tr|A0A6I8PRU0|A0A6I8PRU0_HUMAN	0.316	0.08061	0.002	1	3	0	0	_REV54551	A0A6I8PRU0	A0A6I8PRU0
497	REV_tr|H7BY35|H7BY35_HUMAN	0.316	0.082609	0.003	1	2	0	0	_REV53194	H7BY35	H7BY35
498	tr|A0A590UKB7|A0A590UKB7_HUMAN	0.316	0.082609	0.005	1	3	0	0	Ryanodine receptor 2 (Fragment) OS=Homo sapiens OX=9606 GN=RYR2 PE=1 SV=1	A0A590UKB7	A0A590UKB7
499	REV_tr|A0A0A0MTS7|A0A0A0MTS7_HUMAN	0.315	0.084782	0	1	2	0	0	_REV45882	A0A0A0MTS7	A0A0A0MTS7
----Summary----		NA	NA	NA	NA	NA	NA	NA
Proteins: 2896 / 3793		NA	NA	NA	NA	NA	NA	NA
Protein_Groups: 460 / 499		NA	NA	NA	NA	NA	NA	NA
Filtered_Protein_Groups: 346 / 349		NA	NA	NA	NA	NA	NA	NA
Filtered_Protein_Groups_Cov: 22.823384%		NA	NA	NA	NA	NA	NA	NA
